# Supplementary material for: Protein kinase D regulates positive selection of CD4+ thymocytes through phosphorylation of SHP-1
Source: Nat Commun. 2016 Sep 27;7:12756. doi: 10.1038/ncomms12756 (PMC5052653; doi:10.1038/ncomms12756)
Supplement: Supplementary Data 1 — A complete list of proteins and peptides identified by LC-MS/MS analysis of six "red" spots in the 2D-DIGE gel. This table is related to Fig. 8a,b. [file ncomms12756-s2.xls]

## Sheet: Spot1-Y43.csv
Supplementary Data 1
Peak list data path	130430Y43.pkl
Peak list format	Micromass (.PKL)
Search type	MIS
Mascot version	2.5.1
Database	SwissProt
Fasta file	SwissProt_2016_03.fasta
Total sequences	550740
Total residues	196582750
Sequences after taxonomy filter	16775
Number of queries	132
Fixed modifications	--------------------------------------------------------
Identifier	Name	Delta	Neutral loss
1	Carbamidomethyl (C)	57.0215
Variable modifications	--------------------------------------------------------
Identifier	Name	Delta	Neutral loss(es)
1	Oxidation (M)	15.9949	0	63.9983
Search Parameters	--------------------------------------------------------
Taxonomy filter	. . . . . . . . . . . . . . . . . . Mus musculus (house mouse)
Enzyme	Trypsin
Maximum Missed Cleavages	1
Fixed modifications	Carbamidomethyl (C)
Quantitation method	None
Variable modifications	Oxidation (M)
Peptide Mass Tolerance	0.2
Peptide Mass Tolerance Units	Da
Fragment Mass Tolerance	0.3
Fragment Mass Tolerance Units	Da
Mass values	Monoisotopic
Instrument type	ESI-QUAD-TOF
Isotope error mode	0
Format parameters	--------------------------------------------------------
Significance threshold	0.05
Max. number of hits	0
Use MudPIT protein scoring	1
Ions score cut-off	0
Include same-set proteins	0
Include sub-set proteins	0
Include unassigned	0
Require bold red	0
Use homology threshold	0
Group protein families	0
Show duplicate peptides	1
Protein hits	--------------------------------------------------------
prot_hit_num	prot_acc	prot_desc	prot_score	prot_mass	prot_matches	prot_matches_sig	prot_sequences	prot_sequences_sig	pep_query	pep_rank	pep_isbold	pep_isunique	pep_exp_mz	pep_exp_mr	pep_exp_z	pep_calc_mr	pep_delta	pep_miss	pep_score	pep_expect	pep_res_before	pep_seq	pep_res_after	pep_var_mod	pep_var_mod_pos
1	IL16_MOUSE	Pro-interleukin-16 OS=Mus musculus GN=Il16 PE=1 SV=3	396	143001	11	11	9	9	41	1	1	1	624.334	1246.65	2	1246.64	0.0124	0	56.54	8.9e-05	R	LSLQPSSGETTK	F
1	IL16_MOUSE	Pro-interleukin-16 OS=Mus musculus GN=Il16 PE=1 SV=3	396	143001	11	11	9	9	42	1	1	1	625.816	1249.62	2	1249.62	-0.0052	0	32.87	0.021	K	EATVCTVTLEK	T
1	IL16_MOUSE	Pro-interleukin-16 OS=Mus musculus GN=Il16 PE=1 SV=3	396	143001	11	11	9	9	47	1	1	1	675.375	1348.73	2	1348.74	-0.0004	0	29.77	0.04	R	FSGLLGQGATVTAK	H
1	IL16_MOUSE	Pro-interleukin-16 OS=Mus musculus GN=Il16 PE=1 SV=3	396	143001	11	11	9	9	55	1	1	1	718.866	1435.72	2	1435.71	0.0125	0	55.37	0.00011	R	DPPGPQPQASSSIR	Q
1	IL16_MOUSE	Pro-interleukin-16 OS=Mus musculus GN=Il16 PE=1 SV=3	396	143001	11	11	9	9	72	1	1	1	794.417	1586.82	2	1586.82	0.0051	0	95.31	1.1e-08	R	LLTTQSEDTQGPGLK	M
1	IL16_MOUSE	Pro-interleukin-16 OS=Mus musculus GN=Il16 PE=1 SV=3	396	143001	11	11	9	9	73	1	1	1	794.418	1586.82	2	1586.82	0.0071	0	59.43	4.2e-05	R	LLTTQSEDTQGPGLK	M
1	IL16_MOUSE	Pro-interleukin-16 OS=Mus musculus GN=Il16 PE=1 SV=3	396	143001	11	11	9	9	76	1	1	1	842.418	1682.82	2	1682.79	0.0308	0	33.19	0.015	R	ISSFENFGSSQLPDR	G
1	IL16_MOUSE	Pro-interleukin-16 OS=Mus musculus GN=Il16 PE=1 SV=3	396	143001	11	11	9	9	77	1	1	1	856.377	1710.74	2	1710.72	0.0166	0	71.89	1.7e-06	R	EYSEGLTEPGETEDR	N
1	IL16_MOUSE	Pro-interleukin-16 OS=Mus musculus GN=Il16 PE=1 SV=3	396	143001	11	11	9	9	78	1	1	1	856.388	1710.76	2	1710.72	0.039	0	42.38	0.0016	R	EYSEGLTEPGETEDR	N
1	IL16_MOUSE	Pro-interleukin-16 OS=Mus musculus GN=Il16 PE=1 SV=3	396	143001	11	11	9	9	87	1	1	1	917.965	1833.91	2	1833.87	0.0406	0	39.5	0.0031	K	EEGAGLGFSLAGGADLENK	V
1	IL16_MOUSE	Pro-interleukin-16 OS=Mus musculus GN=Il16 PE=1 SV=3	396	143001	11	11	9	9	131	1	1	1	984.8	2951.38	3	2951.35	0.0293	0	48.02	0.00024	R	TTVEATHDLNSSTDSAASASAASDISVESK	E
2	USB1_MOUSE	U6 snRNA phosphodiesterase OS=Mus musculus GN=Usb1 PE=2 SV=1	14	30459	1	0	1	0	16	1	1	1	400.229	798.443	2	798.471	-0.0285	0	13.68	1.2	R	VLANQVR	C
3	FRPD4_MOUSE	FERM and PDZ domain-containing protein 4 OS=Mus musculus GN=Frmpd4 PE=1 SV=1	14	146084	1	0	1	0	16	1	0	1	400.229	798.443	2	798.471	-0.0285	1	13.68	1.2	K	SNPVKVR	F

## Sheet: Spot2-Y46.csv
Peak list data path	130501Y46.pkl
Peak list format	Micromass (.PKL)
Search type	MIS
Mascot version	2.5.1
Database	SwissProt
Fasta file	SwissProt_2016_03.fasta
Total sequences	550740
Total residues	196582750
Sequences after taxonomy filter	16775
Number of queries	203
Fixed modifications	--------------------------------------------------------
Identifier	Name	Delta	Neutral loss
1	Carbamidomethyl (C)	57.0215
Variable modifications	--------------------------------------------------------
Identifier	Name	Delta	Neutral loss(es)
1	Oxidation (M)	15.9949	0	63.9983
Search Parameters	--------------------------------------------------------
Taxonomy filter	. . . . . . . . . . . . . . . . . . Mus musculus (house mouse)
Enzyme	Trypsin
Maximum Missed Cleavages	1
Fixed modifications	Carbamidomethyl (C)
Quantitation method	None
Variable modifications	Oxidation (M)
Peptide Mass Tolerance	0.2
Peptide Mass Tolerance Units	Da
Fragment Mass Tolerance	0.3
Fragment Mass Tolerance Units	Da
Mass values	Monoisotopic
Instrument type	ESI-QUAD-TOF
Isotope error mode	0
Format parameters	--------------------------------------------------------
Significance threshold	0.05
Max. number of hits	0
Use MudPIT protein scoring	1
Ions score cut-off	0
Include same-set proteins	0
Include sub-set proteins	0
Include unassigned	0
Require bold red	0
Use homology threshold	0
Group protein families	0
Show duplicate peptides	1
Protein hits	--------------------------------------------------------
prot_hit_num	prot_acc	prot_desc	prot_score	prot_mass	prot_matches	prot_matches_sig	prot_sequences	prot_sequences_sig	pep_query	pep_rank	pep_isbold	pep_isunique	pep_exp_mz	pep_exp_mr	pep_exp_z	pep_calc_mr	pep_delta	pep_miss	pep_score	pep_expect	pep_res_before	pep_seq	pep_res_after	pep_var_mod	pep_var_mod_pos
1	IL16_MOUSE	Pro-interleukin-16 OS=Mus musculus GN=Il16 PE=1 SV=3	573	143001	15	13	13	12	49	1	1	1	491.279	980.543	2	980.566	-0.022	0	2.41	25	K	ALSPDPLLR	L
1	IL16_MOUSE	Pro-interleukin-16 OS=Mus musculus GN=Il16 PE=1 SV=3	573	143001	15	13	13	12	59	1	1	1	612.315	1222.62	2	1222.62	-0.0039	0	34.9	0.013	K	TSAGLGFSLEGGK	G
1	IL16_MOUSE	Pro-interleukin-16 OS=Mus musculus GN=Il16 PE=1 SV=3	573	143001	15	13	13	12	60	1	1	1	624.335	1246.66	2	1246.64	0.015	0	31.66	0.027	R	LSLQPSSGETTK	F
1	IL16_MOUSE	Pro-interleukin-16 OS=Mus musculus GN=Il16 PE=1 SV=3	573	143001	15	13	13	12	61	1	1	1	625.821	1249.63	2	1249.62	0.0042	0	58.48	5.7e-05	K	EATVCTVTLEK	T
1	IL16_MOUSE	Pro-interleukin-16 OS=Mus musculus GN=Il16 PE=1 SV=3	573	143001	15	13	13	12	68	1	1	1	675.366	1348.72	2	1348.74	-0.0174	0	82.46	2.2e-07	R	FSGLLGQGATVTAK	H
1	IL16_MOUSE	Pro-interleukin-16 OS=Mus musculus GN=Il16 PE=1 SV=3	573	143001	15	13	13	12	80	1	1	1	718.868	1435.72	2	1435.71	0.0159	0	50.97	0.00029	R	DPPGPQPQASSSIR	Q
1	IL16_MOUSE	Pro-interleukin-16 OS=Mus musculus GN=Il16 PE=1 SV=3	573	143001	15	13	13	12	121	1	1	1	794.385	1586.76	2	1586.82	-0.0599	0	29.96	0.037	R	LLTTQSEDTQGPGLK	M
1	IL16_MOUSE	Pro-interleukin-16 OS=Mus musculus GN=Il16 PE=1 SV=3	573	143001	15	13	13	12	122	1	1	1	794.42	1586.83	2	1586.82	0.0113	0	56.67	7.9e-05	R	LLTTQSEDTQGPGLK	M
1	IL16_MOUSE	Pro-interleukin-16 OS=Mus musculus GN=Il16 PE=1 SV=3	573	143001	15	13	13	12	142	1	1	1	842.399	1682.78	2	1682.79	-0.0058	0	103.39	1.4e-09	R	ISSFENFGSSQLPDR	G
1	IL16_MOUSE	Pro-interleukin-16 OS=Mus musculus GN=Il16 PE=1 SV=3	573	143001	15	13	13	12	145	1	1	1	568.977	1703.91	3	1703.93	-0.0227	0	41.65	0.0022	R	RPPEVASAIQPTPVSR	D
1	IL16_MOUSE	Pro-interleukin-16 OS=Mus musculus GN=Il16 PE=1 SV=3	573	143001	15	13	13	12	146	1	1	1	852.964	1703.91	2	1703.93	-0.0176	0	23.11	0.16	R	RPPEVASAIQPTPVSR	D
1	IL16_MOUSE	Pro-interleukin-16 OS=Mus musculus GN=Il16 PE=1 SV=3	573	143001	15	13	13	12	147	1	1	1	856.376	1710.74	2	1710.72	0.0156	0	66.36	5.9e-06	R	EYSEGLTEPGETEDR	N
1	IL16_MOUSE	Pro-interleukin-16 OS=Mus musculus GN=Il16 PE=1 SV=3	573	143001	15	13	13	12	159	1	1	1	917.944	1833.87	2	1833.87	-0.0014	0	80.99	2.2e-07	K	EEGAGLGFSLAGGADLENK	V
1	IL16_MOUSE	Pro-interleukin-16 OS=Mus musculus GN=Il16 PE=1 SV=3	573	143001	15	13	13	12	168	1	1	1	1014.97	2027.92	2	2027.91	0.005	0	88.46	3.6e-08	R	QTEVESMSTTFPNSSEVR	D
1	IL16_MOUSE	Pro-interleukin-16 OS=Mus musculus GN=Il16 PE=1 SV=3	573	143001	15	13	13	12	195	1	1	1	984.787	2951.34	3	2951.35	-0.0088	0	75.55	3.8e-07	R	TTVEATHDLNSSTDSAASASAASDISVESK	E

## Sheet: Spot3-Y48.csv
Peak list data path	130502Y48.pkl
Peak list format	Micromass (.PKL)
Search type	MIS
Mascot version	2.5.1
Database	SwissProt
Fasta file	SwissProt_2016_03.fasta
Total sequences	550740
Total residues	196582750
Sequences after taxonomy filter	16775
Number of queries	182
Fixed modifications	--------------------------------------------------------
Identifier	Name	Delta	Neutral loss
1	Carbamidomethyl (C)	57.0215
Variable modifications	--------------------------------------------------------
Identifier	Name	Delta	Neutral loss(es)
1	Oxidation (M)	15.9949	0	63.9983
Search Parameters	--------------------------------------------------------
Taxonomy filter	. . . . . . . . . . . . . . . . . . Mus musculus (house mouse)
Enzyme	Trypsin
Maximum Missed Cleavages	1
Fixed modifications	Carbamidomethyl (C)
Quantitation method	None
Variable modifications	Oxidation (M)
Peptide Mass Tolerance	0.2
Peptide Mass Tolerance Units	Da
Fragment Mass Tolerance	0.3
Fragment Mass Tolerance Units	Da
Mass values	Monoisotopic
Instrument type	ESI-QUAD-TOF
Isotope error mode	0
Format parameters	--------------------------------------------------------
Significance threshold	0.05
Max. number of hits	0
Use MudPIT protein scoring	1
Ions score cut-off	0
Include same-set proteins	0
Include sub-set proteins	0
Include unassigned	0
Require bold red	0
Use homology threshold	0
Group protein families	0
Show duplicate peptides	1
Protein hits	--------------------------------------------------------
prot_hit_num	prot_acc	prot_desc	prot_score	prot_mass	prot_matches	prot_matches_sig	prot_sequences	prot_sequences_sig	pep_query	pep_rank	pep_isbold	pep_isunique	pep_exp_mz	pep_exp_mr	pep_exp_z	pep_calc_mr	pep_delta	pep_miss	pep_score	pep_expect	pep_res_before	pep_seq	pep_res_after	pep_var_mod	pep_var_mod_pos
1	IL16_MOUSE	Pro-interleukin-16 OS=Mus musculus GN=Il16 PE=1 SV=3	506	143001	11	9	10	8	78	1	1	1	624.323	1246.63	2	1246.64	-0.0084	0	47.72	0.00068	R	LSLQPSSGETTK	F
1	IL16_MOUSE	Pro-interleukin-16 OS=Mus musculus GN=Il16 PE=1 SV=3	506	143001	11	9	10	8	79	1	1	1	625.813	1249.61	2	1249.62	-0.01	0	26.72	0.085	K	EATVCTVTLEK	T
1	IL16_MOUSE	Pro-interleukin-16 OS=Mus musculus GN=Il16 PE=1 SV=3	506	143001	11	9	10	8	88	1	1	1	675.371	1348.73	2	1348.74	-0.0082	0	74.64	1.3e-06	R	FSGLLGQGATVTAK	H
1	IL16_MOUSE	Pro-interleukin-16 OS=Mus musculus GN=Il16 PE=1 SV=3	506	143001	11	9	10	8	96	1	1	1	718.863	1435.71	2	1435.71	0.0055	0	51.69	0.00024	R	DPPGPQPQASSSIR	Q
1	IL16_MOUSE	Pro-interleukin-16 OS=Mus musculus GN=Il16 PE=1 SV=3	506	143001	11	9	10	8	114	1	1	1	794.411	1586.81	2	1586.82	-0.0079	0	38.68	0.005	R	LLTTQSEDTQGPGLK	M
1	IL16_MOUSE	Pro-interleukin-16 OS=Mus musculus GN=Il16 PE=1 SV=3	506	143001	11	9	10	8	115	1	1	1	794.414	1586.81	2	1586.82	-0.0013	0	95.14	1.1e-08	R	LLTTQSEDTQGPGLK	M
1	IL16_MOUSE	Pro-interleukin-16 OS=Mus musculus GN=Il16 PE=1 SV=3	506	143001	11	9	10	8	126	1	1	1	842.409	1682.8	2	1682.79	0.014	0	103.35	1.4e-09	R	ISSFENFGSSQLPDR	G
1	IL16_MOUSE	Pro-interleukin-16 OS=Mus musculus GN=Il16 PE=1 SV=3	506	143001	11	9	10	8	129	1	1	1	852.964	1703.91	2	1703.93	-0.0192	0	18.84	0.43	R	RPPEVASAIQPTPVSR	D
1	IL16_MOUSE	Pro-interleukin-16 OS=Mus musculus GN=Il16 PE=1 SV=3	506	143001	11	9	10	8	130	1	1	1	856.37	1710.73	2	1710.72	0.0036	0	71.99	1.5e-06	R	EYSEGLTEPGETEDR	N
1	IL16_MOUSE	Pro-interleukin-16 OS=Mus musculus GN=Il16 PE=1 SV=3	506	143001	11	9	10	8	150	1	1	1	1014.96	2027.91	2	2027.91	0.0042	0	82.87	1.3e-07	R	QTEVESMSTTFPNSSEVR	D
1	IL16_MOUSE	Pro-interleukin-16 OS=Mus musculus GN=Il16 PE=1 SV=3	506	143001	11	9	10	8	177	1	1	1	984.784	2951.33	3	2951.35	-0.0178	0	82.17	8e-08	R	TTVEATHDLNSSTDSAASASAASDISVESK	E
2	K2C1B_MOUSE	Keratin, type II cytoskeletal 1b OS=Mus musculus GN=Krt77 PE=1 SV=1	31	61379	1	1	1	1	99	1	1	1	738.385	1474.76	2	1474.78	-0.0219	0	30.78	0.028	R	FLEQQNQVLQTK	W
3	PIPNA_MOUSE	Phosphatidylinositol transfer protein alpha isoform OS=Mus musculus GN=Pitpna PE=1 SV=2	15	32101	1	0	1	0	64	1	1	1	532.776	1063.54	2	1063.45	0.0886	1	14.53	1.7	K	DPVKGMTADD	-	Oxidation (M)	0.0000010000.0

## Sheet: Spot4-Y56.csv
Peak list data path	130502Y56.pkl
Peak list format	Micromass (.PKL)
Search type	MIS
Mascot version	2.5.1
Database	SwissProt
Fasta file	SwissProt_2016_03.fasta
Total sequences	550740
Total residues	196582750
Sequences after taxonomy filter	16775
Number of queries	169
Warning	Max number of ions is 10000. Ignoring ms-ms set starting at line 68944
Fixed modifications	--------------------------------------------------------
Identifier	Name	Delta	Neutral loss
1	Carbamidomethyl (C)	57.0215
Variable modifications	--------------------------------------------------------
Identifier	Name	Delta	Neutral loss(es)
1	Oxidation (M)	15.9949	0	63.9983
Search Parameters	--------------------------------------------------------
Taxonomy filter	. . . . . . . . . . . . . . . . . . Mus musculus (house mouse)
Enzyme	Trypsin
Maximum Missed Cleavages	1
Fixed modifications	Carbamidomethyl (C)
Quantitation method	None
Variable modifications	Oxidation (M)
Peptide Mass Tolerance	0.2
Peptide Mass Tolerance Units	Da
Fragment Mass Tolerance	0.3
Fragment Mass Tolerance Units	Da
Mass values	Monoisotopic
Instrument type	ESI-QUAD-TOF
Isotope error mode	0
Format parameters	--------------------------------------------------------
Significance threshold	0.05
Max. number of hits	0
Use MudPIT protein scoring	1
Ions score cut-off	0
Include same-set proteins	0
Include sub-set proteins	0
Include unassigned	0
Require bold red	0
Use homology threshold	0
Group protein families	0
Show duplicate peptides	1
Protein hits	--------------------------------------------------------
prot_hit_num	prot_acc	prot_desc	prot_score	prot_mass	prot_matches	prot_matches_sig	prot_sequences	prot_sequences_sig	pep_query	pep_rank	pep_isbold	pep_isunique	pep_exp_mz	pep_exp_mr	pep_exp_z	pep_calc_mr	pep_delta	pep_miss	pep_score	pep_expect	pep_res_before	pep_seq	pep_res_after	pep_var_mod	pep_var_mod_pos
1	PTN6_MOUSE	Tyrosine-protein phosphatase non-receptor type 6 OS=Mus musculus GN=Ptpn6 PE=1 SV=2	86	67859	2	2	2	2	112	1	1	1	853.384	1704.75	2	1704.76	-0.0095	0	71.15	2.1e-06	R	IQNSGDFYDLYGGEK	F
1	PTN6_MOUSE	Tyrosine-protein phosphatase non-receptor type 6 OS=Mus musculus GN=Ptpn6 PE=1 SV=2	86	67859	2	2	2	2	117	1	1	1	885.418	1768.82	2	1768.83	-0.0047	0	30.05	0.027	R	DSNIPGSDYINANYVK	N

## Sheet: Spot5-Y45.csv
Peak list data path	130501Y45.pkl
Peak list format	Micromass (.PKL)
Search type	MIS
Mascot version	2.5.1
Database	SwissProt
Fasta file	SwissProt_2016_03.fasta
Total sequences	550740
Total residues	196582750
Sequences after taxonomy filter	16775
Number of queries	154
Warning	Max number of ions is 10000. Ignoring ms-ms set starting at line 48234
Fixed modifications	--------------------------------------------------------
Identifier	Name	Delta	Neutral loss
1	Carbamidomethyl (C)	57.0215
Variable modifications	--------------------------------------------------------
Identifier	Name	Delta	Neutral loss(es)
1	Oxidation (M)	15.9949	0	63.9983
Search Parameters	--------------------------------------------------------
Taxonomy filter	. . . . . . . . . . . . . . . . . . Mus musculus (house mouse)
Enzyme	Trypsin
Maximum Missed Cleavages	1
Fixed modifications	Carbamidomethyl (C)
Quantitation method	None
Variable modifications	Oxidation (M)
Peptide Mass Tolerance	0.2
Peptide Mass Tolerance Units	Da
Fragment Mass Tolerance	0.3
Fragment Mass Tolerance Units	Da
Mass values	Monoisotopic
Instrument type	ESI-QUAD-TOF
Isotope error mode	0
Format parameters	--------------------------------------------------------
Significance threshold	0.05
Max. number of hits	0
Use MudPIT protein scoring	1
Ions score cut-off	0
Include same-set proteins	0
Include sub-set proteins	0
Include unassigned	0
Require bold red	0
Use homology threshold	0
Group protein families	0
Show duplicate peptides	1
Protein hits	--------------------------------------------------------
prot_hit_num	prot_acc	prot_desc	prot_score	prot_mass	prot_matches	prot_matches_sig	prot_sequences	prot_sequences_sig	pep_query	pep_rank	pep_isbold	pep_isunique	pep_exp_mz	pep_exp_mr	pep_exp_z	pep_calc_mr	pep_delta	pep_miss	pep_score	pep_expect	pep_res_before	pep_seq	pep_res_after	pep_var_mod	pep_var_mod_pos
1	NCK1_MOUSE	Cytoplasmic protein NCK1 OS=Mus musculus GN=Nck1 PE=1 SV=1	80	43092	2	2	2	2	70	1	1	1	756.331	1510.65	2	1510.68	-0.0319	0	52.7	0.00017	R	DSESSPNDFSVSLK	A
1	NCK1_MOUSE	Cytoplasmic protein NCK1 OS=Mus musculus GN=Nck1 PE=1 SV=1	80	43092	2	2	2	2	89	1	1	1	863.402	1724.79	2	1724.83	-0.0363	0	42.3	0.0017	K	FDYVAQQEQELDIK	K
2	K2C73_MOUSE	Keratin, type II cytoskeletal 73 OS=Mus musculus GN=Krt73 PE=1 SV=1	72	59502	2	1	2	1	54	1	1	1	679.35	1356.69	2	1356.72	-0.0396	0	11.62	2.7	R	NLDLDSIIAEVR	A
2	K2C73_MOUSE	Keratin, type II cytoskeletal 73 OS=Mus musculus GN=Krt73 PE=1 SV=1	72	59502	2	1	2	1	66	1	1	0	738.378	1474.74	2	1474.78	-0.0361	0	72.17	2.1e-06	R	FLEQQNQVLQTK	W
3	K2C1_MOUSE	Keratin, type II cytoskeletal 1 OS=Mus musculus GN=Krt1 PE=1 SV=4	70	66079	2	1	2	1	48	1	1	1	633.308	1264.6	2	1264.63	-0.0291	0	19.08	0.52	R	TNAENEFVTIK	K
3	K2C1_MOUSE	Keratin, type II cytoskeletal 1 OS=Mus musculus GN=Krt1 PE=1 SV=4	70	66079	2	1	2	1	66	1	0	0	738.378	1474.74	2	1474.78	-0.0361	0	72.17	2.1e-06	R	FLEQQNQVLQTK	W
4	K1C10_MOUSE	Keratin, type I cytoskeletal 10 OS=Mus musculus GN=Krt10 PE=1 SV=3	47	57906	1	1	1	1	57	1	1	1	691.315	1380.62	2	1380.64	-0.0254	0	46.7	0.00075	R	ALEESNYELEGK	I
5	K22E_MOUSE	Keratin, type II cytoskeletal 2 epidermal OS=Mus musculus GN=Krt2 PE=1 SV=1	21	71336	2	0	2	0	43	1	1	1	590.288	1178.56	2	1178.62	-0.0562	0	20.78	0.34	K	YEELQVTAVK	H
5	K22E_MOUSE	Keratin, type II cytoskeletal 2 epidermal OS=Mus musculus GN=Krt2 PE=1 SV=1	21	71336	2	0	2	0	127	1	1	1	837.06	2508.16	3	2508.15	0.005	0	0.32	16	R	MSGDFSDNVSVSITSSTISSSVASK	T	Oxidation (M)	0.1000000000000000000000000.0
6	NCK2_MOUSE	Cytoplasmic protein NCK2 OS=Mus musculus GN=Nck2 PE=1 SV=1	15	43081	1	0	1	0	73	1	1	1	768.879	1535.74	2	1535.78	-0.0326	0	15.23	1	K	VQLVDSVYCIGQR	R

## Sheet: Spot6-Y44.csv
Peak list data path	130501Y44.pkl
Peak list format	Micromass (.PKL)
Search type	MIS
Mascot version	2.5.1
Database	SwissProt
Fasta file	SwissProt_2016_03.fasta
Total sequences	550740
Total residues	196582750
Sequences after taxonomy filter	16775
Number of queries	148
Fixed modifications	--------------------------------------------------------
Identifier	Name	Delta	Neutral loss
1	Carbamidomethyl (C)	57.0215
Variable modifications	--------------------------------------------------------
Identifier	Name	Delta	Neutral loss(es)
1	Oxidation (M)	15.9949	0	63.9983
Search Parameters	--------------------------------------------------------
Taxonomy filter	. . . . . . . . . . . . . . . . . . Mus musculus (house mouse)
Enzyme	Trypsin
Maximum Missed Cleavages	1
Fixed modifications	Carbamidomethyl (C)
Quantitation method	None
Variable modifications	Oxidation (M)
Peptide Mass Tolerance	0.2
Peptide Mass Tolerance Units	Da
Fragment Mass Tolerance	0.3
Fragment Mass Tolerance Units	Da
Mass values	Monoisotopic
Instrument type	ESI-QUAD-TOF
Isotope error mode	0
Format parameters	--------------------------------------------------------
Significance threshold	0.05
Max. number of hits	0
Use MudPIT protein scoring	1
Ions score cut-off	0
Include same-set proteins	0
Include sub-set proteins	0
Include unassigned	0
Require bold red	0
Use homology threshold	0
Group protein families	0
Show duplicate peptides	1
Protein hits	--------------------------------------------------------
prot_hit_num	prot_acc	prot_desc	prot_score	prot_mass	prot_matches	prot_matches_sig	prot_sequences	prot_sequences_sig	pep_query	pep_rank	pep_isbold	pep_isunique	pep_exp_mz	pep_exp_mr	pep_exp_z	pep_calc_mr	pep_delta	pep_miss	pep_score	pep_expect	pep_res_before	pep_seq	pep_res_after	pep_var_mod	pep_var_mod_pos
1	GRAP2_MOUSE	GRB2-related adaptor protein 2 OS=Mus musculus GN=Grap2 PE=1 SV=1	199	36844	6	5	6	5	47	1	1	1	639.322	1276.63	2	1276.63	-0.0005	0	44.8	0.0014	K	AELGSQEGYVPK	N
1	GRAP2_MOUSE	GRB2-related adaptor protein 2 OS=Mus musculus GN=Grap2 PE=1 SV=1	199	36844	6	5	6	5	60	1	1	1	719.352	1436.69	2	1436.69	0.0005	0	48.14	0.00053	R	ASQSSPGDFSISVR	H
1	GRAP2_MOUSE	GRB2-related adaptor protein 2 OS=Mus musculus GN=Grap2 PE=1 SV=1	199	36844	6	5	6	5	77	1	1	1	790.403	1578.79	2	1578.81	-0.014	0	39.44	0.0039	K	LGLFPANYVAPMMR	-
1	GRAP2_MOUSE	GRB2-related adaptor protein 2 OS=Mus musculus GN=Grap2 PE=1 SV=1	199	36844	6	5	6	5	82	1	1	1	825.879	1649.74	2	1649.7	0.0401	0	17.63	0.51	K	FDFMASGEDELSFR	T
1	GRAP2_MOUSE	GRB2-related adaptor protein 2 OS=Mus musculus GN=Grap2 PE=1 SV=1	199	36844	6	5	6	5	102	1	1	1	958.964	1915.91	2	1915.88	0.0297	0	73.78	1.1e-06	R	ALYDFEALEEDELGFR	S
1	GRAP2_MOUSE	GRB2-related adaptor protein 2 OS=Mus musculus GN=Grap2 PE=1 SV=1	199	36844	6	5	6	5	114	1	1	1	1053.01	2104	2	2103.99	0.0103	0	62.27	1.4e-05	R	SGEVVEVLDSSNPSWWTGR	L
