# Supplementary material for: Protein kinase D regulates positive selection of CD4+ thymocytes through phosphorylation of SHP-1
Source: Nat Commun. 2016 Sep 27;7:12756. doi: 10.1038/ncomms12756 (PMC5052653; doi:10.1038/ncomms12756)
Supplement: Supplementary Data 2 — A complete list of peptides and phosphopeptides identified by LC-MS/MS analysis of in vitro phosphorylated GST fusion proteins. GST-fused SHP-1, Gads and NCK1 were incubated with buffer, PKD2 or PKD3 plus ATP. This table is related to Supplementary Fig. 3. [file ncomms12756-s3.xls]

## Sheet: GST-SHP1-minus.csv
Supplementary Data 2
Peak list data path	131130-Fusion-FT-GST-SHP1-minus.mgf
Peak list format	Mascot generic
Search type	MIS
Mascot version	2.5.1
Database	SwissProt
Fasta file	SwissProt_2016_03.fasta
Total sequences	550740
Total residues	196582750
Sequences after taxonomy filter	16775
Number of queries	9694
Fixed modifications	--------------------------------------------------------
Identifier	Name	Delta	Neutral loss
1	Carbamidomethyl (C)	57.0215
Variable modifications	--------------------------------------------------------
Identifier	Name	Delta	Neutral loss(es)
1	Oxidation (M)	15.9949	0	63.9983
2	Phospho (ST)	79.9663	0	97.9769
Search Parameters	--------------------------------------------------------
Taxonomy filter	. . . . . . . . . . . . . . . . . . Mus musculus (house mouse)
Enzyme	Trypsin
Maximum Missed Cleavages	2
Fixed modifications	Carbamidomethyl (C)
Quantitation method	None
Variable modifications	Oxidation (M),Phospho (ST)
Peptide Mass Tolerance	10
Peptide Mass Tolerance Units	ppm
Fragment Mass Tolerance	0.02
Fragment Mass Tolerance Units	Da
Mass values	Monoisotopic
Instrument type	ESI-FTICR
Isotope error mode	0
Format parameters	--------------------------------------------------------
Significance threshold	0.05
Max. number of hits	0
Use MudPIT protein scoring	1
Ions score cut-off	0
Include same-set proteins	0
Include sub-set proteins	0
Include unassigned	0
Require bold red	0
Use homology threshold	0
Group protein families	0
Show duplicate peptides	1
Protein hits	--------------------------------------------------------
prot_hit_num	prot_acc	prot_desc	prot_score	prot_mass	prot_matches	prot_matches_sig	prot_sequences	prot_sequences_sig	pep_query	pep_rank	pep_isbold	pep_isunique	pep_exp_mz	pep_exp_mr	pep_exp_z	pep_calc_mr	pep_delta	pep_miss	pep_score	pep_expect	pep_res_before	pep_seq	pep_res_after	pep_var_mod	pep_var_mod_pos	pep_summed_mod_pos	pep_local_mod_pos	pep_scan_title
1	PTN6_MOUSE	Tyrosine-protein phosphatase non-receptor type 6 OS=Mus musculus GN=Ptpn6 PE=1 SV=2	12303	67859	378	316	59	58	688	1	1	1	377.714	753.413	2	753.413	-0.0005	0	51.88	1e-05	K	AGPGSPLR	V					File: ~D:¥Data¥Kosako¥Fusion_131130_GST-SHP1¥K03_Tip30min_FT_008.raw~; SpectrumID: ~2501~; scans: ~3570~
1	PTN6_MOUSE	Tyrosine-protein phosphatase non-receptor type 6 OS=Mus musculus GN=Ptpn6 PE=1 SV=2	12303	67859	378	316	59	58	691	1	1	1	377.715	753.416	2	753.413	0.0029	0	1.93	0.99	K	AGPGSPLR	V					File: ~D:¥Data¥Kosako¥Fusion_131130_GST-SHP1¥K03_Tip30min_FT_008.raw~; SpectrumID: ~2310~; scans: ~3346~
1	PTN6_MOUSE	Tyrosine-protein phosphatase non-receptor type 6 OS=Mus musculus GN=Ptpn6 PE=1 SV=2	12303	67859	378	316	59	58	692	1	1	1	377.715	753.416	2	753.413	0.0029	0	53.56	6.8e-06	K	AGPGSPLR	V					File: ~D:¥Data¥Kosako¥Fusion_131130_GST-SHP1¥K03_Tip30min_FT_008.raw~; SpectrumID: ~2309~; scans: ~3345~
1	PTN6_MOUSE	Tyrosine-protein phosphatase non-receptor type 6 OS=Mus musculus GN=Ptpn6 PE=1 SV=2	12303	67859	378	316	59	58	966	1	1	1	404.673	807.332	2	807.337	-0.0044	0	29.91	0.0014	K	VMCEGGR	Y					File: ~D:¥Data¥Kosako¥Fusion_131130_GST-SHP1¥K03_Tip30min_FT_008.raw~; SpectrumID: ~1455~; scans: ~2350~
1	PTN6_MOUSE	Tyrosine-protein phosphatase non-receptor type 6 OS=Mus musculus GN=Ptpn6 PE=1 SV=2	12303	67859	378	316	59	58	968	1	1	1	404.676	807.337	2	807.337	0.0001	0	28.56	0.0024	K	VMCEGGR	Y					File: ~D:¥Data¥Kosako¥Fusion_131130_GST-SHP1¥K03_Tip30min_FT_008.raw~; SpectrumID: ~1843~; scans: ~2802~
1	PTN6_MOUSE	Tyrosine-protein phosphatase non-receptor type 6 OS=Mus musculus GN=Ptpn6 PE=1 SV=2	12303	67859	378	316	59	58	972	1	1	1	404.676	807.337	2	807.337	0.0006	0	29.46	0.0019	K	VMCEGGR	Y					File: ~D:¥Data¥Kosako¥Fusion_131130_GST-SHP1¥K03_Tip30min_FT_008.raw~; SpectrumID: ~1401~; scans: ~2287~
1	PTN6_MOUSE	Tyrosine-protein phosphatase non-receptor type 6 OS=Mus musculus GN=Ptpn6 PE=1 SV=2	12303	67859	378	316	59	58	1044	1	1	1	410.242	818.469	2	818.468	0.0006	0	44.52	0.0002	R	VIVMTTR	E					File: ~D:¥Data¥Kosako¥Fusion_131130_GST-SHP1¥K03_Tip30min_FT_008.raw~; SpectrumID: ~3249~; scans: ~4442~
1	PTN6_MOUSE	Tyrosine-protein phosphatase non-receptor type 6 OS=Mus musculus GN=Ptpn6 PE=1 SV=2	12303	67859	378	316	59	58	1045	1	1	1	410.242	818.47	2	818.468	0.0018	0	19.79	0.046	R	VIVMTTR	E					File: ~D:¥Data¥Kosako¥Fusion_131130_GST-SHP1¥K03_Tip30min_FT_008.raw~; SpectrumID: ~3056~; scans: ~4217~
1	PTN6_MOUSE	Tyrosine-protein phosphatase non-receptor type 6 OS=Mus musculus GN=Ptpn6 PE=1 SV=2	12303	67859	378	316	59	58	1046	1	1	1	410.242	818.47	2	818.468	0.0018	0	38.92	0.00056	R	VIVMTTR	E					File: ~D:¥Data¥Kosako¥Fusion_131130_GST-SHP1¥K03_Tip30min_FT_008.raw~; SpectrumID: ~3055~; scans: ~4216~
1	PTN6_MOUSE	Tyrosine-protein phosphatase non-receptor type 6 OS=Mus musculus GN=Ptpn6 PE=1 SV=2	12303	67859	378	316	59	58	1065	1	1	1	412.673	823.332	2	823.332	0.0003	0	29.74	0.0013	K	VMCEGGR	Y	Oxidation (M)	0.0100000.0			File: ~D:¥Data¥Kosako¥Fusion_131130_GST-SHP1¥K03_Tip30min_FT_008.raw~; SpectrumID: ~1377~; scans: ~2259~
1	PTN6_MOUSE	Tyrosine-protein phosphatase non-receptor type 6 OS=Mus musculus GN=Ptpn6 PE=1 SV=2	12303	67859	378	316	59	58	1066	1	1	1	412.673	823.332	2	823.332	0.0003	0	32.13	0.00077	K	VMCEGGR	Y	Oxidation (M)	0.0100000.0			File: ~D:¥Data¥Kosako¥Fusion_131130_GST-SHP1¥K03_Tip30min_FT_008.raw~; SpectrumID: ~989~; scans: ~1807~
1	PTN6_MOUSE	Tyrosine-protein phosphatase non-receptor type 6 OS=Mus musculus GN=Ptpn6 PE=1 SV=2	12303	67859	378	316	59	58	1068	1	1	1	412.673	823.332	2	823.332	0.0003	0	26.52	0.0028	K	VMCEGGR	Y	Oxidation (M)	0.0100000.0			File: ~D:¥Data¥Kosako¥Fusion_131130_GST-SHP1¥K03_Tip30min_FT_008.raw~; SpectrumID: ~1185~; scans: ~2035~
1	PTN6_MOUSE	Tyrosine-protein phosphatase non-receptor type 6 OS=Mus musculus GN=Ptpn6 PE=1 SV=2	12303	67859	378	316	59	58	1069	1	1	1	412.676	823.337	2	823.332	0.0058	0	8.9	0.16	K	VMCEGGR	Y	Oxidation (M)	0.0100000.0			File: ~D:¥Data¥Kosako¥Fusion_131130_GST-SHP1¥K03_Tip30min_FT_008.raw~; SpectrumID: ~858~; scans: ~1654~
1	PTN6_MOUSE	Tyrosine-protein phosphatase non-receptor type 6 OS=Mus musculus GN=Ptpn6 PE=1 SV=2	12303	67859	378	316	59	58	1070	1	1	1	412.676	823.337	2	823.332	0.0058	0	30.16	0.0012	K	VMCEGGR	Y	Oxidation (M)	0.0100000.0			File: ~D:¥Data¥Kosako¥Fusion_131130_GST-SHP1¥K03_Tip30min_FT_008.raw~; SpectrumID: ~857~; scans: ~1653~
1	PTN6_MOUSE	Tyrosine-protein phosphatase non-receptor type 6 OS=Mus musculus GN=Ptpn6 PE=1 SV=2	12303	67859	378	316	59	58	1084	1	1	1	414.228	826.441	2	826.441	-0.0002	1	41.12	0.00017	R	SAHAKASR	T					File: ~D:¥Data¥Kosako¥Fusion_131130_GST-SHP1¥K03_Tip30min_FT_008.raw~; SpectrumID: ~123~; scans: ~677~
1	PTN6_MOUSE	Tyrosine-protein phosphatase non-receptor type 6 OS=Mus musculus GN=Ptpn6 PE=1 SV=2	12303	67859	378	316	59	58	1134	1	1	1	418.236	834.458	2	834.463	-0.0052	0	48.25	0.0001	R	VIVMTTR	E	Oxidation (M)	0.0001000.0			File: ~D:¥Data¥Kosako¥Fusion_131130_GST-SHP1¥K03_Tip30min_FT_008.raw~; SpectrumID: ~2521~; scans: ~3593~
1	PTN6_MOUSE	Tyrosine-protein phosphatase non-receptor type 6 OS=Mus musculus GN=Ptpn6 PE=1 SV=2	12303	67859	378	316	59	58	1136	1	1	1	418.239	834.463	2	834.463	-0.0002	0	48.23	0.00012	R	VIVMTTR	E	Oxidation (M)	0.0001000.0			File: ~D:¥Data¥Kosako¥Fusion_131130_GST-SHP1¥K03_Tip30min_FT_008.raw~; SpectrumID: ~2575~; scans: ~3656~
1	PTN6_MOUSE	Tyrosine-protein phosphatase non-receptor type 6 OS=Mus musculus GN=Ptpn6 PE=1 SV=2	12303	67859	378	316	59	58	1137	1	1	1	418.239	834.463	2	834.463	0	0	17.97	0.13	R	VIVMTTR	E	Oxidation (M)	0.0001000.0			File: ~D:¥Data¥Kosako¥Fusion_131130_GST-SHP1¥K03_Tip30min_FT_008.raw~; SpectrumID: ~2188~; scans: ~3204~
1	PTN6_MOUSE	Tyrosine-protein phosphatase non-receptor type 6 OS=Mus musculus GN=Ptpn6 PE=1 SV=2	12303	67859	378	316	59	58	1138	1	1	1	418.239	834.463	2	834.463	0	0	39.86	0.00084	R	VIVMTTR	E	Oxidation (M)	0.0001000.0			File: ~D:¥Data¥Kosako¥Fusion_131130_GST-SHP1¥K03_Tip30min_FT_008.raw~; SpectrumID: ~2187~; scans: ~3203~
1	PTN6_MOUSE	Tyrosine-protein phosphatase non-receptor type 6 OS=Mus musculus GN=Ptpn6 PE=1 SV=2	12303	67859	378	316	59	58	1140	1	1	1	418.239	834.463	2	834.463	0.0001	0	48.29	0.00012	R	VIVMTTR	E	Oxidation (M)	0.0001000.0			File: ~D:¥Data¥Kosako¥Fusion_131130_GST-SHP1¥K03_Tip30min_FT_008.raw~; SpectrumID: ~2971~; scans: ~4118~
1	PTN6_MOUSE	Tyrosine-protein phosphatase non-receptor type 6 OS=Mus musculus GN=Ptpn6 PE=1 SV=2	12303	67859	378	316	59	58	1142	1	1	1	418.239	834.463	2	834.463	0.0002	0	48.29	0.00012	R	VIVMTTR	E	Oxidation (M)	0.0001000.0			File: ~D:¥Data¥Kosako¥Fusion_131130_GST-SHP1¥K03_Tip30min_FT_008.raw~; SpectrumID: ~2383~; scans: ~3432~
1	PTN6_MOUSE	Tyrosine-protein phosphatase non-receptor type 6 OS=Mus musculus GN=Ptpn6 PE=1 SV=2	12303	67859	378	316	59	58	1144	1	1	1	418.24	834.466	2	834.463	0.0024	0	47.9	0.00012	R	VIVMTTR	E	Oxidation (M)	0.0001000.0			File: ~D:¥Data¥Kosako¥Fusion_131130_GST-SHP1¥K03_Tip30min_FT_008.raw~; SpectrumID: ~2773~; scans: ~3887~
1	PTN6_MOUSE	Tyrosine-protein phosphatase non-receptor type 6 OS=Mus musculus GN=Ptpn6 PE=1 SV=2	12303	67859	378	316	59	58	1145	1	1	1	418.241	834.468	2	834.463	0.0045	0	2.44	4.4	R	VIVMTTR	E	Oxidation (M)	0.0001000.0			File: ~D:¥Data¥Kosako¥Fusion_131130_GST-SHP1¥K03_Tip30min_FT_008.raw~; SpectrumID: ~2202~; scans: ~3221~
1	PTN6_MOUSE	Tyrosine-protein phosphatase non-receptor type 6 OS=Mus musculus GN=Ptpn6 PE=1 SV=2	12303	67859	378	316	59	58	1146	1	1	1	418.241	834.468	2	834.463	0.0045	0	48.11	0.00012	R	VIVMTTR	E	Oxidation (M)	0.0001000.0			File: ~D:¥Data¥Kosako¥Fusion_131130_GST-SHP1¥K03_Tip30min_FT_008.raw~; SpectrumID: ~2201~; scans: ~3220~
1	PTN6_MOUSE	Tyrosine-protein phosphatase non-receptor type 6 OS=Mus musculus GN=Ptpn6 PE=1 SV=2	12303	67859	378	316	59	58	1181	2	1	1	422.266	842.518	2	842.523	-0.005	1	6.59	1.1	R	VLELNKK	Q					File: ~D:¥Data¥Kosako¥Fusion_131130_GST-SHP1¥K03_Tip30min_FT_008.raw~; SpectrumID: ~2210~; scans: ~3230~
1	PTN6_MOUSE	Tyrosine-protein phosphatase non-receptor type 6 OS=Mus musculus GN=Ptpn6 PE=1 SV=2	12303	67859	378	316	59	58	1182	1	1	1	422.266	842.518	2	842.523	-0.005	1	35.79	0.0013	R	VLELNKK	Q					File: ~D:¥Data¥Kosako¥Fusion_131130_GST-SHP1¥K03_Tip30min_FT_008.raw~; SpectrumID: ~2209~; scans: ~3229~
1	PTN6_MOUSE	Tyrosine-protein phosphatase non-receptor type 6 OS=Mus musculus GN=Ptpn6 PE=1 SV=2	12303	67859	378	316	59	58	1184	1	1	1	422.269	842.523	2	842.523	0	1	36.25	0.001	R	VLELNKK	Q					File: ~D:¥Data¥Kosako¥Fusion_131130_GST-SHP1¥K03_Tip30min_FT_008.raw~; SpectrumID: ~2245~; scans: ~3271~
1	PTN6_MOUSE	Tyrosine-protein phosphatase non-receptor type 6 OS=Mus musculus GN=Ptpn6 PE=1 SV=2	12303	67859	378	316	59	58	1447	1	1	1	448.763	895.512	2	895.513	-0.0004	0	18.68	0.023	R	DGTIIHLK	Y					File: ~D:¥Data¥Kosako¥Fusion_131130_GST-SHP1¥K03_Tip30min_FT_008.raw~; SpectrumID: ~3616~; scans: ~4870~
1	PTN6_MOUSE	Tyrosine-protein phosphatase non-receptor type 6 OS=Mus musculus GN=Ptpn6 PE=1 SV=2	12303	67859	378	316	59	58	1448	1	1	1	448.763	895.512	2	895.513	-0.0004	0	38.45	0.00024	R	DGTIIHLK	Y					File: ~D:¥Data¥Kosako¥Fusion_131130_GST-SHP1¥K03_Tip30min_FT_008.raw~; SpectrumID: ~3615~; scans: ~4869~
1	PTN6_MOUSE	Tyrosine-protein phosphatase non-receptor type 6 OS=Mus musculus GN=Ptpn6 PE=1 SV=2	12303	67859	378	316	59	58	1450	1	1	1	448.764	895.512	2	895.513	-0.0003	0	48.37	2.5e-05	R	DGTIIHLK	Y					File: ~D:¥Data¥Kosako¥Fusion_131130_GST-SHP1¥K03_Tip30min_FT_008.raw~; SpectrumID: ~3891~; scans: ~5191~
1	PTN6_MOUSE	Tyrosine-protein phosphatase non-receptor type 6 OS=Mus musculus GN=Ptpn6 PE=1 SV=2	12303	67859	378	316	59	58	1459	1	1	1	449.726	897.438	2	897.434	0.0039	0	11.13	0.84	R	QPYYATR	V					File: ~D:¥Data¥Kosako¥Fusion_131130_GST-SHP1¥K03_Tip30min_FT_008.raw~; SpectrumID: ~2508~; scans: ~3578~
1	PTN6_MOUSE	Tyrosine-protein phosphatase non-receptor type 6 OS=Mus musculus GN=Ptpn6 PE=1 SV=2	12303	67859	378	316	59	58	1460	1	1	1	449.726	897.438	2	897.434	0.0039	0	38.84	0.0014	R	QPYYATR	V					File: ~D:¥Data¥Kosako¥Fusion_131130_GST-SHP1¥K03_Tip30min_FT_008.raw~; SpectrumID: ~2507~; scans: ~3577~
1	PTN6_MOUSE	Tyrosine-protein phosphatase non-receptor type 6 OS=Mus musculus GN=Ptpn6 PE=1 SV=2	12303	67859	378	316	59	58	1855	1	1	1	479.782	957.549	2	957.549	-0.0001	0	8.78	0.95	K	LEIIQSQK	G					File: ~D:¥Data¥Kosako¥Fusion_131130_GST-SHP1¥K03_Tip30min_FT_008.raw~; SpectrumID: ~3450~; scans: ~4676~
1	PTN6_MOUSE	Tyrosine-protein phosphatase non-receptor type 6 OS=Mus musculus GN=Ptpn6 PE=1 SV=2	12303	67859	378	316	59	58	1856	1	1	1	479.782	957.549	2	957.549	-0.0001	0	45.67	0.0002	K	LEIIQSQK	G					File: ~D:¥Data¥Kosako¥Fusion_131130_GST-SHP1¥K03_Tip30min_FT_008.raw~; SpectrumID: ~3449~; scans: ~4675~
1	PTN6_MOUSE	Tyrosine-protein phosphatase non-receptor type 6 OS=Mus musculus GN=Ptpn6 PE=1 SV=2	12303	67859	378	316	59	58	1858	1	1	1	479.786	957.557	2	957.549	0.0072	0	41.45	0.00078	K	LEIIQSQK	G					File: ~D:¥Data¥Kosako¥Fusion_131130_GST-SHP1¥K03_Tip30min_FT_008.raw~; SpectrumID: ~3463~; scans: ~4692~
1	PTN6_MOUSE	Tyrosine-protein phosphatase non-receptor type 6 OS=Mus musculus GN=Ptpn6 PE=1 SV=2	12303	67859	378	316	59	58	2040	1	1	1	496.718	991.421	2	991.425	-0.0032	0	37.07	0.0021	R	EHDTAEYK	L					File: ~D:¥Data¥Kosako¥Fusion_131130_GST-SHP1¥K03_Tip30min_FT_008.raw~; SpectrumID: ~1303~; scans: ~2172~
1	PTN6_MOUSE	Tyrosine-protein phosphatase non-receptor type 6 OS=Mus musculus GN=Ptpn6 PE=1 SV=2	12303	67859	378	316	59	58	2042	1	1	1	496.72	991.425	2	991.425	-0.0001	0	24.51	0.024	R	EHDTAEYK	L					File: ~D:¥Data¥Kosako¥Fusion_131130_GST-SHP1¥K03_Tip30min_FT_008.raw~; SpectrumID: ~575~; scans: ~1321~
1	PTN6_MOUSE	Tyrosine-protein phosphatase non-receptor type 6 OS=Mus musculus GN=Ptpn6 PE=1 SV=2	12303	67859	378	316	59	58	2044	1	1	1	331.482	991.425	3	991.425	0	0	33	0.0035	R	EHDTAEYK	L					File: ~D:¥Data¥Kosako¥Fusion_131130_GST-SHP1¥K03_Tip30min_FT_008.raw~; SpectrumID: ~1113~; scans: ~1951~
1	PTN6_MOUSE	Tyrosine-protein phosphatase non-receptor type 6 OS=Mus musculus GN=Ptpn6 PE=1 SV=2	12303	67859	378	316	59	58	2046	1	1	1	496.72	991.425	2	991.425	0.0007	0	25.62	0.019	R	EHDTAEYK	L					File: ~D:¥Data¥Kosako¥Fusion_131130_GST-SHP1¥K03_Tip30min_FT_008.raw~; SpectrumID: ~1107~; scans: ~1944~
1	PTN6_MOUSE	Tyrosine-protein phosphatase non-receptor type 6 OS=Mus musculus GN=Ptpn6 PE=1 SV=2	12303	67859	378	316	59	58	2047	1	1	1	331.484	991.43	3	991.425	0.005	0	11.58	0.65	R	EHDTAEYK	L					File: ~D:¥Data¥Kosako¥Fusion_131130_GST-SHP1¥K03_Tip30min_FT_008.raw~; SpectrumID: ~1144~; scans: ~1987~
1	PTN6_MOUSE	Tyrosine-protein phosphatase non-receptor type 6 OS=Mus musculus GN=Ptpn6 PE=1 SV=2	12303	67859	378	316	59	58	2048	1	1	1	331.484	991.43	3	991.425	0.005	0	22.13	0.058	R	EHDTAEYK	L					File: ~D:¥Data¥Kosako¥Fusion_131130_GST-SHP1¥K03_Tip30min_FT_008.raw~; SpectrumID: ~1143~; scans: ~1986~
1	PTN6_MOUSE	Tyrosine-protein phosphatase non-receptor type 6 OS=Mus musculus GN=Ptpn6 PE=1 SV=2	12303	67859	378	316	59	58	2049	1	1	1	496.723	991.432	2	991.425	0.0071	0	1.36	6	R	EHDTAEYK	L					File: ~D:¥Data¥Kosako¥Fusion_131130_GST-SHP1¥K03_Tip30min_FT_008.raw~; SpectrumID: ~1142~; scans: ~1985~
1	PTN6_MOUSE	Tyrosine-protein phosphatase non-receptor type 6 OS=Mus musculus GN=Ptpn6 PE=1 SV=2	12303	67859	378	316	59	58	2050	1	1	1	496.723	991.432	2	991.425	0.0071	0	35.38	0.0024	R	EHDTAEYK	L					File: ~D:¥Data¥Kosako¥Fusion_131130_GST-SHP1¥K03_Tip30min_FT_008.raw~; SpectrumID: ~1141~; scans: ~1984~
1	PTN6_MOUSE	Tyrosine-protein phosphatase non-receptor type 6 OS=Mus musculus GN=Ptpn6 PE=1 SV=2	12303	67859	378	316	59	58	2100	1	1	1	334.505	1000.49	3	1000.49	-0.0002	0	51.55	6.3e-05	R	VNAADIENR	V					File: ~D:¥Data¥Kosako¥Fusion_131130_GST-SHP1¥K03_Tip30min_FT_008.raw~; SpectrumID: ~2807~; scans: ~3926~
1	PTN6_MOUSE	Tyrosine-protein phosphatase non-receptor type 6 OS=Mus musculus GN=Ptpn6 PE=1 SV=2	12303	67859	378	316	59	58	2102	1	1	1	501.254	1000.49	2	1000.49	0.0003	0	47.07	0.00018	R	VNAADIENR	V					File: ~D:¥Data¥Kosako¥Fusion_131130_GST-SHP1¥K03_Tip30min_FT_008.raw~; SpectrumID: ~2297~; scans: ~3331~
1	PTN6_MOUSE	Tyrosine-protein phosphatase non-receptor type 6 OS=Mus musculus GN=Ptpn6 PE=1 SV=2	12303	67859	378	316	59	58	2104	1	1	1	501.254	1000.49	2	1000.49	0.0005	0	60.54	7.9e-06	R	VNAADIENR	V					File: ~D:¥Data¥Kosako¥Fusion_131130_GST-SHP1¥K03_Tip30min_FT_008.raw~; SpectrumID: ~2633~; scans: ~3723~
1	PTN6_MOUSE	Tyrosine-protein phosphatase non-receptor type 6 OS=Mus musculus GN=Ptpn6 PE=1 SV=2	12303	67859	378	316	59	58	2106	1	1	1	501.256	1000.5	2	1000.49	0.0036	0	63.28	3.6e-06	R	VNAADIENR	V					File: ~D:¥Data¥Kosako¥Fusion_131130_GST-SHP1¥K03_Tip30min_FT_008.raw~; SpectrumID: ~2863~; scans: ~3992~
1	PTN6_MOUSE	Tyrosine-protein phosphatase non-receptor type 6 OS=Mus musculus GN=Ptpn6 PE=1 SV=2	12303	67859	378	316	59	58	2107	1	1	1	501.259	1000.5	2	1000.49	0.0089	0	24.76	0.037	R	VNAADIENR	V					File: ~D:¥Data¥Kosako¥Fusion_131130_GST-SHP1¥K03_Tip30min_FT_008.raw~; SpectrumID: ~2804~; scans: ~3923~
1	PTN6_MOUSE	Tyrosine-protein phosphatase non-receptor type 6 OS=Mus musculus GN=Ptpn6 PE=1 SV=2	12303	67859	378	316	59	58	2108	1	1	1	501.259	1000.5	2	1000.49	0.0089	0	63.04	5.5e-06	R	VNAADIENR	V					File: ~D:¥Data¥Kosako¥Fusion_131130_GST-SHP1¥K03_Tip30min_FT_008.raw~; SpectrumID: ~2803~; scans: ~3922~
1	PTN6_MOUSE	Tyrosine-protein phosphatase non-receptor type 6 OS=Mus musculus GN=Ptpn6 PE=1 SV=2	12303	67859	378	316	59	58	2408	1	1	1	345.837	1034.49	3	1034.49	-0.0004	1	8.25	1.6	K	KQESEDTAK	A					File: ~D:¥Data¥Kosako¥Fusion_131130_GST-SHP1¥K03_Tip30min_FT_008.raw~; SpectrumID: ~281~; scans: ~959~
1	PTN6_MOUSE	Tyrosine-protein phosphatase non-receptor type 6 OS=Mus musculus GN=Ptpn6 PE=1 SV=2	12303	67859	378	316	59	58	2409	2	1	1	345.837	1034.49	3	1034.49	-0.0003	1	6.8	2.2	K	KQESEDTAK	A					File: ~D:¥Data¥Kosako¥Fusion_131130_GST-SHP1¥K03_Tip30min_FT_008.raw~; SpectrumID: ~465~; scans: ~1183~
1	PTN6_MOUSE	Tyrosine-protein phosphatase non-receptor type 6 OS=Mus musculus GN=Ptpn6 PE=1 SV=2	12303	67859	378	316	59	58	2412	1	1	1	518.252	1034.49	2	1034.49	0.0006	1	58.36	1.5e-05	K	KQESEDTAK	A					File: ~D:¥Data¥Kosako¥Fusion_131130_GST-SHP1¥K03_Tip30min_FT_008.raw~; SpectrumID: ~285~; scans: ~964~
1	PTN6_MOUSE	Tyrosine-protein phosphatase non-receptor type 6 OS=Mus musculus GN=Ptpn6 PE=1 SV=2	12303	67859	378	316	59	58	2413	1	1	1	345.839	1034.49	3	1034.49	0.006	1	22.59	0.054	K	KQESEDTAK	A					File: ~D:¥Data¥Kosako¥Fusion_131130_GST-SHP1¥K03_Tip30min_FT_008.raw~; SpectrumID: ~308~; scans: ~991~
1	PTN6_MOUSE	Tyrosine-protein phosphatase non-receptor type 6 OS=Mus musculus GN=Ptpn6 PE=1 SV=2	12303	67859	378	316	59	58	2414	1	1	1	345.839	1034.49	3	1034.49	0.006	1	49.92	0.0001	K	KQESEDTAK	A					File: ~D:¥Data¥Kosako¥Fusion_131130_GST-SHP1¥K03_Tip30min_FT_008.raw~; SpectrumID: ~307~; scans: ~990~
1	PTN6_MOUSE	Tyrosine-protein phosphatase non-receptor type 6 OS=Mus musculus GN=Ptpn6 PE=1 SV=2	12303	67859	378	316	59	58	2695	1	1	1	357.525	1069.55	3	1069.55	0.0004	0	6.35	1.9	R	LEGQRPENK	S					File: ~D:¥Data¥Kosako¥Fusion_131130_GST-SHP1¥K03_Tip30min_FT_008.raw~; SpectrumID: ~1052~; scans: ~1880~
1	PTN6_MOUSE	Tyrosine-protein phosphatase non-receptor type 6 OS=Mus musculus GN=Ptpn6 PE=1 SV=2	12303	67859	378	316	59	58	2696	1	1	1	357.525	1069.55	3	1069.55	0.0004	0	10.68	0.68	R	LEGQRPENK	S					File: ~D:¥Data¥Kosako¥Fusion_131130_GST-SHP1¥K03_Tip30min_FT_008.raw~; SpectrumID: ~1051~; scans: ~1879~
1	PTN6_MOUSE	Tyrosine-protein phosphatase non-receptor type 6 OS=Mus musculus GN=Ptpn6 PE=1 SV=2	12303	67859	378	316	59	58	2697	1	1	1	535.784	1069.55	2	1069.55	0.0008	0	10.31	0.82	R	LEGQRPENK	S					File: ~D:¥Data¥Kosako¥Fusion_131130_GST-SHP1¥K03_Tip30min_FT_008.raw~; SpectrumID: ~1050~; scans: ~1878~
1	PTN6_MOUSE	Tyrosine-protein phosphatase non-receptor type 6 OS=Mus musculus GN=Ptpn6 PE=1 SV=2	12303	67859	378	316	59	58	2698	1	1	1	535.784	1069.55	2	1069.55	0.0008	0	34.25	0.0033	R	LEGQRPENK	S					File: ~D:¥Data¥Kosako¥Fusion_131130_GST-SHP1¥K03_Tip30min_FT_008.raw~; SpectrumID: ~1049~; scans: ~1877~
1	PTN6_MOUSE	Tyrosine-protein phosphatase non-receptor type 6 OS=Mus musculus GN=Ptpn6 PE=1 SV=2	12303	67859	378	316	59	58	2701	1	1	1	357.527	1069.56	3	1069.55	0.0068	0	5.2	2.5	R	LEGQRPENK	S					File: ~D:¥Data¥Kosako¥Fusion_131130_GST-SHP1¥K03_Tip30min_FT_008.raw~; SpectrumID: ~1058~; scans: ~1887~
1	PTN6_MOUSE	Tyrosine-protein phosphatase non-receptor type 6 OS=Mus musculus GN=Ptpn6 PE=1 SV=2	12303	67859	378	316	59	58	2702	1	1	1	357.527	1069.56	3	1069.55	0.0068	0	10.61	0.73	R	LEGQRPENK	S					File: ~D:¥Data¥Kosako¥Fusion_131130_GST-SHP1¥K03_Tip30min_FT_008.raw~; SpectrumID: ~1057~; scans: ~1886~
1	PTN6_MOUSE	Tyrosine-protein phosphatase non-receptor type 6 OS=Mus musculus GN=Ptpn6 PE=1 SV=2	12303	67859	378	316	59	58	2703	1	1	1	535.787	1069.56	2	1069.55	0.0075	0	16.31	0.18	R	LEGQRPENK	S					File: ~D:¥Data¥Kosako¥Fusion_131130_GST-SHP1¥K03_Tip30min_FT_008.raw~; SpectrumID: ~1056~; scans: ~1885~
1	PTN6_MOUSE	Tyrosine-protein phosphatase non-receptor type 6 OS=Mus musculus GN=Ptpn6 PE=1 SV=2	12303	67859	378	316	59	58	2704	1	1	1	535.787	1069.56	2	1069.55	0.0075	0	32.49	0.0044	R	LEGQRPENK	S					File: ~D:¥Data¥Kosako¥Fusion_131130_GST-SHP1¥K03_Tip30min_FT_008.raw~; SpectrumID: ~1055~; scans: ~1884~
1	PTN6_MOUSE	Tyrosine-protein phosphatase non-receptor type 6 OS=Mus musculus GN=Ptpn6 PE=1 SV=2	12303	67859	378	316	59	58	2758	1	1	1	541.783	1081.55	2	1081.55	-0.0011	0	70.09	1.3e-06	R	VDDQVTHIR	I					File: ~D:¥Data¥Kosako¥Fusion_131130_GST-SHP1¥K03_Tip30min_FT_008.raw~; SpectrumID: ~2775~; scans: ~3889~
1	PTN6_MOUSE	Tyrosine-protein phosphatase non-receptor type 6 OS=Mus musculus GN=Ptpn6 PE=1 SV=2	12303	67859	378	316	59	58	2759	1	1	1	361.524	1081.55	3	1081.55	-0.0007	0	3.06	6.5	R	VDDQVTHIR	I					File: ~D:¥Data¥Kosako¥Fusion_131130_GST-SHP1¥K03_Tip30min_FT_008.raw~; SpectrumID: ~2304~; scans: ~3339~
1	PTN6_MOUSE	Tyrosine-protein phosphatase non-receptor type 6 OS=Mus musculus GN=Ptpn6 PE=1 SV=2	12303	67859	378	316	59	58	2760	1	1	1	361.524	1081.55	3	1081.55	-0.0007	0	49	0.00017	R	VDDQVTHIR	I					File: ~D:¥Data¥Kosako¥Fusion_131130_GST-SHP1¥K03_Tip30min_FT_008.raw~; SpectrumID: ~2303~; scans: ~3338~
1	PTN6_MOUSE	Tyrosine-protein phosphatase non-receptor type 6 OS=Mus musculus GN=Ptpn6 PE=1 SV=2	12303	67859	378	316	59	58	2762	1	1	1	361.524	1081.55	3	1081.55	-0.0006	0	51.87	8.6e-05	R	VDDQVTHIR	I					File: ~D:¥Data¥Kosako¥Fusion_131130_GST-SHP1¥K03_Tip30min_FT_008.raw~; SpectrumID: ~2495~; scans: ~3563~
1	PTN6_MOUSE	Tyrosine-protein phosphatase non-receptor type 6 OS=Mus musculus GN=Ptpn6 PE=1 SV=2	12303	67859	378	316	59	58	2764	1	1	1	361.524	1081.55	3	1081.55	-0.0005	0	40.45	0.0012	R	VDDQVTHIR	I					File: ~D:¥Data¥Kosako¥Fusion_131130_GST-SHP1¥K03_Tip30min_FT_008.raw~; SpectrumID: ~2689~; scans: ~3789~
1	PTN6_MOUSE	Tyrosine-protein phosphatase non-receptor type 6 OS=Mus musculus GN=Ptpn6 PE=1 SV=2	12303	67859	378	316	59	58	2770	1	1	1	541.784	1081.55	2	1081.55	0.0008	0	70.81	1.1e-06	R	VDDQVTHIR	I					File: ~D:¥Data¥Kosako¥Fusion_131130_GST-SHP1¥K03_Tip30min_FT_008.raw~; SpectrumID: ~2311~; scans: ~3348~
1	PTN6_MOUSE	Tyrosine-protein phosphatase non-receptor type 6 OS=Mus musculus GN=Ptpn6 PE=1 SV=2	12303	67859	378	316	59	58	2771	1	1	1	541.785	1081.56	2	1081.55	0.0036	0	20.19	0.11	R	VDDQVTHIR	I					File: ~D:¥Data¥Kosako¥Fusion_131130_GST-SHP1¥K03_Tip30min_FT_008.raw~; SpectrumID: ~2570~; scans: ~3650~
1	PTN6_MOUSE	Tyrosine-protein phosphatase non-receptor type 6 OS=Mus musculus GN=Ptpn6 PE=1 SV=2	12303	67859	378	316	59	58	2772	1	1	1	541.785	1081.56	2	1081.55	0.0036	0	72.35	6.9e-07	R	VDDQVTHIR	I					File: ~D:¥Data¥Kosako¥Fusion_131130_GST-SHP1¥K03_Tip30min_FT_008.raw~; SpectrumID: ~2569~; scans: ~3649~
1	PTN6_MOUSE	Tyrosine-protein phosphatase non-receptor type 6 OS=Mus musculus GN=Ptpn6 PE=1 SV=2	12303	67859	378	316	59	58	2773	1	1	1	361.526	1081.56	3	1081.55	0.0052	0	17.2	0.23	R	VDDQVTHIR	I					File: ~D:¥Data¥Kosako¥Fusion_131130_GST-SHP1¥K03_Tip30min_FT_008.raw~; SpectrumID: ~2568~; scans: ~3648~
1	PTN6_MOUSE	Tyrosine-protein phosphatase non-receptor type 6 OS=Mus musculus GN=Ptpn6 PE=1 SV=2	12303	67859	378	316	59	58	2774	1	1	1	361.526	1081.56	3	1081.55	0.0052	0	39.85	0.0013	R	VDDQVTHIR	I					File: ~D:¥Data¥Kosako¥Fusion_131130_GST-SHP1¥K03_Tip30min_FT_008.raw~; SpectrumID: ~2567~; scans: ~3647~
1	PTN6_MOUSE	Tyrosine-protein phosphatase non-receptor type 6 OS=Mus musculus GN=Ptpn6 PE=1 SV=2	12303	67859	378	316	59	58	2827	1	1	1	362.888	1085.64	3	1085.64	-0.0034	1	33.2	0.0033	K	KLEIIQSQK	G					File: ~D:¥Data¥Kosako¥Fusion_131130_GST-SHP1¥K03_Tip30min_FT_008.raw~; SpectrumID: ~2974~; scans: ~4121~
1	PTN6_MOUSE	Tyrosine-protein phosphatase non-receptor type 6 OS=Mus musculus GN=Ptpn6 PE=1 SV=2	12303	67859	378	316	59	58	2828	1	1	1	362.888	1085.64	3	1085.64	-0.0034	1	32.32	0.004	K	KLEIIQSQK	G					File: ~D:¥Data¥Kosako¥Fusion_131130_GST-SHP1¥K03_Tip30min_FT_008.raw~; SpectrumID: ~2973~; scans: ~4120~
1	PTN6_MOUSE	Tyrosine-protein phosphatase non-receptor type 6 OS=Mus musculus GN=Ptpn6 PE=1 SV=2	12303	67859	378	316	59	58	2830	1	1	1	543.83	1085.64	2	1085.64	0.0001	1	47.44	8.7e-05	K	KLEIIQSQK	G					File: ~D:¥Data¥Kosako¥Fusion_131130_GST-SHP1¥K03_Tip30min_FT_008.raw~; SpectrumID: ~3163~; scans: ~4342~
1	PTN6_MOUSE	Tyrosine-protein phosphatase non-receptor type 6 OS=Mus musculus GN=Ptpn6 PE=1 SV=2	12303	67859	378	316	59	58	2831	1	1	1	543.83	1085.64	2	1085.64	0.0002	1	10.02	0.48	K	KLEIIQSQK	G					File: ~D:¥Data¥Kosako¥Fusion_131130_GST-SHP1¥K03_Tip30min_FT_008.raw~; SpectrumID: ~2968~; scans: ~4114~
1	PTN6_MOUSE	Tyrosine-protein phosphatase non-receptor type 6 OS=Mus musculus GN=Ptpn6 PE=1 SV=2	12303	67859	378	316	59	58	2832	1	1	1	543.83	1085.64	2	1085.64	0.0002	1	61.44	3.5e-06	K	KLEIIQSQK	G					File: ~D:¥Data¥Kosako¥Fusion_131130_GST-SHP1¥K03_Tip30min_FT_008.raw~; SpectrumID: ~2967~; scans: ~4113~
1	PTN6_MOUSE	Tyrosine-protein phosphatase non-receptor type 6 OS=Mus musculus GN=Ptpn6 PE=1 SV=2	12303	67859	378	316	59	58	2833	1	1	1	362.89	1085.65	3	1085.64	0.0044	1	7.16	1.1	K	KLEIIQSQK	G					File: ~D:¥Data¥Kosako¥Fusion_131130_GST-SHP1¥K03_Tip30min_FT_008.raw~; SpectrumID: ~2996~; scans: ~4147~
1	PTN6_MOUSE	Tyrosine-protein phosphatase non-receptor type 6 OS=Mus musculus GN=Ptpn6 PE=1 SV=2	12303	67859	378	316	59	58	2834	1	1	1	362.89	1085.65	3	1085.64	0.0044	1	32.03	0.0037	K	KLEIIQSQK	G					File: ~D:¥Data¥Kosako¥Fusion_131130_GST-SHP1¥K03_Tip30min_FT_008.raw~; SpectrumID: ~2995~; scans: ~4146~
1	PTN6_MOUSE	Tyrosine-protein phosphatase non-receptor type 6 OS=Mus musculus GN=Ptpn6 PE=1 SV=2	12303	67859	378	316	59	58	2836	1	1	1	543.833	1085.65	2	1085.64	0.0063	1	60.24	5.6e-06	K	KLEIIQSQK	G					File: ~D:¥Data¥Kosako¥Fusion_131130_GST-SHP1¥K03_Tip30min_FT_008.raw~; SpectrumID: ~2977~; scans: ~4125~
1	PTN6_MOUSE	Tyrosine-protein phosphatase non-receptor type 6 OS=Mus musculus GN=Ptpn6 PE=1 SV=2	12303	67859	378	316	59	58	2937	1	1	1	366.861	1097.56	3	1097.56	-0.0002	0	9.61	0.87	K	NILPFDHSR	V					File: ~D:¥Data¥Kosako¥Fusion_131130_GST-SHP1¥K03_Tip30min_FT_008.raw~; SpectrumID: ~4356~; scans: ~5733~
1	PTN6_MOUSE	Tyrosine-protein phosphatase non-receptor type 6 OS=Mus musculus GN=Ptpn6 PE=1 SV=2	12303	67859	378	316	59	58	2938	1	1	1	366.861	1097.56	3	1097.56	-0.0002	0	34.89	0.0026	K	NILPFDHSR	V					File: ~D:¥Data¥Kosako¥Fusion_131130_GST-SHP1¥K03_Tip30min_FT_008.raw~; SpectrumID: ~4355~; scans: ~5732~
1	PTN6_MOUSE	Tyrosine-protein phosphatase non-receptor type 6 OS=Mus musculus GN=Ptpn6 PE=1 SV=2	12303	67859	378	316	59	58	2940	1	1	1	366.861	1097.56	3	1097.56	0.0004	0	35.71	0.0023	K	NILPFDHSR	V					File: ~D:¥Data¥Kosako¥Fusion_131130_GST-SHP1¥K03_Tip30min_FT_008.raw~; SpectrumID: ~4569~; scans: ~5981~
1	PTN6_MOUSE	Tyrosine-protein phosphatase non-receptor type 6 OS=Mus musculus GN=Ptpn6 PE=1 SV=2	12303	67859	378	316	59	58	2942	1	1	1	549.788	1097.56	2	1097.56	0.0004	0	36.93	0.0017	K	NILPFDHSR	V					File: ~D:¥Data¥Kosako¥Fusion_131130_GST-SHP1¥K03_Tip30min_FT_008.raw~; SpectrumID: ~4257~; scans: ~5617~
1	PTN6_MOUSE	Tyrosine-protein phosphatase non-receptor type 6 OS=Mus musculus GN=Ptpn6 PE=1 SV=2	12303	67859	378	316	59	58	2944	1	1	1	549.789	1097.56	2	1097.56	0.0009	0	37.07	0.0017	K	NILPFDHSR	V					File: ~D:¥Data¥Kosako¥Fusion_131130_GST-SHP1¥K03_Tip30min_FT_008.raw~; SpectrumID: ~4501~; scans: ~5902~
1	PTN6_MOUSE	Tyrosine-protein phosphatase non-receptor type 6 OS=Mus musculus GN=Ptpn6 PE=1 SV=2	12303	67859	378	316	59	58	2946	1	1	1	549.789	1097.56	2	1097.56	0.0026	0	42.29	0.00052	K	NILPFDHSR	V					File: ~D:¥Data¥Kosako¥Fusion_131130_GST-SHP1¥K03_Tip30min_FT_008.raw~; SpectrumID: ~4485~; scans: ~5883~
1	PTN6_MOUSE	Tyrosine-protein phosphatase non-receptor type 6 OS=Mus musculus GN=Ptpn6 PE=1 SV=2	12303	67859	378	316	59	58	2947	1	1	1	366.863	1097.57	3	1097.56	0.006	0	1.14	6.4	K	NILPFDHSR	V					File: ~D:¥Data¥Kosako¥Fusion_131130_GST-SHP1¥K03_Tip30min_FT_008.raw~; SpectrumID: ~4370~; scans: ~5749~
1	PTN6_MOUSE	Tyrosine-protein phosphatase non-receptor type 6 OS=Mus musculus GN=Ptpn6 PE=1 SV=2	12303	67859	378	316	59	58	2948	1	1	1	366.863	1097.57	3	1097.56	0.006	0	35.22	0.0025	K	NILPFDHSR	V					File: ~D:¥Data¥Kosako¥Fusion_131130_GST-SHP1¥K03_Tip30min_FT_008.raw~; SpectrumID: ~4369~; scans: ~5748~
1	PTN6_MOUSE	Tyrosine-protein phosphatase non-receptor type 6 OS=Mus musculus GN=Ptpn6 PE=1 SV=2	12303	67859	378	316	59	58	2950	1	1	1	549.791	1097.57	2	1097.56	0.0065	0	45.02	0.00027	K	NILPFDHSR	V					File: ~D:¥Data¥Kosako¥Fusion_131130_GST-SHP1¥K03_Tip30min_FT_008.raw~; SpectrumID: ~4367~; scans: ~5746~
1	PTN6_MOUSE	Tyrosine-protein phosphatase non-receptor type 6 OS=Mus musculus GN=Ptpn6 PE=1 SV=2	12303	67859	378	316	59	58	3003	1	1	1	552.795	1103.58	2	1103.58	-0.0005	0	37.32	0.0022	K	GEPWTFLVR	E					File: ~D:¥Data¥Kosako¥Fusion_131130_GST-SHP1¥K03_Tip30min_FT_008.raw~; SpectrumID: ~7307~; scans: ~9173~
1	PTN6_MOUSE	Tyrosine-protein phosphatase non-receptor type 6 OS=Mus musculus GN=Ptpn6 PE=1 SV=2	12303	67859	378	316	59	58	3007	1	1	1	552.796	1103.58	2	1103.58	0.0002	0	25.03	0.038	K	GEPWTFLVR	E					File: ~D:¥Data¥Kosako¥Fusion_131130_GST-SHP1¥K03_Tip30min_FT_008.raw~; SpectrumID: ~9455~; scans: ~11802~
1	PTN6_MOUSE	Tyrosine-protein phosphatase non-receptor type 6 OS=Mus musculus GN=Ptpn6 PE=1 SV=2	12303	67859	378	316	59	58	3008	1	1	1	552.796	1103.58	2	1103.58	0.0002	0	26.01	0.031	K	GEPWTFLVR	E					File: ~D:¥Data¥Kosako¥Fusion_131130_GST-SHP1¥K03_Tip30min_FT_008.raw~; SpectrumID: ~9323~; scans: ~11596~
1	PTN6_MOUSE	Tyrosine-protein phosphatase non-receptor type 6 OS=Mus musculus GN=Ptpn6 PE=1 SV=2	12303	67859	378	316	59	58	3010	1	1	1	552.796	1103.58	2	1103.58	0.0004	0	40.16	0.0012	K	GEPWTFLVR	E					File: ~D:¥Data¥Kosako¥Fusion_131130_GST-SHP1¥K03_Tip30min_FT_008.raw~; SpectrumID: ~7019~; scans: ~8838~
1	PTN6_MOUSE	Tyrosine-protein phosphatase non-receptor type 6 OS=Mus musculus GN=Ptpn6 PE=1 SV=2	12303	67859	378	316	59	58	3012	1	1	1	552.796	1103.58	2	1103.58	0.0005	0	28.79	0.016	K	GEPWTFLVR	E					File: ~D:¥Data¥Kosako¥Fusion_131130_GST-SHP1¥K03_Tip30min_FT_008.raw~; SpectrumID: ~9153~; scans: ~11371~
1	PTN6_MOUSE	Tyrosine-protein phosphatase non-receptor type 6 OS=Mus musculus GN=Ptpn6 PE=1 SV=2	12303	67859	378	316	59	58	3014	1	1	1	552.796	1103.58	2	1103.58	0.0015	0	5.25	3.6	K	GEPWTFLVR	E					File: ~D:¥Data¥Kosako¥Fusion_131130_GST-SHP1¥K03_Tip30min_FT_008.raw~; SpectrumID: ~9727~; scans: ~12450~
1	PTN6_MOUSE	Tyrosine-protein phosphatase non-receptor type 6 OS=Mus musculus GN=Ptpn6 PE=1 SV=2	12303	67859	378	316	59	58	3015	1	1	1	552.797	1103.58	2	1103.58	0.0031	0	14.33	0.45	K	GEPWTFLVR	E					File: ~D:¥Data¥Kosako¥Fusion_131130_GST-SHP1¥K03_Tip30min_FT_008.raw~; SpectrumID: ~6816~; scans: ~8601~
1	PTN6_MOUSE	Tyrosine-protein phosphatase non-receptor type 6 OS=Mus musculus GN=Ptpn6 PE=1 SV=2	12303	67859	378	316	59	58	3016	1	1	1	552.797	1103.58	2	1103.58	0.0031	0	39.44	0.0014	K	GEPWTFLVR	E					File: ~D:¥Data¥Kosako¥Fusion_131130_GST-SHP1¥K03_Tip30min_FT_008.raw~; SpectrumID: ~6815~; scans: ~8600~
1	PTN6_MOUSE	Tyrosine-protein phosphatase non-receptor type 6 OS=Mus musculus GN=Ptpn6 PE=1 SV=2	12303	67859	378	316	59	58	3017	1	1	1	552.801	1103.59	2	1103.58	0.0105	0	19.16	0.14	K	GEPWTFLVR	E					File: ~D:¥Data¥Kosako¥Fusion_131130_GST-SHP1¥K03_Tip30min_FT_008.raw~; SpectrumID: ~6828~; scans: ~8615~
1	PTN6_MOUSE	Tyrosine-protein phosphatase non-receptor type 6 OS=Mus musculus GN=Ptpn6 PE=1 SV=2	12303	67859	378	316	59	58	3018	1	1	1	552.801	1103.59	2	1103.58	0.0105	0	39.53	0.0012	K	GEPWTFLVR	E					File: ~D:¥Data¥Kosako¥Fusion_131130_GST-SHP1¥K03_Tip30min_FT_008.raw~; SpectrumID: ~6827~; scans: ~8614~
1	PTN6_MOUSE	Tyrosine-protein phosphatase non-receptor type 6 OS=Mus musculus GN=Ptpn6 PE=1 SV=2	12303	67859	378	316	59	58	3144	1	1	1	374.856	1121.55	3	1121.55	-0.001	0	43.44	0.0005	K	NQGDFSLSVR	V					File: ~D:¥Data¥Kosako¥Fusion_131130_GST-SHP1¥K03_Tip30min_FT_008.raw~; SpectrumID: ~4459~; scans: ~5853~
1	PTN6_MOUSE	Tyrosine-protein phosphatase non-receptor type 6 OS=Mus musculus GN=Ptpn6 PE=1 SV=2	12303	67859	378	316	59	58	3146	1	1	1	561.78	1121.55	2	1121.55	-0.0009	0	38.18	0.0017	K	NQGDFSLSVR	V					File: ~D:¥Data¥Kosako¥Fusion_131130_GST-SHP1¥K03_Tip30min_FT_008.raw~; SpectrumID: ~4755~; scans: ~6197~
1	PTN6_MOUSE	Tyrosine-protein phosphatase non-receptor type 6 OS=Mus musculus GN=Ptpn6 PE=1 SV=2	12303	67859	378	316	59	58	3148	1	1	1	561.78	1121.55	2	1121.55	-0.0001	0	34.1	0.0043	K	NQGDFSLSVR	V					File: ~D:¥Data¥Kosako¥Fusion_131130_GST-SHP1¥K03_Tip30min_FT_008.raw~; SpectrumID: ~5547~; scans: ~7120~
1	PTN6_MOUSE	Tyrosine-protein phosphatase non-receptor type 6 OS=Mus musculus GN=Ptpn6 PE=1 SV=2	12303	67859	378	316	59	58	3151	1	1	1	561.781	1121.55	2	1121.55	0.0001	0	46.57	0.00024	K	NQGDFSLSVR	V					File: ~D:¥Data¥Kosako¥Fusion_131130_GST-SHP1¥K03_Tip30min_FT_008.raw~; SpectrumID: ~5165~; scans: ~6675~
1	PTN6_MOUSE	Tyrosine-protein phosphatase non-receptor type 6 OS=Mus musculus GN=Ptpn6 PE=1 SV=2	12303	67859	378	316	59	58	3152	1	1	1	561.781	1121.55	2	1121.55	0.0001	0	45.48	0.00031	K	NQGDFSLSVR	V					File: ~D:¥Data¥Kosako¥Fusion_131130_GST-SHP1¥K03_Tip30min_FT_008.raw~; SpectrumID: ~4273~; scans: ~5636~
1	PTN6_MOUSE	Tyrosine-protein phosphatase non-receptor type 6 OS=Mus musculus GN=Ptpn6 PE=1 SV=2	12303	67859	378	316	59	58	3154	1	1	1	561.781	1121.55	2	1121.55	0.0004	0	54.89	3.5e-05	K	NQGDFSLSVR	V					File: ~D:¥Data¥Kosako¥Fusion_131130_GST-SHP1¥K03_Tip30min_FT_008.raw~; SpectrumID: ~4519~; scans: ~5923~
1	PTN6_MOUSE	Tyrosine-protein phosphatase non-receptor type 6 OS=Mus musculus GN=Ptpn6 PE=1 SV=2	12303	67859	378	316	59	58	3156	1	1	1	561.782	1121.55	2	1121.55	0.0023	0	47.88	0.00018	K	NQGDFSLSVR	V					File: ~D:¥Data¥Kosako¥Fusion_131130_GST-SHP1¥K03_Tip30min_FT_008.raw~; SpectrumID: ~4513~; scans: ~5916~
1	PTN6_MOUSE	Tyrosine-protein phosphatase non-receptor type 6 OS=Mus musculus GN=Ptpn6 PE=1 SV=2	12303	67859	378	316	59	58	3158	1	1	1	561.784	1121.55	2	1121.55	0.0076	0	54.88	3.5e-05	K	NQGDFSLSVR	V					File: ~D:¥Data¥Kosako¥Fusion_131130_GST-SHP1¥K03_Tip30min_FT_008.raw~; SpectrumID: ~4483~; scans: ~5881~
1	PTN6_MOUSE	Tyrosine-protein phosphatase non-receptor type 6 OS=Mus musculus GN=Ptpn6 PE=1 SV=2	12303	67859	378	316	59	58	3400	1	1	1	384.548	1150.62	3	1150.62	0.0001	1	41.28	0.00079	K	QEVKNLHQR	L					File: ~D:¥Data¥Kosako¥Fusion_131130_GST-SHP1¥K03_Tip30min_FT_008.raw~; SpectrumID: ~1125~; scans: ~1965~
1	PTN6_MOUSE	Tyrosine-protein phosphatase non-receptor type 6 OS=Mus musculus GN=Ptpn6 PE=1 SV=2	12303	67859	378	316	59	58	3537	1	1	1	392.857	1175.55	3	1175.55	0.0003	0	1.11	11	K	GLDCDIDIQK	T					File: ~D:¥Data¥Kosako¥Fusion_131130_GST-SHP1¥K03_Tip30min_FT_008.raw~; SpectrumID: ~4140~; scans: ~5481~
1	PTN6_MOUSE	Tyrosine-protein phosphatase non-receptor type 6 OS=Mus musculus GN=Ptpn6 PE=1 SV=2	12303	67859	378	316	59	58	3538	1	1	1	392.857	1175.55	3	1175.55	0.0003	0	15.63	0.37	K	GLDCDIDIQK	T					File: ~D:¥Data¥Kosako¥Fusion_131130_GST-SHP1¥K03_Tip30min_FT_008.raw~; SpectrumID: ~4139~; scans: ~5480~
1	PTN6_MOUSE	Tyrosine-protein phosphatase non-receptor type 6 OS=Mus musculus GN=Ptpn6 PE=1 SV=2	12303	67859	378	316	59	58	3541	1	1	1	588.782	1175.55	2	1175.55	0.0007	0	49.28	0.00016	K	GLDCDIDIQK	T					File: ~D:¥Data¥Kosako¥Fusion_131130_GST-SHP1¥K03_Tip30min_FT_008.raw~; SpectrumID: ~4043~; scans: ~5368~
1	PTN6_MOUSE	Tyrosine-protein phosphatase non-receptor type 6 OS=Mus musculus GN=Ptpn6 PE=1 SV=2	12303	67859	378	316	59	58	3542	1	1	1	588.782	1175.55	2	1175.55	0.0007	0	44.46	0.00049	K	GLDCDIDIQK	T					File: ~D:¥Data¥Kosako¥Fusion_131130_GST-SHP1¥K03_Tip30min_FT_008.raw~; SpectrumID: ~4241~; scans: ~5599~
1	PTN6_MOUSE	Tyrosine-protein phosphatase non-receptor type 6 OS=Mus musculus GN=Ptpn6 PE=1 SV=2	12303	67859	378	316	59	58	3544	1	1	1	588.785	1175.56	2	1175.55	0.0068	0	44.49	0.00047	K	GLDCDIDIQK	T					File: ~D:¥Data¥Kosako¥Fusion_131130_GST-SHP1¥K03_Tip30min_FT_008.raw~; SpectrumID: ~3971~; scans: ~5284~
1	PTN6_MOUSE	Tyrosine-protein phosphatase non-receptor type 6 OS=Mus musculus GN=Ptpn6 PE=1 SV=2	12303	67859	378	316	59	58	3546	1	1	1	588.786	1175.56	2	1175.55	0.0086	0	44.41	0.00045	K	GLDCDIDIQK	T					File: ~D:¥Data¥Kosako¥Fusion_131130_GST-SHP1¥K03_Tip30min_FT_008.raw~; SpectrumID: ~4175~; scans: ~5522~
1	PTN6_MOUSE	Tyrosine-protein phosphatase non-receptor type 6 OS=Mus musculus GN=Ptpn6 PE=1 SV=2	12303	67859	378	316	59	58	3588	1	1	1	592.774	1183.53	2	1183.54	-0.0089	0	11.06	0.92	K	GEPWTFLVR	E	Phospho (ST)	0.000020000.0			File: ~D:¥Data¥Kosako¥Fusion_131130_GST-SHP1¥K03_Tip30min_FT_008.raw~; SpectrumID: ~7273~; scans: ~9134~
1	PTN6_MOUSE	Tyrosine-protein phosphatase non-receptor type 6 OS=Mus musculus GN=Ptpn6 PE=1 SV=2	12303	67859	378	316	59	58	3752	1	1	1	607.804	1213.59	2	1213.59	0.0001	0	55.93	3.2e-05	K	NQLLGPDENSK	T					File: ~D:¥Data¥Kosako¥Fusion_131130_GST-SHP1¥K03_Tip30min_FT_008.raw~; SpectrumID: ~11~; scans: ~29~
1	PTN6_MOUSE	Tyrosine-protein phosphatase non-receptor type 6 OS=Mus musculus GN=Ptpn6 PE=1 SV=2	12303	67859	378	316	59	58	3754	1	1	1	607.804	1213.59	2	1213.59	0.0004	0	51.36	9.3e-05	K	NQLLGPDENSK	T					File: ~D:¥Data¥Kosako¥Fusion_131130_GST-SHP1¥K03_Tip30min_FT_008.raw~; SpectrumID: ~2963~; scans: ~4108~
1	PTN6_MOUSE	Tyrosine-protein phosphatase non-receptor type 6 OS=Mus musculus GN=Ptpn6 PE=1 SV=2	12303	67859	378	316	59	58	3756	1	1	1	607.805	1213.59	2	1213.59	0.0009	0	42.14	0.00079	K	NQLLGPDENSK	T					File: ~D:¥Data¥Kosako¥Fusion_131130_GST-SHP1¥K03_Tip30min_FT_008.raw~; SpectrumID: ~3189~; scans: ~4372~
1	PTN6_MOUSE	Tyrosine-protein phosphatase non-receptor type 6 OS=Mus musculus GN=Ptpn6 PE=1 SV=2	12303	67859	378	316	59	58	3757	1	1	1	607.808	1213.6	2	1213.59	0.0072	0	18.81	0.16	K	NQLLGPDENSK	T					File: ~D:¥Data¥Kosako¥Fusion_131130_GST-SHP1¥K03_Tip30min_FT_008.raw~; SpectrumID: ~3044~; scans: ~4203~
1	PTN6_MOUSE	Tyrosine-protein phosphatase non-receptor type 6 OS=Mus musculus GN=Ptpn6 PE=1 SV=2	12303	67859	378	316	59	58	3758	1	1	1	607.808	1213.6	2	1213.59	0.0072	0	57.03	2.4e-05	K	NQLLGPDENSK	T					File: ~D:¥Data¥Kosako¥Fusion_131130_GST-SHP1¥K03_Tip30min_FT_008.raw~; SpectrumID: ~3043~; scans: ~4202~
1	PTN6_MOUSE	Tyrosine-protein phosphatase non-receptor type 6 OS=Mus musculus GN=Ptpn6 PE=1 SV=2	12303	67859	378	316	59	58	3760	1	1	1	405.587	1213.74	3	1213.74	0.0003	2	37.62	0.00063	K	KKLEIIQSQK	G					File: ~D:¥Data¥Kosako¥Fusion_131130_GST-SHP1¥K03_Tip30min_FT_008.raw~; SpectrumID: ~2307~; scans: ~3343~
1	PTN6_MOUSE	Tyrosine-protein phosphatase non-receptor type 6 OS=Mus musculus GN=Ptpn6 PE=1 SV=2	12303	67859	378	316	59	58	3762	1	1	1	607.877	1213.74	2	1213.74	0.0005	2	68.79	4.8e-07	K	KKLEIIQSQK	G					File: ~D:¥Data¥Kosako¥Fusion_131130_GST-SHP1¥K03_Tip30min_FT_008.raw~; SpectrumID: ~2299~; scans: ~3334~
1	PTN6_MOUSE	Tyrosine-protein phosphatase non-receptor type 6 OS=Mus musculus GN=Ptpn6 PE=1 SV=2	12303	67859	378	316	59	58	3818	1	1	1	411.863	1232.57	3	1232.57	0.001	0	29.86	0.014	K	EEVYENVHSK	S					File: ~D:¥Data¥Kosako¥Fusion_131130_GST-SHP1¥K03_Tip30min_FT_008.raw~; SpectrumID: ~2259~; scans: ~3287~
1	PTN6_MOUSE	Tyrosine-protein phosphatase non-receptor type 6 OS=Mus musculus GN=Ptpn6 PE=1 SV=2	12303	67859	378	316	59	58	3822	1	1	1	617.292	1232.57	2	1232.57	0.003	0	49.02	0.00016	K	EEVYENVHSK	S					File: ~D:¥Data¥Kosako¥Fusion_131130_GST-SHP1¥K03_Tip30min_FT_008.raw~; SpectrumID: ~2261~; scans: ~3289~
1	PTN6_MOUSE	Tyrosine-protein phosphatase non-receptor type 6 OS=Mus musculus GN=Ptpn6 PE=1 SV=2	12303	67859	378	316	59	58	3887	1	1	1	621.296	1240.58	2	1240.58	0.0009	0	16.57	0.31	R	SGMVQTEAQYK	F					File: ~D:¥Data¥Kosako¥Fusion_131130_GST-SHP1¥K03_Tip30min_FT_008.raw~; SpectrumID: ~2990~; scans: ~4140~
1	PTN6_MOUSE	Tyrosine-protein phosphatase non-receptor type 6 OS=Mus musculus GN=Ptpn6 PE=1 SV=2	12303	67859	378	316	59	58	3888	1	1	1	621.296	1240.58	2	1240.58	0.0009	0	55.14	4.3e-05	R	SGMVQTEAQYK	F					File: ~D:¥Data¥Kosako¥Fusion_131130_GST-SHP1¥K03_Tip30min_FT_008.raw~; SpectrumID: ~2989~; scans: ~4139~
1	PTN6_MOUSE	Tyrosine-protein phosphatase non-receptor type 6 OS=Mus musculus GN=Ptpn6 PE=1 SV=2	12303	67859	378	316	59	58	3890	1	1	1	621.3	1240.59	2	1240.58	0.0094	0	66.75	2.7e-06	R	SGMVQTEAQYK	F					File: ~D:¥Data¥Kosako¥Fusion_131130_GST-SHP1¥K03_Tip30min_FT_008.raw~; SpectrumID: ~3001~; scans: ~4153~
1	PTN6_MOUSE	Tyrosine-protein phosphatase non-receptor type 6 OS=Mus musculus GN=Ptpn6 PE=1 SV=2	12303	67859	378	316	59	58	3928	1	1	1	417.552	1249.63	3	1249.64	-0.008	1	1.86	7.8	R	KNQGDFSLSVR	V					File: ~D:¥Data¥Kosako¥Fusion_131130_GST-SHP1¥K03_Tip30min_FT_008.raw~; SpectrumID: ~3659~; scans: ~4920~
1	PTN6_MOUSE	Tyrosine-protein phosphatase non-receptor type 6 OS=Mus musculus GN=Ptpn6 PE=1 SV=2	12303	67859	378	316	59	58	3930	1	1	1	625.824	1249.63	2	1249.64	-0.0077	1	16.11	0.29	R	KNQGDFSLSVR	V					File: ~D:¥Data¥Kosako¥Fusion_131130_GST-SHP1¥K03_Tip30min_FT_008.raw~; SpectrumID: ~3653~; scans: ~4913~
1	PTN6_MOUSE	Tyrosine-protein phosphatase non-receptor type 6 OS=Mus musculus GN=Ptpn6 PE=1 SV=2	12303	67859	378	316	59	58	3932	1	1	1	625.828	1249.64	2	1249.64	0.0001	1	66.29	2.7e-06	R	KNQGDFSLSVR	V					File: ~D:¥Data¥Kosako¥Fusion_131130_GST-SHP1¥K03_Tip30min_FT_008.raw~; SpectrumID: ~3751~; scans: ~5027~
1	PTN6_MOUSE	Tyrosine-protein phosphatase non-receptor type 6 OS=Mus musculus GN=Ptpn6 PE=1 SV=2	12303	67859	378	316	59	58	3934	1	1	1	625.828	1249.64	2	1249.64	0.0009	1	65.58	3.3e-06	R	KNQGDFSLSVR	V					File: ~D:¥Data¥Kosako¥Fusion_131130_GST-SHP1¥K03_Tip30min_FT_008.raw~; SpectrumID: ~4003~; scans: ~5321~
1	PTN6_MOUSE	Tyrosine-protein phosphatase non-receptor type 6 OS=Mus musculus GN=Ptpn6 PE=1 SV=2	12303	67859	378	316	59	58	3936	1	1	1	417.555	1249.64	3	1249.64	0.0019	1	38.34	0.0017	R	KNQGDFSLSVR	V					File: ~D:¥Data¥Kosako¥Fusion_131130_GST-SHP1¥K03_Tip30min_FT_008.raw~; SpectrumID: ~4005~; scans: ~5323~
1	PTN6_MOUSE	Tyrosine-protein phosphatase non-receptor type 6 OS=Mus musculus GN=Ptpn6 PE=1 SV=2	12303	67859	378	316	59	58	3938	1	1	1	417.555	1249.64	3	1249.64	0.0025	1	40.89	0.00095	R	KNQGDFSLSVR	V					File: ~D:¥Data¥Kosako¥Fusion_131130_GST-SHP1¥K03_Tip30min_FT_008.raw~; SpectrumID: ~3755~; scans: ~5032~
1	PTN6_MOUSE	Tyrosine-protein phosphatase non-receptor type 6 OS=Mus musculus GN=Ptpn6 PE=1 SV=2	12303	67859	378	316	59	58	3940	1	1	1	625.832	1249.65	2	1249.64	0.0073	1	68.28	1.8e-06	R	KNQGDFSLSVR	V					File: ~D:¥Data¥Kosako¥Fusion_131130_GST-SHP1¥K03_Tip30min_FT_008.raw~; SpectrumID: ~3813~; scans: ~5100~
1	PTN6_MOUSE	Tyrosine-protein phosphatase non-receptor type 6 OS=Mus musculus GN=Ptpn6 PE=1 SV=2	12303	67859	378	316	59	58	3941	1	1	1	417.557	1249.65	3	1249.64	0.0089	1	12.66	0.61	R	KNQGDFSLSVR	V					File: ~D:¥Data¥Kosako¥Fusion_131130_GST-SHP1¥K03_Tip30min_FT_008.raw~; SpectrumID: ~3808~; scans: ~5094~
1	PTN6_MOUSE	Tyrosine-protein phosphatase non-receptor type 6 OS=Mus musculus GN=Ptpn6 PE=1 SV=2	12303	67859	378	316	59	58	3942	1	1	1	417.557	1249.65	3	1249.64	0.0089	1	57.63	1.9e-05	R	KNQGDFSLSVR	V					File: ~D:¥Data¥Kosako¥Fusion_131130_GST-SHP1¥K03_Tip30min_FT_008.raw~; SpectrumID: ~3807~; scans: ~5093~
1	PTN6_MOUSE	Tyrosine-protein phosphatase non-receptor type 6 OS=Mus musculus GN=Ptpn6 PE=1 SV=2	12303	67859	378	316	59	58	3960	1	1	1	629.289	1256.56	2	1256.57	-0.0072	0	55.48	3.2e-05	R	SGMVQTEAQYK	F	Oxidation (M)	0.00100000000.0			File: ~D:¥Data¥Kosako¥Fusion_131130_GST-SHP1¥K03_Tip30min_FT_008.raw~; SpectrumID: ~2515~; scans: ~3586~
1	PTN6_MOUSE	Tyrosine-protein phosphatase non-receptor type 6 OS=Mus musculus GN=Ptpn6 PE=1 SV=2	12303	67859	378	316	59	58	3962	1	1	1	629.293	1256.57	2	1256.57	-0.0002	0	63.8	5.3e-06	R	SGMVQTEAQYK	F	Oxidation (M)	0.00100000000.0			File: ~D:¥Data¥Kosako¥Fusion_131130_GST-SHP1¥K03_Tip30min_FT_008.raw~; SpectrumID: ~2845~; scans: ~3971~
1	PTN6_MOUSE	Tyrosine-protein phosphatase non-receptor type 6 OS=Mus musculus GN=Ptpn6 PE=1 SV=2	12303	67859	378	316	59	58	3963	1	1	1	629.293	1256.57	2	1256.57	0.0003	0	22.4	0.074	R	SGMVQTEAQYK	F	Oxidation (M)	0.00100000000.0			File: ~D:¥Data¥Kosako¥Fusion_131130_GST-SHP1¥K03_Tip30min_FT_008.raw~; SpectrumID: ~2248~; scans: ~3274~
1	PTN6_MOUSE	Tyrosine-protein phosphatase non-receptor type 6 OS=Mus musculus GN=Ptpn6 PE=1 SV=2	12303	67859	378	316	59	58	3964	1	1	1	629.293	1256.57	2	1256.57	0.0003	0	62.4	7.4e-06	R	SGMVQTEAQYK	F	Oxidation (M)	0.00100000000.0			File: ~D:¥Data¥Kosako¥Fusion_131130_GST-SHP1¥K03_Tip30min_FT_008.raw~; SpectrumID: ~2247~; scans: ~3273~
1	PTN6_MOUSE	Tyrosine-protein phosphatase non-receptor type 6 OS=Mus musculus GN=Ptpn6 PE=1 SV=2	12303	67859	378	316	59	58	3966	1	1	1	629.293	1256.57	2	1256.57	0.0006	0	64.76	4.3e-06	R	SGMVQTEAQYK	F	Oxidation (M)	0.00100000000.0			File: ~D:¥Data¥Kosako¥Fusion_131130_GST-SHP1¥K03_Tip30min_FT_008.raw~; SpectrumID: ~2647~; scans: ~3740~
1	PTN6_MOUSE	Tyrosine-protein phosphatase non-receptor type 6 OS=Mus musculus GN=Ptpn6 PE=1 SV=2	12303	67859	378	316	59	58	3968	1	1	1	629.293	1256.57	2	1256.57	0.0013	0	56.42	2.9e-05	R	SGMVQTEAQYK	F	Oxidation (M)	0.00100000000.0			File: ~D:¥Data¥Kosako¥Fusion_131130_GST-SHP1¥K03_Tip30min_FT_008.raw~; SpectrumID: ~2453~; scans: ~3514~
1	PTN6_MOUSE	Tyrosine-protein phosphatase non-receptor type 6 OS=Mus musculus GN=Ptpn6 PE=1 SV=2	12303	67859	378	316	59	58	3978	1	1	1	629.823	1257.63	2	1257.64	-0.0043	0	60.87	1.1e-05	R	VYGLYSVTNSR	E					File: ~D:¥Data¥Kosako¥Fusion_131130_GST-SHP1¥K03_Tip30min_FT_008.raw~; SpectrumID: ~4609~; scans: ~6027~
1	PTN6_MOUSE	Tyrosine-protein phosphatase non-receptor type 6 OS=Mus musculus GN=Ptpn6 PE=1 SV=2	12303	67859	378	316	59	58	3982	1	1	1	420.219	1257.64	3	1257.64	0.001	0	57.55	2.3e-05	R	VYGLYSVTNSR	E					File: ~D:¥Data¥Kosako¥Fusion_131130_GST-SHP1¥K03_Tip30min_FT_008.raw~; SpectrumID: ~4701~; scans: ~6134~
1	PTN6_MOUSE	Tyrosine-protein phosphatase non-receptor type 6 OS=Mus musculus GN=Ptpn6 PE=1 SV=2	12303	67859	378	316	59	58	3983	1	1	1	629.828	1257.64	2	1257.64	0.0053	0	18.02	0.2	R	VYGLYSVTNSR	E					File: ~D:¥Data¥Kosako¥Fusion_131130_GST-SHP1¥K03_Tip30min_FT_008.raw~; SpectrumID: ~4692~; scans: ~6124~
1	PTN6_MOUSE	Tyrosine-protein phosphatase non-receptor type 6 OS=Mus musculus GN=Ptpn6 PE=1 SV=2	12303	67859	378	316	59	58	3984	1	1	1	629.828	1257.64	2	1257.64	0.0053	0	57.66	2.1e-05	R	VYGLYSVTNSR	E					File: ~D:¥Data¥Kosako¥Fusion_131130_GST-SHP1¥K03_Tip30min_FT_008.raw~; SpectrumID: ~4691~; scans: ~6123~
1	PTN6_MOUSE	Tyrosine-protein phosphatase non-receptor type 6 OS=Mus musculus GN=Ptpn6 PE=1 SV=2	12303	67859	378	316	59	58	3986	1	1	1	629.83	1257.64	2	1257.65	-0.0006	0	60.28	1.2e-05	R	DLSGPDAETLLK	G					File: ~D:¥Data¥Kosako¥Fusion_131130_GST-SHP1¥K03_Tip30min_FT_008.raw~; SpectrumID: ~5219~; scans: ~6738~
1	PTN6_MOUSE	Tyrosine-protein phosphatase non-receptor type 6 OS=Mus musculus GN=Ptpn6 PE=1 SV=2	12303	67859	378	316	59	58	3989	1	1	1	629.83	1257.65	2	1257.65	0.0003	0	21.26	0.098	R	DLSGPDAETLLK	G					File: ~D:¥Data¥Kosako¥Fusion_131130_GST-SHP1¥K03_Tip30min_FT_008.raw~; SpectrumID: ~9023~; scans: ~11214~
1	PTN6_MOUSE	Tyrosine-protein phosphatase non-receptor type 6 OS=Mus musculus GN=Ptpn6 PE=1 SV=2	12303	67859	378	316	59	58	3990	1	1	1	629.83	1257.65	2	1257.65	0.0003	0	82.52	7.3e-08	R	DLSGPDAETLLK	G					File: ~D:¥Data¥Kosako¥Fusion_131130_GST-SHP1¥K03_Tip30min_FT_008.raw~; SpectrumID: ~5417~; scans: ~6969~
1	PTN6_MOUSE	Tyrosine-protein phosphatase non-receptor type 6 OS=Mus musculus GN=Ptpn6 PE=1 SV=2	12303	67859	378	316	59	58	3994	1	1	1	629.83	1257.65	2	1257.65	0.0006	0	21.01	0.1	R	DLSGPDAETLLK	G					File: ~D:¥Data¥Kosako¥Fusion_131130_GST-SHP1¥K03_Tip30min_FT_008.raw~; SpectrumID: ~9479~; scans: ~11857~
1	PTN6_MOUSE	Tyrosine-protein phosphatase non-receptor type 6 OS=Mus musculus GN=Ptpn6 PE=1 SV=2	12303	67859	378	316	59	58	3995	1	1	1	629.83	1257.65	2	1257.65	0.0006	0	26.31	0.031	R	DLSGPDAETLLK	G					File: ~D:¥Data¥Kosako¥Fusion_131130_GST-SHP1¥K03_Tip30min_FT_008.raw~; SpectrumID: ~9051~; scans: ~11248~
1	PTN6_MOUSE	Tyrosine-protein phosphatase non-receptor type 6 OS=Mus musculus GN=Ptpn6 PE=1 SV=2	12303	67859	378	316	59	58	3996	1	1	1	629.83	1257.65	2	1257.65	0.0006	0	24.36	0.048	R	DLSGPDAETLLK	G					File: ~D:¥Data¥Kosako¥Fusion_131130_GST-SHP1¥K03_Tip30min_FT_008.raw~; SpectrumID: ~9371~; scans: ~11663~
1	PTN6_MOUSE	Tyrosine-protein phosphatase non-receptor type 6 OS=Mus musculus GN=Ptpn6 PE=1 SV=2	12303	67859	378	316	59	58	3998	1	1	1	629.831	1257.65	2	1257.65	0.0015	0	17.68	0.22	R	DLSGPDAETLLK	G					File: ~D:¥Data¥Kosako¥Fusion_131130_GST-SHP1¥K03_Tip30min_FT_008.raw~; SpectrumID: ~9567~; scans: ~12047~
1	PTN6_MOUSE	Tyrosine-protein phosphatase non-receptor type 6 OS=Mus musculus GN=Ptpn6 PE=1 SV=2	12303	67859	378	316	59	58	4000	1	1	1	420.223	1257.65	3	1257.65	0.0017	0	57.3	2.4e-05	R	DLSGPDAETLLK	G					File: ~D:¥Data¥Kosako¥Fusion_131130_GST-SHP1¥K03_Tip30min_FT_008.raw~; SpectrumID: ~5293~; scans: ~6824~
1	PTN6_MOUSE	Tyrosine-protein phosphatase non-receptor type 6 OS=Mus musculus GN=Ptpn6 PE=1 SV=2	12303	67859	378	316	59	58	4002	1	1	1	629.831	1257.65	2	1257.64	0.0122	0	55.37	3.7e-05	R	VYGLYSVTNSR	E					File: ~D:¥Data¥Kosako¥Fusion_131130_GST-SHP1¥K03_Tip30min_FT_008.raw~; SpectrumID: ~4705~; scans: ~6139~
1	PTN6_MOUSE	Tyrosine-protein phosphatase non-receptor type 6 OS=Mus musculus GN=Ptpn6 PE=1 SV=2	12303	67859	378	316	59	58	4004	1	1	1	629.833	1257.65	2	1257.65	0.0072	0	69.06	1.3e-06	R	DLSGPDAETLLK	G					File: ~D:¥Data¥Kosako¥Fusion_131130_GST-SHP1¥K03_Tip30min_FT_008.raw~; SpectrumID: ~5397~; scans: ~6946~
1	PTN6_MOUSE	Tyrosine-protein phosphatase non-receptor type 6 OS=Mus musculus GN=Ptpn6 PE=1 SV=2	12303	67859	378	316	59	58	4158	1	1	1	429.233	1284.68	3	1284.68	-0.0002	1	8.08	1.5	R	LEGQRPENKSK	N					File: ~D:¥Data¥Kosako¥Fusion_131130_GST-SHP1¥K03_Tip30min_FT_008.raw~; SpectrumID: ~871~; scans: ~1669~
1	PTN6_MOUSE	Tyrosine-protein phosphatase non-receptor type 6 OS=Mus musculus GN=Ptpn6 PE=1 SV=2	12303	67859	378	316	59	58	4162	1	1	1	643.347	1284.68	2	1284.68	0.0006	1	39.54	0.0011	R	LEGQRPENKSK	N					File: ~D:¥Data¥Kosako¥Fusion_131130_GST-SHP1¥K03_Tip30min_FT_008.raw~; SpectrumID: ~873~; scans: ~1671~
1	PTN6_MOUSE	Tyrosine-protein phosphatase non-receptor type 6 OS=Mus musculus GN=Ptpn6 PE=1 SV=2	12303	67859	378	316	59	58	4598	1	1	1	468.236	1401.69	3	1401.69	-0.0001	1	34.48	0.005	R	VTHIKVMCEGGR	Y	Oxidation (M)	0.000000100000.0			File: ~D:¥Data¥Kosako¥Fusion_131130_GST-SHP1¥K03_Tip30min_FT_008.raw~; SpectrumID: ~2021~; scans: ~3010~
1	PTN6_MOUSE	Tyrosine-protein phosphatase non-receptor type 6 OS=Mus musculus GN=Ptpn6 PE=1 SV=2	12303	67859	378	316	59	58	4700	1	1	1	480.214	1437.62	3	1437.62	0.0002	0	41.73	0.00071	K	YPLNCSDPTSER	W					File: ~D:¥Data¥Kosako¥Fusion_131130_GST-SHP1¥K03_Tip30min_FT_008.raw~; SpectrumID: ~3395~; scans: ~4612~
1	PTN6_MOUSE	Tyrosine-protein phosphatase non-receptor type 6 OS=Mus musculus GN=Ptpn6 PE=1 SV=2	12303	67859	378	316	59	58	4702	1	1	1	719.817	1437.62	2	1437.62	0.0004	0	46.03	0.00026	K	YPLNCSDPTSER	W					File: ~D:¥Data¥Kosako¥Fusion_131130_GST-SHP1¥K03_Tip30min_FT_008.raw~; SpectrumID: ~3253~; scans: ~4447~
1	PTN6_MOUSE	Tyrosine-protein phosphatase non-receptor type 6 OS=Mus musculus GN=Ptpn6 PE=1 SV=2	12303	67859	378	316	59	58	4704	1	1	1	719.819	1437.62	2	1437.62	0.004	0	51.63	6.9e-05	K	YPLNCSDPTSER	W					File: ~D:¥Data¥Kosako¥Fusion_131130_GST-SHP1¥K03_Tip30min_FT_008.raw~; SpectrumID: ~3525~; scans: ~4764~
1	PTN6_MOUSE	Tyrosine-protein phosphatase non-receptor type 6 OS=Mus musculus GN=Ptpn6 PE=1 SV=2	12303	67859	378	316	59	58	4706	1	1	1	719.82	1437.63	2	1437.62	0.0058	0	54.16	3.9e-05	K	YPLNCSDPTSER	W					File: ~D:¥Data¥Kosako¥Fusion_131130_GST-SHP1¥K03_Tip30min_FT_008.raw~; SpectrumID: ~3493~; scans: ~4727~
1	PTN6_MOUSE	Tyrosine-protein phosphatase non-receptor type 6 OS=Mus musculus GN=Ptpn6 PE=1 SV=2	12303	67859	378	316	59	58	4708	1	1	1	719.824	1437.63	2	1437.62	0.0132	0	55.18	3.2e-05	K	YPLNCSDPTSER	W					File: ~D:¥Data¥Kosako¥Fusion_131130_GST-SHP1¥K03_Tip30min_FT_008.raw~; SpectrumID: ~3427~; scans: ~4650~
1	PTN6_MOUSE	Tyrosine-protein phosphatase non-receptor type 6 OS=Mus musculus GN=Ptpn6 PE=1 SV=2	12303	67859	378	316	59	58	4866	1	1	1	735.849	1469.68	2	1469.68	-0.0001	0	24.04	0.061	K	AGFWEEFESLQK	Q					File: ~D:¥Data¥Kosako¥Fusion_131130_GST-SHP1¥K03_Tip30min_FT_008.raw~; SpectrumID: ~9407~; scans: ~11721~
1	PTN6_MOUSE	Tyrosine-protein phosphatase non-receptor type 6 OS=Mus musculus GN=Ptpn6 PE=1 SV=2	12303	67859	378	316	59	58	4869	1	1	1	490.901	1469.68	3	1469.68	0.0001	0	18.15	0.24	K	AGFWEEFESLQK	Q					File: ~D:¥Data¥Kosako¥Fusion_131130_GST-SHP1¥K03_Tip30min_FT_008.raw~; SpectrumID: ~7390~; scans: ~9270~
1	PTN6_MOUSE	Tyrosine-protein phosphatase non-receptor type 6 OS=Mus musculus GN=Ptpn6 PE=1 SV=2	12303	67859	378	316	59	58	4870	1	1	1	490.901	1469.68	3	1469.68	0.0001	0	53.75	6.5e-05	K	AGFWEEFESLQK	Q					File: ~D:¥Data¥Kosako¥Fusion_131130_GST-SHP1¥K03_Tip30min_FT_008.raw~; SpectrumID: ~7389~; scans: ~9269~
1	PTN6_MOUSE	Tyrosine-protein phosphatase non-receptor type 6 OS=Mus musculus GN=Ptpn6 PE=1 SV=2	12303	67859	378	316	59	58	4871	1	1	1	735.849	1469.68	2	1469.68	0.0001	0	1.37	11	K	AGFWEEFESLQK	Q					File: ~D:¥Data¥Kosako¥Fusion_131130_GST-SHP1¥K03_Tip30min_FT_008.raw~; SpectrumID: ~7028~; scans: ~8848~
1	PTN6_MOUSE	Tyrosine-protein phosphatase non-receptor type 6 OS=Mus musculus GN=Ptpn6 PE=1 SV=2	12303	67859	378	316	59	58	4872	1	1	1	735.849	1469.68	2	1469.68	0.0001	0	49.9	0.00016	K	AGFWEEFESLQK	Q					File: ~D:¥Data¥Kosako¥Fusion_131130_GST-SHP1¥K03_Tip30min_FT_008.raw~; SpectrumID: ~7027~; scans: ~8847~
1	PTN6_MOUSE	Tyrosine-protein phosphatase non-receptor type 6 OS=Mus musculus GN=Ptpn6 PE=1 SV=2	12303	67859	378	316	59	58	4873	1	1	1	735.849	1469.68	2	1469.68	0.0005	0	0.6	13	K	AGFWEEFESLQK	Q					File: ~D:¥Data¥Kosako¥Fusion_131130_GST-SHP1¥K03_Tip30min_FT_008.raw~; SpectrumID: ~6616~; scans: ~8367~
1	PTN6_MOUSE	Tyrosine-protein phosphatase non-receptor type 6 OS=Mus musculus GN=Ptpn6 PE=1 SV=2	12303	67859	378	316	59	58	4874	1	1	1	735.849	1469.68	2	1469.68	0.0005	0	65.28	4.5e-06	K	AGFWEEFESLQK	Q					File: ~D:¥Data¥Kosako¥Fusion_131130_GST-SHP1¥K03_Tip30min_FT_008.raw~; SpectrumID: ~6615~; scans: ~8366~
1	PTN6_MOUSE	Tyrosine-protein phosphatase non-receptor type 6 OS=Mus musculus GN=Ptpn6 PE=1 SV=2	12303	67859	378	316	59	58	4876	1	1	1	735.849	1469.68	2	1469.68	0.0006	0	41.41	0.0011	K	AGFWEEFESLQK	Q					File: ~D:¥Data¥Kosako¥Fusion_131130_GST-SHP1¥K03_Tip30min_FT_008.raw~; SpectrumID: ~9215~; scans: ~11450~
1	PTN6_MOUSE	Tyrosine-protein phosphatase non-receptor type 6 OS=Mus musculus GN=Ptpn6 PE=1 SV=2	12303	67859	378	316	59	58	4880	1	1	1	735.849	1469.68	2	1469.68	0.0011	0	44	0.00061	K	AGFWEEFESLQK	Q					File: ~D:¥Data¥Kosako¥Fusion_131130_GST-SHP1¥K03_Tip30min_FT_008.raw~; SpectrumID: ~9033~; scans: ~11226~
1	PTN6_MOUSE	Tyrosine-protein phosphatase non-receptor type 6 OS=Mus musculus GN=Ptpn6 PE=1 SV=2	12303	67859	378	316	59	58	4884	1	1	1	735.849	1469.68	2	1469.68	0.0014	0	37.82	0.0025	K	AGFWEEFESLQK	Q					File: ~D:¥Data¥Kosako¥Fusion_131130_GST-SHP1¥K03_Tip30min_FT_008.raw~; SpectrumID: ~7679~; scans: ~9607~
1	PTN6_MOUSE	Tyrosine-protein phosphatase non-receptor type 6 OS=Mus musculus GN=Ptpn6 PE=1 SV=2	12303	67859	378	316	59	58	4888	1	1	1	735.85	1469.68	2	1469.68	0.0021	0	12.79	0.74	K	AGFWEEFESLQK	Q					File: ~D:¥Data¥Kosako¥Fusion_131130_GST-SHP1¥K03_Tip30min_FT_008.raw~; SpectrumID: ~9589~; scans: ~12100~
1	PTN6_MOUSE	Tyrosine-protein phosphatase non-receptor type 6 OS=Mus musculus GN=Ptpn6 PE=1 SV=2	12303	67859	378	316	59	58	4890	1	1	1	735.85	1469.68	2	1469.68	0.0022	0	59.12	1.7e-05	K	AGFWEEFESLQK	Q					File: ~D:¥Data¥Kosako¥Fusion_131130_GST-SHP1¥K03_Tip30min_FT_008.raw~; SpectrumID: ~7469~; scans: ~9362~
1	PTN6_MOUSE	Tyrosine-protein phosphatase non-receptor type 6 OS=Mus musculus GN=Ptpn6 PE=1 SV=2	12303	67859	378	316	59	58	4893	1	1	1	490.905	1469.69	3	1469.68	0.0112	0	4.29	5.2	K	AGFWEEFESLQK	Q					File: ~D:¥Data¥Kosako¥Fusion_131130_GST-SHP1¥K03_Tip30min_FT_008.raw~; SpectrumID: ~7402~; scans: ~9284~
1	PTN6_MOUSE	Tyrosine-protein phosphatase non-receptor type 6 OS=Mus musculus GN=Ptpn6 PE=1 SV=2	12303	67859	378	316	59	58	4894	1	1	1	490.905	1469.69	3	1469.68	0.0112	0	52.59	7.7e-05	K	AGFWEEFESLQK	Q					File: ~D:¥Data¥Kosako¥Fusion_131130_GST-SHP1¥K03_Tip30min_FT_008.raw~; SpectrumID: ~7401~; scans: ~9283~
1	PTN6_MOUSE	Tyrosine-protein phosphatase non-receptor type 6 OS=Mus musculus GN=Ptpn6 PE=1 SV=2	12303	67859	378	316	59	58	4895	1	1	1	735.856	1469.7	2	1469.68	0.0142	0	0.13	12	K	AGFWEEFESLQK	Q					File: ~D:¥Data¥Kosako¥Fusion_131130_GST-SHP1¥K03_Tip30min_FT_008.raw~; SpectrumID: ~7394~; scans: ~9275~
1	PTN6_MOUSE	Tyrosine-protein phosphatase non-receptor type 6 OS=Mus musculus GN=Ptpn6 PE=1 SV=2	12303	67859	378	316	59	58	4896	1	1	1	735.856	1469.7	2	1469.68	0.0142	0	46.44	0.00029	K	AGFWEEFESLQK	Q					File: ~D:¥Data¥Kosako¥Fusion_131130_GST-SHP1¥K03_Tip30min_FT_008.raw~; SpectrumID: ~7393~; scans: ~9274~
1	PTN6_MOUSE	Tyrosine-protein phosphatase non-receptor type 6 OS=Mus musculus GN=Ptpn6 PE=1 SV=2	12303	67859	378	316	59	58	4902	1	1	1	491.263	1470.77	3	1470.77	-0.0006	1	58.14	1.8e-05	R	DLSGPDAETLLKGR	G					File: ~D:¥Data¥Kosako¥Fusion_131130_GST-SHP1¥K03_Tip30min_FT_008.raw~; SpectrumID: ~5025~; scans: ~6512~
1	PTN6_MOUSE	Tyrosine-protein phosphatase non-receptor type 6 OS=Mus musculus GN=Ptpn6 PE=1 SV=2	12303	67859	378	316	59	58	4904	1	1	1	736.391	1470.77	2	1470.77	-0.0004	1	89.96	1.2e-08	R	DLSGPDAETLLKGR	G					File: ~D:¥Data¥Kosako¥Fusion_131130_GST-SHP1¥K03_Tip30min_FT_008.raw~; SpectrumID: ~5029~; scans: ~6516~
1	PTN6_MOUSE	Tyrosine-protein phosphatase non-receptor type 6 OS=Mus musculus GN=Ptpn6 PE=1 SV=2	12303	67859	378	316	59	58	5024	1	1	1	746.355	1490.7	2	1490.7	-0.0015	0	34.02	0.0054	K	CVPYWPEVGTQR	V					File: ~D:¥Data¥Kosako¥Fusion_131130_GST-SHP1¥K03_Tip30min_FT_008.raw~; SpectrumID: ~7327~; scans: ~9197~
1	PTN6_MOUSE	Tyrosine-protein phosphatase non-receptor type 6 OS=Mus musculus GN=Ptpn6 PE=1 SV=2	12303	67859	378	316	59	58	5026	1	1	1	497.906	1490.7	3	1490.7	-0.0003	0	46.12	0.00032	K	CVPYWPEVGTQR	V					File: ~D:¥Data¥Kosako¥Fusion_131130_GST-SHP1¥K03_Tip30min_FT_008.raw~; SpectrumID: ~5555~; scans: ~7130~
1	PTN6_MOUSE	Tyrosine-protein phosphatase non-receptor type 6 OS=Mus musculus GN=Ptpn6 PE=1 SV=2	12303	67859	378	316	59	58	5028	1	1	1	746.356	1490.7	2	1490.7	0.0001	0	37.63	0.0023	K	CVPYWPEVGTQR	V					File: ~D:¥Data¥Kosako¥Fusion_131130_GST-SHP1¥K03_Tip30min_FT_008.raw~; SpectrumID: ~5505~; scans: ~7071~
1	PTN6_MOUSE	Tyrosine-protein phosphatase non-receptor type 6 OS=Mus musculus GN=Ptpn6 PE=1 SV=2	12303	67859	378	316	59	58	5032	1	1	1	746.357	1490.7	2	1490.7	0.0011	0	31.73	0.0095	K	CVPYWPEVGTQR	V					File: ~D:¥Data¥Kosako¥Fusion_131130_GST-SHP1¥K03_Tip30min_FT_008.raw~; SpectrumID: ~5711~; scans: ~7312~
1	PTN6_MOUSE	Tyrosine-protein phosphatase non-receptor type 6 OS=Mus musculus GN=Ptpn6 PE=1 SV=2	12303	67859	378	316	59	58	5040	1	1	1	746.359	1490.7	2	1490.7	0.0061	0	33.26	0.0069	K	CVPYWPEVGTQR	V					File: ~D:¥Data¥Kosako¥Fusion_131130_GST-SHP1¥K03_Tip30min_FT_008.raw~; SpectrumID: ~7277~; scans: ~9138~
1	PTN6_MOUSE	Tyrosine-protein phosphatase non-receptor type 6 OS=Mus musculus GN=Ptpn6 PE=1 SV=2	12303	67859	378	316	59	58	5042	1	1	1	746.361	1490.71	2	1490.7	0.009	0	37.42	0.0027	K	CVPYWPEVGTQR	V					File: ~D:¥Data¥Kosako¥Fusion_131130_GST-SHP1¥K03_Tip30min_FT_008.raw~; SpectrumID: ~5591~; scans: ~7172~
1	PTN6_MOUSE	Tyrosine-protein phosphatase non-receptor type 6 OS=Mus musculus GN=Ptpn6 PE=1 SV=2	12303	67859	378	316	59	58	5098	1	1	1	375.438	1497.72	4	1497.72	-0.0003	1	32.74	0.0075	K	HKEEVYENVHSK	S					File: ~D:¥Data¥Kosako¥Fusion_131130_GST-SHP1¥K03_Tip30min_FT_008.raw~; SpectrumID: ~1527~; scans: ~2434~
1	PTN6_MOUSE	Tyrosine-protein phosphatase non-receptor type 6 OS=Mus musculus GN=Ptpn6 PE=1 SV=2	12303	67859	378	316	59	58	5102	1	1	1	375.438	1497.72	4	1497.72	0	1	36.26	0.0033	K	HKEEVYENVHSK	S					File: ~D:¥Data¥Kosako¥Fusion_131130_GST-SHP1¥K03_Tip30min_FT_008.raw~; SpectrumID: ~1721~; scans: ~2660~
1	PTN6_MOUSE	Tyrosine-protein phosphatase non-receptor type 6 OS=Mus musculus GN=Ptpn6 PE=1 SV=2	12303	67859	378	316	59	58	5104	1	1	1	500.248	1497.72	3	1497.72	0.0001	1	51.09	0.00011	K	HKEEVYENVHSK	S					File: ~D:¥Data¥Kosako¥Fusion_131130_GST-SHP1¥K03_Tip30min_FT_008.raw~; SpectrumID: ~1521~; scans: ~2427~
1	PTN6_MOUSE	Tyrosine-protein phosphatase non-receptor type 6 OS=Mus musculus GN=Ptpn6 PE=1 SV=2	12303	67859	378	316	59	58	5106	1	1	1	500.248	1497.72	3	1497.72	0.0002	1	44.38	0.00051	K	HKEEVYENVHSK	S					File: ~D:¥Data¥Kosako¥Fusion_131130_GST-SHP1¥K03_Tip30min_FT_008.raw~; SpectrumID: ~1715~; scans: ~2653~
1	PTN6_MOUSE	Tyrosine-protein phosphatase non-receptor type 6 OS=Mus musculus GN=Ptpn6 PE=1 SV=2	12303	67859	378	316	59	58	5108	1	1	1	749.868	1497.72	2	1497.72	0.0005	1	49.97	0.00014	K	HKEEVYENVHSK	S					File: ~D:¥Data¥Kosako¥Fusion_131130_GST-SHP1¥K03_Tip30min_FT_008.raw~; SpectrumID: ~1727~; scans: ~2667~
1	PTN6_MOUSE	Tyrosine-protein phosphatase non-receptor type 6 OS=Mus musculus GN=Ptpn6 PE=1 SV=2	12303	67859	378	316	59	58	5110	1	1	1	749.868	1497.72	2	1497.72	0.0006	1	65.49	3.9e-06	K	HKEEVYENVHSK	S					File: ~D:¥Data¥Kosako¥Fusion_131130_GST-SHP1¥K03_Tip30min_FT_008.raw~; SpectrumID: ~1529~; scans: ~2436~
1	PTN6_MOUSE	Tyrosine-protein phosphatase non-receptor type 6 OS=Mus musculus GN=Ptpn6 PE=1 SV=2	12303	67859	378	316	59	58	5112	1	1	1	375.44	1497.73	4	1497.72	0.0092	1	30.5	0.012	K	HKEEVYENVHSK	S					File: ~D:¥Data¥Kosako¥Fusion_131130_GST-SHP1¥K03_Tip30min_FT_008.raw~; SpectrumID: ~1643~; scans: ~2569~
1	PTN6_MOUSE	Tyrosine-protein phosphatase non-receptor type 6 OS=Mus musculus GN=Ptpn6 PE=1 SV=2	12303	67859	378	316	59	58	5113	1	1	1	749.874	1497.73	2	1497.72	0.0114	1	19.24	0.16	K	HKEEVYENVHSK	S					File: ~D:¥Data¥Kosako¥Fusion_131130_GST-SHP1¥K03_Tip30min_FT_008.raw~; SpectrumID: ~1620~; scans: ~2542~
1	PTN6_MOUSE	Tyrosine-protein phosphatase non-receptor type 6 OS=Mus musculus GN=Ptpn6 PE=1 SV=2	12303	67859	378	316	59	58	5114	1	1	1	749.874	1497.73	2	1497.72	0.0114	1	75.74	3.6e-07	K	HKEEVYENVHSK	S					File: ~D:¥Data¥Kosako¥Fusion_131130_GST-SHP1¥K03_Tip30min_FT_008.raw~; SpectrumID: ~1619~; scans: ~2541~
1	PTN6_MOUSE	Tyrosine-protein phosphatase non-receptor type 6 OS=Mus musculus GN=Ptpn6 PE=1 SV=2	12303	67859	378	316	59	58	5248	1	1	1	756.888	1511.76	2	1511.76	-0.0004	0	76.01	3.5e-07	K	TGIEEASGAFVYLR	Q					File: ~D:¥Data¥Kosako¥Fusion_131130_GST-SHP1¥K03_Tip30min_FT_008.raw~; SpectrumID: ~8293~; scans: ~10322~
1	PTN6_MOUSE	Tyrosine-protein phosphatase non-receptor type 6 OS=Mus musculus GN=Ptpn6 PE=1 SV=2	12303	67859	378	316	59	58	5250	1	1	1	756.888	1511.76	2	1511.76	-0.0003	0	104.81	4.6e-10	K	TGIEEASGAFVYLR	Q					File: ~D:¥Data¥Kosako¥Fusion_131130_GST-SHP1¥K03_Tip30min_FT_008.raw~; SpectrumID: ~6683~; scans: ~8446~
1	PTN6_MOUSE	Tyrosine-protein phosphatase non-receptor type 6 OS=Mus musculus GN=Ptpn6 PE=1 SV=2	12303	67859	378	316	59	58	5252	1	1	1	504.928	1511.76	3	1511.76	-0.0002	0	78.16	2.1e-07	K	TGIEEASGAFVYLR	Q					File: ~D:¥Data¥Kosako¥Fusion_131130_GST-SHP1¥K03_Tip30min_FT_008.raw~; SpectrumID: ~7439~; scans: ~9327~
1	PTN6_MOUSE	Tyrosine-protein phosphatase non-receptor type 6 OS=Mus musculus GN=Ptpn6 PE=1 SV=2	12303	67859	378	316	59	58	5254	1	1	1	756.888	1511.76	2	1511.76	-0.0002	0	85.47	4e-08	K	TGIEEASGAFVYLR	Q					File: ~D:¥Data¥Kosako¥Fusion_131130_GST-SHP1¥K03_Tip30min_FT_008.raw~; SpectrumID: ~8891~; scans: ~11042~
1	PTN6_MOUSE	Tyrosine-protein phosphatase non-receptor type 6 OS=Mus musculus GN=Ptpn6 PE=1 SV=2	12303	67859	378	316	59	58	5256	1	1	1	504.928	1511.76	3	1511.76	-0.0002	0	27.9	0.023	K	TGIEEASGAFVYLR	Q					File: ~D:¥Data¥Kosako¥Fusion_131130_GST-SHP1¥K03_Tip30min_FT_008.raw~; SpectrumID: ~8617~; scans: ~10697~
1	PTN6_MOUSE	Tyrosine-protein phosphatase non-receptor type 6 OS=Mus musculus GN=Ptpn6 PE=1 SV=2	12303	67859	378	316	59	58	5258	1	1	1	504.928	1511.76	3	1511.76	-0.0001	0	67.01	2.8e-06	K	TGIEEASGAFVYLR	Q					File: ~D:¥Data¥Kosako¥Fusion_131130_GST-SHP1¥K03_Tip30min_FT_008.raw~; SpectrumID: ~7235~; scans: ~9089~
1	PTN6_MOUSE	Tyrosine-protein phosphatase non-receptor type 6 OS=Mus musculus GN=Ptpn6 PE=1 SV=2	12303	67859	378	316	59	58	5263	1	1	1	504.928	1511.76	3	1511.76	0	0	8.4	2	K	TGIEEASGAFVYLR	Q					File: ~D:¥Data¥Kosako¥Fusion_131130_GST-SHP1¥K03_Tip30min_FT_008.raw~; SpectrumID: ~6232~; scans: ~7919~
1	PTN6_MOUSE	Tyrosine-protein phosphatase non-receptor type 6 OS=Mus musculus GN=Ptpn6 PE=1 SV=2	12303	67859	378	316	59	58	5264	1	1	1	504.928	1511.76	3	1511.76	0	0	68.6	1.9e-06	K	TGIEEASGAFVYLR	Q					File: ~D:¥Data¥Kosako¥Fusion_131130_GST-SHP1¥K03_Tip30min_FT_008.raw~; SpectrumID: ~6231~; scans: ~7918~
1	PTN6_MOUSE	Tyrosine-protein phosphatase non-receptor type 6 OS=Mus musculus GN=Ptpn6 PE=1 SV=2	12303	67859	378	316	59	58	5266	1	1	1	756.888	1511.76	2	1511.76	0.0002	0	80.01	1.4e-07	K	TGIEEASGAFVYLR	Q					File: ~D:¥Data¥Kosako¥Fusion_131130_GST-SHP1¥K03_Tip30min_FT_008.raw~; SpectrumID: ~8529~; scans: ~10594~
1	PTN6_MOUSE	Tyrosine-protein phosphatase non-receptor type 6 OS=Mus musculus GN=Ptpn6 PE=1 SV=2	12303	67859	378	316	59	58	5270	1	1	1	756.888	1511.76	2	1511.76	0.0003	0	64.94	4.5e-06	K	TGIEEASGAFVYLR	Q					File: ~D:¥Data¥Kosako¥Fusion_131130_GST-SHP1¥K03_Tip30min_FT_008.raw~; SpectrumID: ~9271~; scans: ~11525~
1	PTN6_MOUSE	Tyrosine-protein phosphatase non-receptor type 6 OS=Mus musculus GN=Ptpn6 PE=1 SV=2	12303	67859	378	316	59	58	5274	1	1	1	756.889	1511.76	2	1511.76	0.0006	0	80.9	1.1e-07	K	TGIEEASGAFVYLR	Q					File: ~D:¥Data¥Kosako¥Fusion_131130_GST-SHP1¥K03_Tip30min_FT_008.raw~; SpectrumID: ~9071~; scans: ~11272~
1	PTN6_MOUSE	Tyrosine-protein phosphatase non-receptor type 6 OS=Mus musculus GN=Ptpn6 PE=1 SV=2	12303	67859	378	316	59	58	5276	1	1	1	756.889	1511.76	2	1511.76	0.0008	0	85.27	4.1e-08	K	TGIEEASGAFVYLR	Q					File: ~D:¥Data¥Kosako¥Fusion_131130_GST-SHP1¥K03_Tip30min_FT_008.raw~; SpectrumID: ~8719~; scans: ~10817~
1	PTN6_MOUSE	Tyrosine-protein phosphatase non-receptor type 6 OS=Mus musculus GN=Ptpn6 PE=1 SV=2	12303	67859	378	316	59	58	5278	1	1	1	504.928	1511.76	3	1511.76	0.0008	0	78.33	2e-07	K	TGIEEASGAFVYLR	Q					File: ~D:¥Data¥Kosako¥Fusion_131130_GST-SHP1¥K03_Tip30min_FT_008.raw~; SpectrumID: ~7031~; scans: ~8852~
1	PTN6_MOUSE	Tyrosine-protein phosphatase non-receptor type 6 OS=Mus musculus GN=Ptpn6 PE=1 SV=2	12303	67859	378	316	59	58	5279	1	1	1	504.928	1511.76	3	1511.76	0.0009	0	3.3	6.5	K	TGIEEASGAFVYLR	Q					File: ~D:¥Data¥Kosako¥Fusion_131130_GST-SHP1¥K03_Tip30min_FT_008.raw~; SpectrumID: ~6630~; scans: ~8384~
1	PTN6_MOUSE	Tyrosine-protein phosphatase non-receptor type 6 OS=Mus musculus GN=Ptpn6 PE=1 SV=2	12303	67859	378	316	59	58	5280	1	1	1	504.928	1511.76	3	1511.76	0.0009	0	79	1.7e-07	K	TGIEEASGAFVYLR	Q					File: ~D:¥Data¥Kosako¥Fusion_131130_GST-SHP1¥K03_Tip30min_FT_008.raw~; SpectrumID: ~6629~; scans: ~8383~
1	PTN6_MOUSE	Tyrosine-protein phosphatase non-receptor type 6 OS=Mus musculus GN=Ptpn6 PE=1 SV=2	12303	67859	378	316	59	58	5281	1	1	1	504.928	1511.76	3	1511.76	0.001	0	1.96	8.8	K	TGIEEASGAFVYLR	Q					File: ~D:¥Data¥Kosako¥Fusion_131130_GST-SHP1¥K03_Tip30min_FT_008.raw~; SpectrumID: ~6432~; scans: ~8153~
1	PTN6_MOUSE	Tyrosine-protein phosphatase non-receptor type 6 OS=Mus musculus GN=Ptpn6 PE=1 SV=2	12303	67859	378	316	59	58	5282	1	1	1	504.928	1511.76	3	1511.76	0.001	0	89.29	1.6e-08	K	TGIEEASGAFVYLR	Q					File: ~D:¥Data¥Kosako¥Fusion_131130_GST-SHP1¥K03_Tip30min_FT_008.raw~; SpectrumID: ~6431~; scans: ~8152~
1	PTN6_MOUSE	Tyrosine-protein phosphatase non-receptor type 6 OS=Mus musculus GN=Ptpn6 PE=1 SV=2	12303	67859	378	316	59	58	5284	1	1	1	756.889	1511.76	2	1511.76	0.001	0	82.46	7.8e-08	K	TGIEEASGAFVYLR	Q					File: ~D:¥Data¥Kosako¥Fusion_131130_GST-SHP1¥K03_Tip30min_FT_008.raw~; SpectrumID: ~6043~; scans: ~7699~
1	PTN6_MOUSE	Tyrosine-protein phosphatase non-receptor type 6 OS=Mus musculus GN=Ptpn6 PE=1 SV=2	12303	67859	378	316	59	58	5287	1	1	1	756.889	1511.76	2	1511.76	0.0012	0	58	2.2e-05	K	TGIEEASGAFVYLR	Q					File: ~D:¥Data¥Kosako¥Fusion_131130_GST-SHP1¥K03_Tip30min_FT_008.raw~; SpectrumID: ~9463~; scans: ~11822~
1	PTN6_MOUSE	Tyrosine-protein phosphatase non-receptor type 6 OS=Mus musculus GN=Ptpn6 PE=1 SV=2	12303	67859	378	316	59	58	5288	1	1	1	756.889	1511.76	2	1511.76	0.0012	0	80.81	1.2e-07	K	TGIEEASGAFVYLR	Q					File: ~D:¥Data¥Kosako¥Fusion_131130_GST-SHP1¥K03_Tip30min_FT_008.raw~; SpectrumID: ~8065~; scans: ~10056~
1	PTN6_MOUSE	Tyrosine-protein phosphatase non-receptor type 6 OS=Mus musculus GN=Ptpn6 PE=1 SV=2	12303	67859	378	316	59	58	5290	1	1	1	756.889	1511.76	2	1511.76	0.0013	0	104.8	4.6e-10	K	TGIEEASGAFVYLR	Q					File: ~D:¥Data¥Kosako¥Fusion_131130_GST-SHP1¥K03_Tip30min_FT_008.raw~; SpectrumID: ~6889~; scans: ~8686~
1	PTN6_MOUSE	Tyrosine-protein phosphatase non-receptor type 6 OS=Mus musculus GN=Ptpn6 PE=1 SV=2	12303	67859	378	316	59	58	5294	1	1	1	504.928	1511.76	3	1511.76	0.0017	0	89.07	1.7e-08	K	TGIEEASGAFVYLR	Q					File: ~D:¥Data¥Kosako¥Fusion_131130_GST-SHP1¥K03_Tip30min_FT_008.raw~; SpectrumID: ~6829~; scans: ~8616~
1	PTN6_MOUSE	Tyrosine-protein phosphatase non-receptor type 6 OS=Mus musculus GN=Ptpn6 PE=1 SV=2	12303	67859	378	316	59	58	5296	1	1	1	756.889	1511.76	2	1511.76	0.0018	0	89.42	1.6e-08	K	TGIEEASGAFVYLR	Q					File: ~D:¥Data¥Kosako¥Fusion_131130_GST-SHP1¥K03_Tip30min_FT_008.raw~; SpectrumID: ~7091~; scans: ~8922~
1	PTN6_MOUSE	Tyrosine-protein phosphatase non-receptor type 6 OS=Mus musculus GN=Ptpn6 PE=1 SV=2	12303	67859	378	316	59	58	5298	1	1	1	756.89	1511.77	2	1511.76	0.0041	0	63.63	5.8e-06	K	TGIEEASGAFVYLR	Q					File: ~D:¥Data¥Kosako¥Fusion_131130_GST-SHP1¥K03_Tip30min_FT_008.raw~; SpectrumID: ~7525~; scans: ~9427~
1	PTN6_MOUSE	Tyrosine-protein phosphatase non-receptor type 6 OS=Mus musculus GN=Ptpn6 PE=1 SV=2	12303	67859	378	316	59	58	5300	1	1	1	756.891	1511.77	2	1511.76	0.0052	0	104.74	4.3e-10	K	TGIEEASGAFVYLR	Q					File: ~D:¥Data¥Kosako¥Fusion_131130_GST-SHP1¥K03_Tip30min_FT_008.raw~; SpectrumID: ~6371~; scans: ~8082~
1	PTN6_MOUSE	Tyrosine-protein phosphatase non-receptor type 6 OS=Mus musculus GN=Ptpn6 PE=1 SV=2	12303	67859	378	316	59	58	5302	1	1	1	756.893	1511.77	2	1511.76	0.0091	0	104.77	4.2e-10	K	TGIEEASGAFVYLR	Q					File: ~D:¥Data¥Kosako¥Fusion_131130_GST-SHP1¥K03_Tip30min_FT_008.raw~; SpectrumID: ~6769~; scans: ~8546~
1	PTN6_MOUSE	Tyrosine-protein phosphatase non-receptor type 6 OS=Mus musculus GN=Ptpn6 PE=1 SV=2	12303	67859	378	316	59	58	5304	1	1	1	756.893	1511.77	2	1511.76	0.0093	0	104.77	4.2e-10	K	TGIEEASGAFVYLR	Q					File: ~D:¥Data¥Kosako¥Fusion_131130_GST-SHP1¥K03_Tip30min_FT_008.raw~; SpectrumID: ~6569~; scans: ~8313~
1	PTN6_MOUSE	Tyrosine-protein phosphatase non-receptor type 6 OS=Mus musculus GN=Ptpn6 PE=1 SV=2	12303	67859	378	316	59	58	5305	1	1	1	504.932	1511.78	3	1511.76	0.0133	0	1.45	8.5	K	TGIEEASGAFVYLR	Q					File: ~D:¥Data¥Kosako¥Fusion_131130_GST-SHP1¥K03_Tip30min_FT_008.raw~; SpectrumID: ~6240~; scans: ~7929~
1	PTN6_MOUSE	Tyrosine-protein phosphatase non-receptor type 6 OS=Mus musculus GN=Ptpn6 PE=1 SV=2	12303	67859	378	316	59	58	5306	1	1	1	504.932	1511.78	3	1511.76	0.0133	0	93.09	5.8e-09	K	TGIEEASGAFVYLR	Q					File: ~D:¥Data¥Kosako¥Fusion_131130_GST-SHP1¥K03_Tip30min_FT_008.raw~; SpectrumID: ~6239~; scans: ~7928~
1	PTN6_MOUSE	Tyrosine-protein phosphatase non-receptor type 6 OS=Mus musculus GN=Ptpn6 PE=1 SV=2	12303	67859	378	316	59	58	5308	1	1	1	756.895	1511.78	2	1511.76	0.0139	0	104.65	4.1e-10	K	TGIEEASGAFVYLR	Q					File: ~D:¥Data¥Kosako¥Fusion_131130_GST-SHP1¥K03_Tip30min_FT_008.raw~; SpectrumID: ~6251~; scans: ~7942~
1	PTN6_MOUSE	Tyrosine-protein phosphatase non-receptor type 6 OS=Mus musculus GN=Ptpn6 PE=1 SV=2	12303	67859	378	316	59	58	5570	1	1	1	770.92	1539.83	2	1539.83	-0.0003	0	66.59	1.8e-06	R	TLQISPLDNGDLVR	E					File: ~D:¥Data¥Kosako¥Fusion_131130_GST-SHP1¥K03_Tip30min_FT_008.raw~; SpectrumID: ~5771~; scans: ~7382~
1	PTN6_MOUSE	Tyrosine-protein phosphatase non-receptor type 6 OS=Mus musculus GN=Ptpn6 PE=1 SV=2	12303	67859	378	316	59	58	5572	1	1	1	770.92	1539.83	2	1539.83	0.0007	0	54.14	3.6e-05	R	TLQISPLDNGDLVR	E					File: ~D:¥Data¥Kosako¥Fusion_131130_GST-SHP1¥K03_Tip30min_FT_008.raw~; SpectrumID: ~9395~; scans: ~11696~
1	PTN6_MOUSE	Tyrosine-protein phosphatase non-receptor type 6 OS=Mus musculus GN=Ptpn6 PE=1 SV=2	12303	67859	378	316	59	58	5574	1	1	1	770.921	1539.83	2	1539.83	0.001	0	56.42	2.1e-05	R	TLQISPLDNGDLVR	E					File: ~D:¥Data¥Kosako¥Fusion_131130_GST-SHP1¥K03_Tip30min_FT_008.raw~; SpectrumID: ~9235~; scans: ~11474~
1	PTN6_MOUSE	Tyrosine-protein phosphatase non-receptor type 6 OS=Mus musculus GN=Ptpn6 PE=1 SV=2	12303	67859	378	316	59	58	5576	1	1	1	514.283	1539.83	3	1539.83	0.0012	0	78.44	1.3e-07	R	TLQISPLDNGDLVR	E					File: ~D:¥Data¥Kosako¥Fusion_131130_GST-SHP1¥K03_Tip30min_FT_008.raw~; SpectrumID: ~5795~; scans: ~7410~
1	PTN6_MOUSE	Tyrosine-protein phosphatase non-receptor type 6 OS=Mus musculus GN=Ptpn6 PE=1 SV=2	12303	67859	378	316	59	58	5578	1	1	1	770.921	1539.83	2	1539.83	0.0013	0	54.63	3.2e-05	R	TLQISPLDNGDLVR	E					File: ~D:¥Data¥Kosako¥Fusion_131130_GST-SHP1¥K03_Tip30min_FT_008.raw~; SpectrumID: ~9049~; scans: ~11246~
1	PTN6_MOUSE	Tyrosine-protein phosphatase non-receptor type 6 OS=Mus musculus GN=Ptpn6 PE=1 SV=2	12303	67859	378	316	59	58	5580	1	1	1	770.921	1539.83	2	1539.83	0.0015	0	61.67	6.4e-06	R	TLQISPLDNGDLVR	E					File: ~D:¥Data¥Kosako¥Fusion_131130_GST-SHP1¥K03_Tip30min_FT_008.raw~; SpectrumID: ~9495~; scans: ~11888~
1	PTN6_MOUSE	Tyrosine-protein phosphatase non-receptor type 6 OS=Mus musculus GN=Ptpn6 PE=1 SV=2	12303	67859	378	316	59	58	5588	1	1	1	770.927	1539.84	2	1539.83	0.0133	0	72.12	5.2e-07	R	TLQISPLDNGDLVR	E					File: ~D:¥Data¥Kosako¥Fusion_131130_GST-SHP1¥K03_Tip30min_FT_008.raw~; SpectrumID: ~5867~; scans: ~7494~
1	PTN6_MOUSE	Tyrosine-protein phosphatase non-receptor type 6 OS=Mus musculus GN=Ptpn6 PE=1 SV=2	12303	67859	378	316	59	58	5650	1	1	1	775.827	1549.64	2	1549.65	-0.0098	0	6.36	2.5	K	AGFWEEFESLQK	Q	Phospho (ST)	0.000000002000.0			File: ~D:¥Data¥Kosako¥Fusion_131130_GST-SHP1¥K03_Tip30min_FT_008.raw~; SpectrumID: ~8201~; scans: ~10214~
1	PTN6_MOUSE	Tyrosine-protein phosphatase non-receptor type 6 OS=Mus musculus GN=Ptpn6 PE=1 SV=2	12303	67859	378	316	59	58	5988	1	1	1	547.626	1639.86	3	1639.86	-0.0001	1	39.09	0.0014	K	KTGIEEASGAFVYLR	Q					File: ~D:¥Data¥Kosako¥Fusion_131130_GST-SHP1¥K03_Tip30min_FT_008.raw~; SpectrumID: ~6527~; scans: ~8264~
1	PTN6_MOUSE	Tyrosine-protein phosphatase non-receptor type 6 OS=Mus musculus GN=Ptpn6 PE=1 SV=2	12303	67859	378	316	59	58	5992	1	1	1	547.626	1639.86	3	1639.86	0.0002	1	65.29	3.4e-06	K	KTGIEEASGAFVYLR	Q					File: ~D:¥Data¥Kosako¥Fusion_131130_GST-SHP1¥K03_Tip30min_FT_008.raw~; SpectrumID: ~6725~; scans: ~8495~
1	PTN6_MOUSE	Tyrosine-protein phosphatase non-receptor type 6 OS=Mus musculus GN=Ptpn6 PE=1 SV=2	12303	67859	378	316	59	58	5994	1	1	1	547.626	1639.86	3	1639.86	0.0004	1	55.49	3.2e-05	K	KTGIEEASGAFVYLR	Q					File: ~D:¥Data¥Kosako¥Fusion_131130_GST-SHP1¥K03_Tip30min_FT_008.raw~; SpectrumID: ~5925~; scans: ~7561~
1	PTN6_MOUSE	Tyrosine-protein phosphatase non-receptor type 6 OS=Mus musculus GN=Ptpn6 PE=1 SV=2	12303	67859	378	316	59	58	6000	1	1	1	547.627	1639.86	3	1639.86	0.0015	1	64.53	3.9e-06	K	KTGIEEASGAFVYLR	Q					File: ~D:¥Data¥Kosako¥Fusion_131130_GST-SHP1¥K03_Tip30min_FT_008.raw~; SpectrumID: ~5725~; scans: ~7328~
1	PTN6_MOUSE	Tyrosine-protein phosphatase non-receptor type 6 OS=Mus musculus GN=Ptpn6 PE=1 SV=2	12303	67859	378	316	59	58	6002	1	1	1	547.63	1639.87	3	1639.86	0.0118	1	65.17	3.3e-06	K	KTGIEEASGAFVYLR	Q					File: ~D:¥Data¥Kosako¥Fusion_131130_GST-SHP1¥K03_Tip30min_FT_008.raw~; SpectrumID: ~5693~; scans: ~7291~
1	PTN6_MOUSE	Tyrosine-protein phosphatase non-receptor type 6 OS=Mus musculus GN=Ptpn6 PE=1 SV=2	12303	67859	378	316	59	58	6006	1	1	1	822.456	1642.9	2	1642.9	-0.0004	0	69.62	9.2e-07	K	FIYVAIAQFIETTK	K					File: ~D:¥Data¥Kosako¥Fusion_131130_GST-SHP1¥K03_Tip30min_FT_008.raw~; SpectrumID: ~8823~; scans: ~10949~
1	PTN6_MOUSE	Tyrosine-protein phosphatase non-receptor type 6 OS=Mus musculus GN=Ptpn6 PE=1 SV=2	12303	67859	378	316	59	58	6014	1	1	1	548.64	1642.9	3	1642.9	0.0003	0	55.89	2.1e-05	K	FIYVAIAQFIETTK	K					File: ~D:¥Data¥Kosako¥Fusion_131130_GST-SHP1¥K03_Tip30min_FT_008.raw~; SpectrumID: ~8637~; scans: ~10720~
1	PTN6_MOUSE	Tyrosine-protein phosphatase non-receptor type 6 OS=Mus musculus GN=Ptpn6 PE=1 SV=2	12303	67859	378	316	59	58	6016	1	1	1	822.456	1642.9	2	1642.9	0.0004	0	68.28	1.2e-06	K	FIYVAIAQFIETTK	K					File: ~D:¥Data¥Kosako¥Fusion_131130_GST-SHP1¥K03_Tip30min_FT_008.raw~; SpectrumID: ~8635~; scans: ~10718~
1	PTN6_MOUSE	Tyrosine-protein phosphatase non-receptor type 6 OS=Mus musculus GN=Ptpn6 PE=1 SV=2	12303	67859	378	316	59	58	6021	1	1	1	822.457	1642.9	2	1642.9	0.0019	0	25	0.025	K	FIYVAIAQFIETTK	K					File: ~D:¥Data¥Kosako¥Fusion_131130_GST-SHP1¥K03_Tip30min_FT_008.raw~; SpectrumID: ~8420~; scans: ~10470~
1	PTN6_MOUSE	Tyrosine-protein phosphatase non-receptor type 6 OS=Mus musculus GN=Ptpn6 PE=1 SV=2	12303	67859	378	316	59	58	6022	1	1	1	822.457	1642.9	2	1642.9	0.0019	0	63.12	3.9e-06	K	FIYVAIAQFIETTK	K					File: ~D:¥Data¥Kosako¥Fusion_131130_GST-SHP1¥K03_Tip30min_FT_008.raw~; SpectrumID: ~8419~; scans: ~10469~
1	PTN6_MOUSE	Tyrosine-protein phosphatase non-receptor type 6 OS=Mus musculus GN=Ptpn6 PE=1 SV=2	12303	67859	378	316	59	58	6025	1	1	1	548.641	1642.9	3	1642.9	0.003	0	11.18	0.61	K	FIYVAIAQFIETTK	K					File: ~D:¥Data¥Kosako¥Fusion_131130_GST-SHP1¥K03_Tip30min_FT_008.raw~; SpectrumID: ~8422~; scans: ~10472~
1	PTN6_MOUSE	Tyrosine-protein phosphatase non-receptor type 6 OS=Mus musculus GN=Ptpn6 PE=1 SV=2	12303	67859	378	316	59	58	6026	1	1	1	548.641	1642.9	3	1642.9	0.003	0	67.52	1.4e-06	K	FIYVAIAQFIETTK	K					File: ~D:¥Data¥Kosako¥Fusion_131130_GST-SHP1¥K03_Tip30min_FT_008.raw~; SpectrumID: ~8421~; scans: ~10471~
1	PTN6_MOUSE	Tyrosine-protein phosphatase non-receptor type 6 OS=Mus musculus GN=Ptpn6 PE=1 SV=2	12303	67859	378	316	59	58	6028	1	1	1	822.462	1642.91	2	1642.9	0.0132	0	63.2	3.2e-06	K	FIYVAIAQFIETTK	K					File: ~D:¥Data¥Kosako¥Fusion_131130_GST-SHP1¥K03_Tip30min_FT_008.raw~; SpectrumID: ~8435~; scans: ~10487~
1	PTN6_MOUSE	Tyrosine-protein phosphatase non-receptor type 6 OS=Mus musculus GN=Ptpn6 PE=1 SV=2	12303	67859	378	316	59	58	6030	1	1	1	548.644	1642.91	3	1642.9	0.0138	0	52.23	3.9e-05	K	FIYVAIAQFIETTK	K					File: ~D:¥Data¥Kosako¥Fusion_131130_GST-SHP1¥K03_Tip30min_FT_008.raw~; SpectrumID: ~8437~; scans: ~10489~
1	PTN6_MOUSE	Tyrosine-protein phosphatase non-receptor type 6 OS=Mus musculus GN=Ptpn6 PE=1 SV=2	12303	67859	378	316	59	58	6176	1	1	1	569.262	1704.76	3	1704.76	0.0002	0	40.8	0.0015	R	IQNSGDFYDLYGGEK	F					File: ~D:¥Data¥Kosako¥Fusion_131130_GST-SHP1¥K03_Tip30min_FT_008.raw~; SpectrumID: ~5181~; scans: ~6694~
1	PTN6_MOUSE	Tyrosine-protein phosphatase non-receptor type 6 OS=Mus musculus GN=Ptpn6 PE=1 SV=2	12303	67859	378	316	59	58	6178	1	1	1	853.389	1704.76	2	1704.76	0.0004	0	70.44	1.6e-06	R	IQNSGDFYDLYGGEK	F					File: ~D:¥Data¥Kosako¥Fusion_131130_GST-SHP1¥K03_Tip30min_FT_008.raw~; SpectrumID: ~5627~; scans: ~7214~
1	PTN6_MOUSE	Tyrosine-protein phosphatase non-receptor type 6 OS=Mus musculus GN=Ptpn6 PE=1 SV=2	12303	67859	378	316	59	58	6180	1	1	1	853.389	1704.76	2	1704.76	0.0005	0	86.6	3.9e-08	R	IQNSGDFYDLYGGEK	F					File: ~D:¥Data¥Kosako¥Fusion_131130_GST-SHP1¥K03_Tip30min_FT_008.raw~; SpectrumID: ~5173~; scans: ~6684~
1	PTN6_MOUSE	Tyrosine-protein phosphatase non-receptor type 6 OS=Mus musculus GN=Ptpn6 PE=1 SV=2	12303	67859	378	316	59	58	6182	1	1	1	853.389	1704.76	2	1704.76	0.0006	0	70.72	1.5e-06	R	IQNSGDFYDLYGGEK	F					File: ~D:¥Data¥Kosako¥Fusion_131130_GST-SHP1¥K03_Tip30min_FT_008.raw~; SpectrumID: ~9165~; scans: ~11385~
1	PTN6_MOUSE	Tyrosine-protein phosphatase non-receptor type 6 OS=Mus musculus GN=Ptpn6 PE=1 SV=2	12303	67859	378	316	59	58	6184	1	1	1	853.389	1704.76	2	1704.76	0.0008	0	70.28	1.7e-06	R	IQNSGDFYDLYGGEK	F					File: ~D:¥Data¥Kosako¥Fusion_131130_GST-SHP1¥K03_Tip30min_FT_008.raw~; SpectrumID: ~5405~; scans: ~6955~
1	PTN6_MOUSE	Tyrosine-protein phosphatase non-receptor type 6 OS=Mus musculus GN=Ptpn6 PE=1 SV=2	12303	67859	378	316	59	58	6188	1	1	1	569.263	1704.77	3	1704.76	0.0031	0	47.5	0.00032	R	IQNSGDFYDLYGGEK	F					File: ~D:¥Data¥Kosako¥Fusion_131130_GST-SHP1¥K03_Tip30min_FT_008.raw~; SpectrumID: ~5425~; scans: ~6978~
1	PTN6_MOUSE	Tyrosine-protein phosphatase non-receptor type 6 OS=Mus musculus GN=Ptpn6 PE=1 SV=2	12303	67859	378	316	59	58	6189	1	1	1	853.396	1704.78	2	1704.76	0.0138	0	28.13	0.028	R	IQNSGDFYDLYGGEK	F					File: ~D:¥Data¥Kosako¥Fusion_131130_GST-SHP1¥K03_Tip30min_FT_008.raw~; SpectrumID: ~5416~; scans: ~6968~
1	PTN6_MOUSE	Tyrosine-protein phosphatase non-receptor type 6 OS=Mus musculus GN=Ptpn6 PE=1 SV=2	12303	67859	378	316	59	58	6190	1	1	1	853.396	1704.78	2	1704.76	0.0138	0	90.34	1.7e-08	R	IQNSGDFYDLYGGEK	F					File: ~D:¥Data¥Kosako¥Fusion_131130_GST-SHP1¥K03_Tip30min_FT_008.raw~; SpectrumID: ~5415~; scans: ~6967~
1	PTN6_MOUSE	Tyrosine-protein phosphatase non-receptor type 6 OS=Mus musculus GN=Ptpn6 PE=1 SV=2	12303	67859	378	316	59	58	6332	1	1	1	590.616	1768.83	3	1768.83	-0.0007	0	62.54	9.1e-06	R	DSNIPGSDYINANYVK	N					File: ~D:¥Data¥Kosako¥Fusion_131130_GST-SHP1¥K03_Tip30min_FT_008.raw~; SpectrumID: ~5449~; scans: ~7006~
1	PTN6_MOUSE	Tyrosine-protein phosphatase non-receptor type 6 OS=Mus musculus GN=Ptpn6 PE=1 SV=2	12303	67859	378	316	59	58	6336	1	1	1	885.421	1768.83	2	1768.83	-0.0001	0	40.34	0.0015	R	DSNIPGSDYINANYVK	N					File: ~D:¥Data¥Kosako¥Fusion_131130_GST-SHP1¥K03_Tip30min_FT_008.raw~; SpectrumID: ~9343~; scans: ~11625~
1	PTN6_MOUSE	Tyrosine-protein phosphatase non-receptor type 6 OS=Mus musculus GN=Ptpn6 PE=1 SV=2	12303	67859	378	316	59	58	6338	1	1	1	885.421	1768.83	2	1768.83	0.0005	0	62.22	9.7e-06	R	DSNIPGSDYINANYVK	N					File: ~D:¥Data¥Kosako¥Fusion_131130_GST-SHP1¥K03_Tip30min_FT_008.raw~; SpectrumID: ~5247~; scans: ~6771~
1	PTN6_MOUSE	Tyrosine-protein phosphatase non-receptor type 6 OS=Mus musculus GN=Ptpn6 PE=1 SV=2	12303	67859	378	316	59	58	6343	1	1	1	885.421	1768.83	2	1768.83	0.001	0	34.27	0.0062	R	DSNIPGSDYINANYVK	N					File: ~D:¥Data¥Kosako¥Fusion_131130_GST-SHP1¥K03_Tip30min_FT_008.raw~; SpectrumID: ~8995~; scans: ~11180~
1	PTN6_MOUSE	Tyrosine-protein phosphatase non-receptor type 6 OS=Mus musculus GN=Ptpn6 PE=1 SV=2	12303	67859	378	316	59	58	6344	1	1	1	885.421	1768.83	2	1768.83	0.001	0	51.47	0.00012	R	DSNIPGSDYINANYVK	N					File: ~D:¥Data¥Kosako¥Fusion_131130_GST-SHP1¥K03_Tip30min_FT_008.raw~; SpectrumID: ~9181~; scans: ~11406~
1	PTN6_MOUSE	Tyrosine-protein phosphatase non-receptor type 6 OS=Mus musculus GN=Ptpn6 PE=1 SV=2	12303	67859	378	316	59	58	6346	1	1	1	885.422	1768.83	2	1768.83	0.003	0	41.59	0.0011	R	DSNIPGSDYINANYVK	N					File: ~D:¥Data¥Kosako¥Fusion_131130_GST-SHP1¥K03_Tip30min_FT_008.raw~; SpectrumID: ~5513~; scans: ~7081~
1	PTN6_MOUSE	Tyrosine-protein phosphatase non-receptor type 6 OS=Mus musculus GN=Ptpn6 PE=1 SV=2	12303	67859	378	316	59	58	6348	1	1	1	885.423	1768.83	2	1768.83	0.0057	0	60.92	1.3e-05	R	DSNIPGSDYINANYVK	N					File: ~D:¥Data¥Kosako¥Fusion_131130_GST-SHP1¥K03_Tip30min_FT_008.raw~; SpectrumID: ~5447~; scans: ~7004~
1	PTN6_MOUSE	Tyrosine-protein phosphatase non-receptor type 6 OS=Mus musculus GN=Ptpn6 PE=1 SV=2	12303	67859	378	316	59	58	6396	1	1	1	886.503	1770.99	2	1770.99	-0.0002	1	72.77	3e-07	K	FIYVAIAQFIETTKK	K					File: ~D:¥Data¥Kosako¥Fusion_131130_GST-SHP1¥K03_Tip30min_FT_008.raw~; SpectrumID: ~7913~; scans: ~9879~
1	PTN6_MOUSE	Tyrosine-protein phosphatase non-receptor type 6 OS=Mus musculus GN=Ptpn6 PE=1 SV=2	12303	67859	378	316	59	58	6398	1	1	1	886.503	1770.99	2	1770.99	0.0002	1	76.43	1.3e-07	K	FIYVAIAQFIETTKK	K					File: ~D:¥Data¥Kosako¥Fusion_131130_GST-SHP1¥K03_Tip30min_FT_008.raw~; SpectrumID: ~7703~; scans: ~9635~
1	PTN6_MOUSE	Tyrosine-protein phosphatase non-receptor type 6 OS=Mus musculus GN=Ptpn6 PE=1 SV=2	12303	67859	378	316	59	58	6400	1	1	1	591.338	1770.99	3	1770.99	0.0002	1	57.27	1e-05	K	FIYVAIAQFIETTKK	K					File: ~D:¥Data¥Kosako¥Fusion_131130_GST-SHP1¥K03_Tip30min_FT_008.raw~; SpectrumID: ~8905~; scans: ~11062~
1	PTN6_MOUSE	Tyrosine-protein phosphatase non-receptor type 6 OS=Mus musculus GN=Ptpn6 PE=1 SV=2	12303	67859	378	316	59	58	6402	1	1	1	591.338	1770.99	3	1770.99	0.0004	1	54.16	2.1e-05	K	FIYVAIAQFIETTKK	K					File: ~D:¥Data¥Kosako¥Fusion_131130_GST-SHP1¥K03_Tip30min_FT_008.raw~; SpectrumID: ~8545~; scans: ~10613~
1	PTN6_MOUSE	Tyrosine-protein phosphatase non-receptor type 6 OS=Mus musculus GN=Ptpn6 PE=1 SV=2	12303	67859	378	316	59	58	6405	1	1	1	591.338	1770.99	3	1770.99	0.0006	1	54.13	2.2e-05	K	FIYVAIAQFIETTKK	K					File: ~D:¥Data¥Kosako¥Fusion_131130_GST-SHP1¥K03_Tip30min_FT_008.raw~; SpectrumID: ~8317~; scans: ~10350~
1	PTN6_MOUSE	Tyrosine-protein phosphatase non-receptor type 6 OS=Mus musculus GN=Ptpn6 PE=1 SV=2	12303	67859	378	316	59	58	6406	1	1	1	591.338	1770.99	3	1770.99	0.0006	1	68.02	8.8e-07	K	FIYVAIAQFIETTKK	K					File: ~D:¥Data¥Kosako¥Fusion_131130_GST-SHP1¥K03_Tip30min_FT_008.raw~; SpectrumID: ~7699~; scans: ~9630~
1	PTN6_MOUSE	Tyrosine-protein phosphatase non-receptor type 6 OS=Mus musculus GN=Ptpn6 PE=1 SV=2	12303	67859	378	316	59	58	6409	1	1	1	591.338	1770.99	3	1770.99	0.0008	1	39.79	0.00063	K	FIYVAIAQFIETTKK	K					File: ~D:¥Data¥Kosako¥Fusion_131130_GST-SHP1¥K03_Tip30min_FT_008.raw~; SpectrumID: ~8735~; scans: ~10836~
1	PTN6_MOUSE	Tyrosine-protein phosphatase non-receptor type 6 OS=Mus musculus GN=Ptpn6 PE=1 SV=2	12303	67859	378	316	59	58	6410	1	1	1	591.338	1770.99	3	1770.99	0.0008	1	53.01	3e-05	K	FIYVAIAQFIETTKK	K					File: ~D:¥Data¥Kosako¥Fusion_131130_GST-SHP1¥K03_Tip30min_FT_008.raw~; SpectrumID: ~9097~; scans: ~11304~
1	PTN6_MOUSE	Tyrosine-protein phosphatase non-receptor type 6 OS=Mus musculus GN=Ptpn6 PE=1 SV=2	12303	67859	378	316	59	58	6412	1	1	1	886.504	1770.99	2	1770.99	0.0009	1	62.14	3.7e-06	K	FIYVAIAQFIETTKK	K					File: ~D:¥Data¥Kosako¥Fusion_131130_GST-SHP1¥K03_Tip30min_FT_008.raw~; SpectrumID: ~8117~; scans: ~10117~
1	PTN6_MOUSE	Tyrosine-protein phosphatase non-receptor type 6 OS=Mus musculus GN=Ptpn6 PE=1 SV=2	12303	67859	378	316	59	58	6414	1	1	1	886.504	1770.99	2	1770.99	0.0013	1	77.14	1.2e-07	K	FIYVAIAQFIETTKK	K					File: ~D:¥Data¥Kosako¥Fusion_131130_GST-SHP1¥K03_Tip30min_FT_008.raw~; SpectrumID: ~8325~; scans: ~10359~
1	PTN6_MOUSE	Tyrosine-protein phosphatase non-receptor type 6 OS=Mus musculus GN=Ptpn6 PE=1 SV=2	12303	67859	378	316	59	58	6416	1	1	1	591.338	1770.99	3	1770.99	0.0013	1	68.98	7.7e-07	K	FIYVAIAQFIETTKK	K					File: ~D:¥Data¥Kosako¥Fusion_131130_GST-SHP1¥K03_Tip30min_FT_008.raw~; SpectrumID: ~7905~; scans: ~9870~
1	PTN6_MOUSE	Tyrosine-protein phosphatase non-receptor type 6 OS=Mus musculus GN=Ptpn6 PE=1 SV=2	12303	67859	378	316	59	58	6420	1	1	1	591.339	1770.99	3	1770.99	0.0024	1	68.78	7.9e-07	K	FIYVAIAQFIETTKK	K					File: ~D:¥Data¥Kosako¥Fusion_131130_GST-SHP1¥K03_Tip30min_FT_008.raw~; SpectrumID: ~8111~; scans: ~10110~
1	PTN6_MOUSE	Tyrosine-protein phosphatase non-receptor type 6 OS=Mus musculus GN=Ptpn6 PE=1 SV=2	12303	67859	378	316	59	58	6450	1	1	1	594.288	1779.84	3	1779.84	-0.0016	0	50.79	0.00015	K	GQESEYGNITYPPAVR	S					File: ~D:¥Data¥Kosako¥Fusion_131130_GST-SHP1¥K03_Tip30min_FT_008.raw~; SpectrumID: ~4767~; scans: ~6211~
1	PTN6_MOUSE	Tyrosine-protein phosphatase non-receptor type 6 OS=Mus musculus GN=Ptpn6 PE=1 SV=2	12303	67859	378	316	59	58	6452	1	1	1	445.968	1779.84	4	1779.84	-0.0013	0	33.9	0.0073	K	GQESEYGNITYPPAVR	S					File: ~D:¥Data¥Kosako¥Fusion_131130_GST-SHP1¥K03_Tip30min_FT_008.raw~; SpectrumID: ~4807~; scans: ~6257~
1	PTN6_MOUSE	Tyrosine-protein phosphatase non-receptor type 6 OS=Mus musculus GN=Ptpn6 PE=1 SV=2	12303	67859	378	316	59	58	6456	1	1	1	890.929	1779.84	2	1779.84	0.0005	0	59.24	2.1e-05	K	GQESEYGNITYPPAVR	S					File: ~D:¥Data¥Kosako¥Fusion_131130_GST-SHP1¥K03_Tip30min_FT_008.raw~; SpectrumID: ~9341~; scans: ~11622~
1	PTN6_MOUSE	Tyrosine-protein phosphatase non-receptor type 6 OS=Mus musculus GN=Ptpn6 PE=1 SV=2	12303	67859	378	316	59	58	6458	1	1	1	890.929	1779.84	2	1779.84	0.0007	0	86.25	4.2e-08	K	GQESEYGNITYPPAVR	S					File: ~D:¥Data¥Kosako¥Fusion_131130_GST-SHP1¥K03_Tip30min_FT_008.raw~; SpectrumID: ~4745~; scans: ~6185~
1	PTN6_MOUSE	Tyrosine-protein phosphatase non-receptor type 6 OS=Mus musculus GN=Ptpn6 PE=1 SV=2	12303	67859	378	316	59	58	6460	1	1	1	890.929	1779.84	2	1779.84	0.0008	0	76.51	4e-07	K	GQESEYGNITYPPAVR	S					File: ~D:¥Data¥Kosako¥Fusion_131130_GST-SHP1¥K03_Tip30min_FT_008.raw~; SpectrumID: ~5097~; scans: ~6596~
1	PTN6_MOUSE	Tyrosine-protein phosphatase non-receptor type 6 OS=Mus musculus GN=Ptpn6 PE=1 SV=2	12303	67859	378	316	59	58	6464	1	1	1	890.929	1779.84	2	1779.84	0.0014	0	76.35	4.2e-07	K	GQESEYGNITYPPAVR	S					File: ~D:¥Data¥Kosako¥Fusion_131130_GST-SHP1¥K03_Tip30min_FT_008.raw~; SpectrumID: ~9151~; scans: ~11368~
1	PTN6_MOUSE	Tyrosine-protein phosphatase non-receptor type 6 OS=Mus musculus GN=Ptpn6 PE=1 SV=2	12303	67859	378	316	59	58	6466	1	1	1	890.931	1779.85	2	1779.84	0.0055	0	81.77	1.2e-07	K	GQESEYGNITYPPAVR	S					File: ~D:¥Data¥Kosako¥Fusion_131130_GST-SHP1¥K03_Tip30min_FT_008.raw~; SpectrumID: ~5079~; scans: ~6575~
1	PTN6_MOUSE	Tyrosine-protein phosphatase non-receptor type 6 OS=Mus musculus GN=Ptpn6 PE=1 SV=2	12303	67859	378	316	59	58	6468	1	1	1	594.291	1779.85	3	1779.84	0.0074	0	46.45	0.00038	K	GQESEYGNITYPPAVR	S					File: ~D:¥Data¥Kosako¥Fusion_131130_GST-SHP1¥K03_Tip30min_FT_008.raw~; SpectrumID: ~4965~; scans: ~6442~
1	PTN6_MOUSE	Tyrosine-protein phosphatase non-receptor type 6 OS=Mus musculus GN=Ptpn6 PE=1 SV=2	12303	67859	378	316	59	58	6469	1	1	1	594.291	1779.85	3	1779.84	0.0094	0	2.23	10	K	GQESEYGNITYPPAVR	S					File: ~D:¥Data¥Kosako¥Fusion_131130_GST-SHP1¥K03_Tip30min_FT_008.raw~; SpectrumID: ~4782~; scans: ~6228~
1	PTN6_MOUSE	Tyrosine-protein phosphatase non-receptor type 6 OS=Mus musculus GN=Ptpn6 PE=1 SV=2	12303	67859	378	316	59	58	6470	1	1	1	594.291	1779.85	3	1779.84	0.0094	0	52.4	9.9e-05	K	GQESEYGNITYPPAVR	S					File: ~D:¥Data¥Kosako¥Fusion_131130_GST-SHP1¥K03_Tip30min_FT_008.raw~; SpectrumID: ~4781~; scans: ~6227~
1	PTN6_MOUSE	Tyrosine-protein phosphatase non-receptor type 6 OS=Mus musculus GN=Ptpn6 PE=1 SV=2	12303	67859	378	316	59	58	6472	1	1	1	594.292	1779.86	3	1779.84	0.0125	0	46.71	0.00037	K	GQESEYGNITYPPAVR	S					File: ~D:¥Data¥Kosako¥Fusion_131130_GST-SHP1¥K03_Tip30min_FT_008.raw~; SpectrumID: ~4989~; scans: ~6470~
1	PTN6_MOUSE	Tyrosine-protein phosphatase non-receptor type 6 OS=Mus musculus GN=Ptpn6 PE=1 SV=2	12303	67859	378	316	59	58	6474	1	1	1	890.935	1779.86	2	1779.84	0.0132	0	81.61	1.2e-07	K	GQESEYGNITYPPAVR	S					File: ~D:¥Data¥Kosako¥Fusion_131130_GST-SHP1¥K03_Tip30min_FT_008.raw~; SpectrumID: ~4779~; scans: ~6225~
1	PTN6_MOUSE	Tyrosine-protein phosphatase non-receptor type 6 OS=Mus musculus GN=Ptpn6 PE=1 SV=2	12303	67859	378	316	59	58	6476	1	1	1	890.936	1779.86	2	1779.84	0.0151	0	92.48	9.5e-09	K	GQESEYGNITYPPAVR	S					File: ~D:¥Data¥Kosako¥Fusion_131130_GST-SHP1¥K03_Tip30min_FT_008.raw~; SpectrumID: ~4983~; scans: ~6463~
1	PTN6_MOUSE	Tyrosine-protein phosphatase non-receptor type 6 OS=Mus musculus GN=Ptpn6 PE=1 SV=2	12303	67859	378	316	59	58	6792	1	1	1	926.494	1850.97	2	1850.97	0.0002	0	79.89	1.2e-07	R	TGTIIVIDMLMESISTK	G					File: ~D:¥Data¥Kosako¥Fusion_131130_GST-SHP1¥K03_Tip30min_FT_008.raw~; SpectrumID: ~8521~; scans: ~10585~
1	PTN6_MOUSE	Tyrosine-protein phosphatase non-receptor type 6 OS=Mus musculus GN=Ptpn6 PE=1 SV=2	12303	67859	378	316	59	58	6794	1	1	1	617.999	1850.97	3	1850.97	0.0005	0	91.92	7.5e-09	R	TGTIIVIDMLMESISTK	G					File: ~D:¥Data¥Kosako¥Fusion_131130_GST-SHP1¥K03_Tip30min_FT_008.raw~; SpectrumID: ~8523~; scans: ~10587~
1	PTN6_MOUSE	Tyrosine-protein phosphatase non-receptor type 6 OS=Mus musculus GN=Ptpn6 PE=1 SV=2	12303	67859	378	316	59	58	6800	1	1	1	926.495	1850.97	2	1850.97	0.001	0	84.95	3.7e-08	R	TGTIIVIDMLMESISTK	G					File: ~D:¥Data¥Kosako¥Fusion_131130_GST-SHP1¥K03_Tip30min_FT_008.raw~; SpectrumID: ~8713~; scans: ~10810~
1	PTN6_MOUSE	Tyrosine-protein phosphatase non-receptor type 6 OS=Mus musculus GN=Ptpn6 PE=1 SV=2	12303	67859	378	316	59	58	6846	1	1	1	623.33	1866.97	3	1866.97	0.0005	0	82.73	6.4e-08	R	TGTIIVIDMLMESISTK	G	Oxidation (M)	0.00000000001000000.0			File: ~D:¥Data¥Kosako¥Fusion_131130_GST-SHP1¥K03_Tip30min_FT_008.raw~; SpectrumID: ~8393~; scans: ~10438~
1	PTN6_MOUSE	Tyrosine-protein phosphatase non-receptor type 6 OS=Mus musculus GN=Ptpn6 PE=1 SV=2	12303	67859	378	316	59	58	6848	1	1	1	934.492	1866.97	2	1866.97	0.001	0	84.07	4.7e-08	R	TGTIIVIDMLMESISTK	G	Oxidation (M)	0.00000000100000000.0			File: ~D:¥Data¥Kosako¥Fusion_131130_GST-SHP1¥K03_Tip30min_FT_008.raw~; SpectrumID: ~8611~; scans: ~10690~
1	PTN6_MOUSE	Tyrosine-protein phosphatase non-receptor type 6 OS=Mus musculus GN=Ptpn6 PE=1 SV=2	12303	67859	378	316	59	58	6856	1	1	1	934.492	1866.97	2	1866.97	0.0016	0	79.05	1.4e-07	R	TGTIIVIDMLMESISTK	G	Oxidation (M)	0.00000000001000000.0			File: ~D:¥Data¥Kosako¥Fusion_131130_GST-SHP1¥K03_Tip30min_FT_008.raw~; SpectrumID: ~8387~; scans: ~10431~
1	PTN6_MOUSE	Tyrosine-protein phosphatase non-receptor type 6 OS=Mus musculus GN=Ptpn6 PE=1 SV=2	12303	67859	378	316	59	58	6858	1	1	1	934.493	1866.97	2	1866.97	0.0023	0	65.87	3e-06	R	TGTIIVIDMLMESISTK	G	Oxidation (M)	0.00000000001000000.0			File: ~D:¥Data¥Kosako¥Fusion_131130_GST-SHP1¥K03_Tip30min_FT_008.raw~; SpectrumID: ~7787~; scans: ~9733~
1	PTN6_MOUSE	Tyrosine-protein phosphatase non-receptor type 6 OS=Mus musculus GN=Ptpn6 PE=1 SV=2	12303	67859	378	316	59	58	6896	1	1	1	942.489	1882.96	2	1882.96	-0.0008	0	50.4	0.00013	R	TGTIIVIDMLMESISTK	G	2 Oxidation (M)	0.00000000101000000.0			File: ~D:¥Data¥Kosako¥Fusion_131130_GST-SHP1¥K03_Tip30min_FT_008.raw~; SpectrumID: ~7437~; scans: ~9325~
1	PTN6_MOUSE	Tyrosine-protein phosphatase non-receptor type 6 OS=Mus musculus GN=Ptpn6 PE=1 SV=2	12303	67859	378	316	59	58	6904	1	1	1	942.489	1882.96	2	1882.96	-0.0002	0	52.28	8e-05	R	TGTIIVIDMLMESISTK	G	2 Oxidation (M)	0.00000000101000000.0			File: ~D:¥Data¥Kosako¥Fusion_131130_GST-SHP1¥K03_Tip30min_FT_008.raw~; SpectrumID: ~7231~; scans: ~9085~
1	PTN6_MOUSE	Tyrosine-protein phosphatase non-receptor type 6 OS=Mus musculus GN=Ptpn6 PE=1 SV=2	12303	67859	378	316	59	58	6906	1	1	1	628.662	1882.96	3	1882.96	0.0001	0	58.81	1.8e-05	R	TGTIIVIDMLMESISTK	G	2 Oxidation (M)	0.00000000101000000.0			File: ~D:¥Data¥Kosako¥Fusion_131130_GST-SHP1¥K03_Tip30min_FT_008.raw~; SpectrumID: ~7035~; scans: ~8856~
1	PTN6_MOUSE	Tyrosine-protein phosphatase non-receptor type 6 OS=Mus musculus GN=Ptpn6 PE=1 SV=2	12303	67859	378	316	59	58	6909	1	1	1	942.489	1882.96	2	1882.96	0.0002	0	52.09	8.4e-05	R	TGTIIVIDMLMESISTK	G	2 Oxidation (M)	0.00000000101000000.0			File: ~D:¥Data¥Kosako¥Fusion_131130_GST-SHP1¥K03_Tip30min_FT_008.raw~; SpectrumID: ~8067~; scans: ~10058~
1	PTN6_MOUSE	Tyrosine-protein phosphatase non-receptor type 6 OS=Mus musculus GN=Ptpn6 PE=1 SV=2	12303	67859	378	316	59	58	6910	1	1	1	942.489	1882.96	2	1882.96	0.0002	0	59.92	1.4e-05	R	TGTIIVIDMLMESISTK	G	2 Oxidation (M)	0.00000000101000000.0			File: ~D:¥Data¥Kosako¥Fusion_131130_GST-SHP1¥K03_Tip30min_FT_008.raw~; SpectrumID: ~7849~; scans: ~9805~
1	PTN6_MOUSE	Tyrosine-protein phosphatase non-receptor type 6 OS=Mus musculus GN=Ptpn6 PE=1 SV=2	12303	67859	378	316	59	58	6914	1	1	1	628.662	1882.96	3	1882.96	0.0002	0	58.84	1.8e-05	R	TGTIIVIDMLMESISTK	G	2 Oxidation (M)	0.00000000101000000.0			File: ~D:¥Data¥Kosako¥Fusion_131130_GST-SHP1¥K03_Tip30min_FT_008.raw~; SpectrumID: ~7443~; scans: ~9332~
1	PTN6_MOUSE	Tyrosine-protein phosphatase non-receptor type 6 OS=Mus musculus GN=Ptpn6 PE=1 SV=2	12303	67859	378	316	59	58	6916	1	1	1	628.662	1882.96	3	1882.96	0.0006	0	50.84	0.00011	R	TGTIIVIDMLMESISTK	G	2 Oxidation (M)	0.00000000101000000.0			File: ~D:¥Data¥Kosako¥Fusion_131130_GST-SHP1¥K03_Tip30min_FT_008.raw~; SpectrumID: ~7239~; scans: ~9094~
1	PTN6_MOUSE	Tyrosine-protein phosphatase non-receptor type 6 OS=Mus musculus GN=Ptpn6 PE=1 SV=2	12303	67859	378	316	59	58	6918	1	1	1	942.489	1882.96	2	1882.96	0.0007	0	61.29	1e-05	R	TGTIIVIDMLMESISTK	G	2 Oxidation (M)	0.00000000101000000.0			File: ~D:¥Data¥Kosako¥Fusion_131130_GST-SHP1¥K03_Tip30min_FT_008.raw~; SpectrumID: ~7033~; scans: ~8854~
1	PTN6_MOUSE	Tyrosine-protein phosphatase non-receptor type 6 OS=Mus musculus GN=Ptpn6 PE=1 SV=2	12303	67859	378	316	59	58	6922	1	1	1	942.489	1882.96	2	1882.96	0.0009	0	48.33	0.0002	R	TGTIIVIDMLMESISTK	G	2 Oxidation (M)	0.00000000101000000.0			File: ~D:¥Data¥Kosako¥Fusion_131130_GST-SHP1¥K03_Tip30min_FT_008.raw~; SpectrumID: ~7645~; scans: ~9567~
1	PTN6_MOUSE	Tyrosine-protein phosphatase non-receptor type 6 OS=Mus musculus GN=Ptpn6 PE=1 SV=2	12303	67859	378	316	59	58	6924	1	1	1	628.662	1882.96	3	1882.96	0.0014	0	47.96	0.00022	R	TGTIIVIDMLMESISTK	G	2 Oxidation (M)	0.00000000101000000.0			File: ~D:¥Data¥Kosako¥Fusion_131130_GST-SHP1¥K03_Tip30min_FT_008.raw~; SpectrumID: ~7649~; scans: ~9572~
1	PTN6_MOUSE	Tyrosine-protein phosphatase non-receptor type 6 OS=Mus musculus GN=Ptpn6 PE=1 SV=2	12303	67859	378	316	59	58	6928	1	1	1	628.666	1882.98	3	1882.96	0.0122	0	59.44	1.5e-05	R	TGTIIVIDMLMESISTK	G	2 Oxidation (M)	0.00000000101000000.0			File: ~D:¥Data¥Kosako¥Fusion_131130_GST-SHP1¥K03_Tip30min_FT_008.raw~; SpectrumID: ~7067~; scans: ~8894~
1	PTN6_MOUSE	Tyrosine-protein phosphatase non-receptor type 6 OS=Mus musculus GN=Ptpn6 PE=1 SV=2	12303	67859	378	316	59	58	6930	1	1	1	942.495	1882.98	2	1882.96	0.0122	0	45.94	0.00035	R	TGTIIVIDMLMESISTK	G	2 Oxidation (M)	0.00000000101000000.0			File: ~D:¥Data¥Kosako¥Fusion_131130_GST-SHP1¥K03_Tip30min_FT_008.raw~; SpectrumID: ~7097~; scans: ~8929~
1	PTN6_MOUSE	Tyrosine-protein phosphatase non-receptor type 6 OS=Mus musculus GN=Ptpn6 PE=1 SV=2	12303	67859	378	316	59	58	6936	1	1	1	471.995	1883.95	4	1883.95	-0.0003	1	39.46	0.0015	R	WFHRDLSGPDAETLLK	G					File: ~D:¥Data¥Kosako¥Fusion_131130_GST-SHP1¥K03_Tip30min_FT_008.raw~; SpectrumID: ~5463~; scans: ~7022~
1	PTN6_MOUSE	Tyrosine-protein phosphatase non-receptor type 6 OS=Mus musculus GN=Ptpn6 PE=1 SV=2	12303	67859	378	316	59	58	6985	1	1	1	381.193	1900.93	5	1900.93	0.0001	2	2.37	9.4	R	TSSKHKEEVYENVHSK	S					File: ~D:¥Data¥Kosako¥Fusion_131130_GST-SHP1¥K03_Tip30min_FT_008.raw~; SpectrumID: ~1507~; scans: ~2410~
1	PTN6_MOUSE	Tyrosine-protein phosphatase non-receptor type 6 OS=Mus musculus GN=Ptpn6 PE=1 SV=2	12303	67859	378	316	59	58	6988	1	1	1	635.657	1903.95	3	1903.95	0.0001	1	67.58	2.7e-06	K	GLDCDIDIQKTIQMVR	A					File: ~D:¥Data¥Kosako¥Fusion_131130_GST-SHP1¥K03_Tip30min_FT_008.raw~; SpectrumID: ~6309~; scans: ~8009~
1	PTN6_MOUSE	Tyrosine-protein phosphatase non-receptor type 6 OS=Mus musculus GN=Ptpn6 PE=1 SV=2	12303	67859	378	316	59	58	7144	1	1	1	496.25	1980.97	4	1980.98	-0.0089	0	41.84	0.001	R	WYHGHISGGQAESLLQAK	G					File: ~D:¥Data¥Kosako¥Fusion_131130_GST-SHP1¥K03_Tip30min_FT_008.raw~; SpectrumID: ~4611~; scans: ~6030~
1	PTN6_MOUSE	Tyrosine-protein phosphatase non-receptor type 6 OS=Mus musculus GN=Ptpn6 PE=1 SV=2	12303	67859	378	316	59	58	7146	1	1	1	661.332	1980.97	3	1980.98	-0.0076	0	75.82	4e-07	R	WYHGHISGGQAESLLQAK	G					File: ~D:¥Data¥Kosako¥Fusion_131130_GST-SHP1¥K03_Tip30min_FT_008.raw~; SpectrumID: ~4599~; scans: ~6016~
1	PTN6_MOUSE	Tyrosine-protein phosphatase non-receptor type 6 OS=Mus musculus GN=Ptpn6 PE=1 SV=2	12303	67859	378	316	59	58	7157	1	1	1	661.337	1980.99	3	1980.98	0.0096	0	1.97	9.1	R	WYHGHISGGQAESLLQAK	G					File: ~D:¥Data¥Kosako¥Fusion_131130_GST-SHP1¥K03_Tip30min_FT_008.raw~; SpectrumID: ~4660~; scans: ~6087~
1	PTN6_MOUSE	Tyrosine-protein phosphatase non-receptor type 6 OS=Mus musculus GN=Ptpn6 PE=1 SV=2	12303	67859	378	316	59	58	7158	1	1	1	661.337	1980.99	3	1980.98	0.0096	0	87.42	2.6e-08	R	WYHGHISGGQAESLLQAK	G					File: ~D:¥Data¥Kosako¥Fusion_131130_GST-SHP1¥K03_Tip30min_FT_008.raw~; SpectrumID: ~4659~; scans: ~6086~
1	PTN6_MOUSE	Tyrosine-protein phosphatase non-receptor type 6 OS=Mus musculus GN=Ptpn6 PE=1 SV=2	12303	67859	378	316	59	58	7160	1	1	1	496.256	1981	4	1980.98	0.0149	0	48.1	0.0002	R	WYHGHISGGQAESLLQAK	G					File: ~D:¥Data¥Kosako¥Fusion_131130_GST-SHP1¥K03_Tip30min_FT_008.raw~; SpectrumID: ~4665~; scans: ~6093~
1	PTN6_MOUSE	Tyrosine-protein phosphatase non-receptor type 6 OS=Mus musculus GN=Ptpn6 PE=1 SV=2	12303	67859	378	316	59	58	7524	1	1	1	1037.03	2072.04	2	2072.04	-0.0017	0	56.94	3.2e-05	R	ESLSQPGDFVLSVLNDQPK	A					File: ~D:¥Data¥Kosako¥Fusion_131130_GST-SHP1¥K03_Tip30min_FT_008.raw~; SpectrumID: ~8203~; scans: ~10217~
1	PTN6_MOUSE	Tyrosine-protein phosphatase non-receptor type 6 OS=Mus musculus GN=Ptpn6 PE=1 SV=2	12303	67859	378	316	59	58	7530	1	1	1	691.688	2072.04	3	2072.04	0.0001	0	60.39	1.4e-05	R	ESLSQPGDFVLSVLNDQPK	A					File: ~D:¥Data¥Kosako¥Fusion_131130_GST-SHP1¥K03_Tip30min_FT_008.raw~; SpectrumID: ~7373~; scans: ~9250~
1	PTN6_MOUSE	Tyrosine-protein phosphatase non-receptor type 6 OS=Mus musculus GN=Ptpn6 PE=1 SV=2	12303	67859	378	316	59	58	7538	1	1	1	691.688	2072.04	3	2072.04	0.0006	0	26.97	0.031	R	ESLSQPGDFVLSVLNDQPK	A					File: ~D:¥Data¥Kosako¥Fusion_131130_GST-SHP1¥K03_Tip30min_FT_008.raw~; SpectrumID: ~7705~; scans: ~9637~
1	PTN6_MOUSE	Tyrosine-protein phosphatase non-receptor type 6 OS=Mus musculus GN=Ptpn6 PE=1 SV=2	12303	67859	378	316	59	58	7542	1	1	1	691.688	2072.04	3	2072.04	0.001	0	28.23	0.023	R	ESLSQPGDFVLSVLNDQPK	A					File: ~D:¥Data¥Kosako¥Fusion_131130_GST-SHP1¥K03_Tip30min_FT_008.raw~; SpectrumID: ~8207~; scans: ~10221~
1	PTN6_MOUSE	Tyrosine-protein phosphatase non-receptor type 6 OS=Mus musculus GN=Ptpn6 PE=1 SV=2	12303	67859	378	316	59	58	7548	1	1	1	1037.03	2072.04	2	2072.04	0.0012	0	58.99	1.9e-05	R	ESLSQPGDFVLSVLNDQPK	A					File: ~D:¥Data¥Kosako¥Fusion_131130_GST-SHP1¥K03_Tip30min_FT_008.raw~; SpectrumID: ~7101~; scans: ~8933~
1	PTN6_MOUSE	Tyrosine-protein phosphatase non-receptor type 6 OS=Mus musculus GN=Ptpn6 PE=1 SV=2	12303	67859	378	316	59	58	7552	1	1	1	1037.03	2072.05	2	2072.04	0.0031	0	59.44	1.7e-05	R	ESLSQPGDFVLSVLNDQPK	A					File: ~D:¥Data¥Kosako¥Fusion_131130_GST-SHP1¥K03_Tip30min_FT_008.raw~; SpectrumID: ~7371~; scans: ~9248~
1	PTN6_MOUSE	Tyrosine-protein phosphatase non-receptor type 6 OS=Mus musculus GN=Ptpn6 PE=1 SV=2	12303	67859	378	316	59	58	7555	1	1	1	1037.03	2072.05	2	2072.04	0.0039	0	33.85	0.0064	R	ESLSQPGDFVLSVLNDQPK	A					File: ~D:¥Data¥Kosako¥Fusion_131130_GST-SHP1¥K03_Tip30min_FT_008.raw~; SpectrumID: ~7866~; scans: ~9825~
1	PTN6_MOUSE	Tyrosine-protein phosphatase non-receptor type 6 OS=Mus musculus GN=Ptpn6 PE=1 SV=2	12303	67859	378	316	59	58	7556	1	1	1	1037.03	2072.05	2	2072.04	0.0039	0	75.38	4.5e-07	R	ESLSQPGDFVLSVLNDQPK	A					File: ~D:¥Data¥Kosako¥Fusion_131130_GST-SHP1¥K03_Tip30min_FT_008.raw~; SpectrumID: ~7865~; scans: ~9824~
1	PTN6_MOUSE	Tyrosine-protein phosphatase non-receptor type 6 OS=Mus musculus GN=Ptpn6 PE=1 SV=2	12303	67859	378	316	59	58	7558	1	1	1	691.69	2072.05	3	2072.04	0.0054	0	35.23	0.0049	R	ESLSQPGDFVLSVLNDQPK	A					File: ~D:¥Data¥Kosako¥Fusion_131130_GST-SHP1¥K03_Tip30min_FT_008.raw~; SpectrumID: ~9163~; scans: ~11382~
1	PTN6_MOUSE	Tyrosine-protein phosphatase non-receptor type 6 OS=Mus musculus GN=Ptpn6 PE=1 SV=2	12303	67859	378	316	59	58	7560	1	1	1	691.691	2072.05	3	2072.04	0.007	0	62.08	9.8e-06	R	ESLSQPGDFVLSVLNDQPK	A					File: ~D:¥Data¥Kosako¥Fusion_131130_GST-SHP1¥K03_Tip30min_FT_008.raw~; SpectrumID: ~7953~; scans: ~9926~
1	PTN6_MOUSE	Tyrosine-protein phosphatase non-receptor type 6 OS=Mus musculus GN=Ptpn6 PE=1 SV=2	12303	67859	378	316	59	58	7561	1	1	1	691.693	2072.06	3	2072.04	0.0162	0	2.65	8.2	R	ESLSQPGDFVLSVLNDQPK	A					File: ~D:¥Data¥Kosako¥Fusion_131130_GST-SHP1¥K03_Tip30min_FT_008.raw~; SpectrumID: ~7868~; scans: ~9827~
1	PTN6_MOUSE	Tyrosine-protein phosphatase non-receptor type 6 OS=Mus musculus GN=Ptpn6 PE=1 SV=2	12303	67859	378	316	59	58	7562	1	1	1	691.693	2072.06	3	2072.04	0.0162	0	68.55	2.1e-06	R	ESLSQPGDFVLSVLNDQPK	A					File: ~D:¥Data¥Kosako¥Fusion_131130_GST-SHP1¥K03_Tip30min_FT_008.raw~; SpectrumID: ~7867~; scans: ~9826~
1	PTN6_MOUSE	Tyrosine-protein phosphatase non-receptor type 6 OS=Mus musculus GN=Ptpn6 PE=1 SV=2	12303	67859	378	316	59	58	7564	1	1	1	1037.04	2072.06	2	2072.04	0.018	0	77.43	2.8e-07	R	ESLSQPGDFVLSVLNDQPK	A					File: ~D:¥Data¥Kosako¥Fusion_131130_GST-SHP1¥K03_Tip30min_FT_008.raw~; SpectrumID: ~7871~; scans: ~9831~
1	PTN6_MOUSE	Tyrosine-protein phosphatase non-receptor type 6 OS=Mus musculus GN=Ptpn6 PE=1 SV=2	12303	67859	378	316	59	58	7732	1	1	1	525.524	2098.07	4	2098.07	-0.0073	0	43.22	0.00068	R	QESLPHAGPIIVHCSAGIGR	T					File: ~D:¥Data¥Kosako¥Fusion_131130_GST-SHP1¥K03_Tip30min_FT_008.raw~; SpectrumID: ~4595~; scans: ~6011~
1	PTN6_MOUSE	Tyrosine-protein phosphatase non-receptor type 6 OS=Mus musculus GN=Ptpn6 PE=1 SV=2	12303	67859	378	316	59	58	7734	1	1	1	700.363	2098.07	3	2098.07	-0.0062	0	52.53	8e-05	R	QESLPHAGPIIVHCSAGIGR	T					File: ~D:¥Data¥Kosako¥Fusion_131130_GST-SHP1¥K03_Tip30min_FT_008.raw~; SpectrumID: ~4583~; scans: ~5997~
1	PTN6_MOUSE	Tyrosine-protein phosphatase non-receptor type 6 OS=Mus musculus GN=Ptpn6 PE=1 SV=2	12303	67859	378	316	59	58	7746	1	1	1	700.365	2098.07	3	2098.07	-0.0001	0	54.16	5e-05	R	QESLPHAGPIIVHCSAGIGR	T					File: ~D:¥Data¥Kosako¥Fusion_131130_GST-SHP1¥K03_Tip30min_FT_008.raw~; SpectrumID: ~4387~; scans: ~5769~
1	PTN6_MOUSE	Tyrosine-protein phosphatase non-receptor type 6 OS=Mus musculus GN=Ptpn6 PE=1 SV=2	12303	67859	378	316	59	58	7752	1	1	1	525.526	2098.07	4	2098.07	0.0005	0	49.79	0.00014	R	QESLPHAGPIIVHCSAGIGR	T					File: ~D:¥Data¥Kosako¥Fusion_131130_GST-SHP1¥K03_Tip30min_FT_008.raw~; SpectrumID: ~4391~; scans: ~5773~
1	PTN6_MOUSE	Tyrosine-protein phosphatase non-receptor type 6 OS=Mus musculus GN=Ptpn6 PE=1 SV=2	12303	67859	378	316	59	58	7754	1	1	1	1050.04	2098.07	2	2098.07	0.0009	0	108.65	1.8e-10	R	QESLPHAGPIIVHCSAGIGR	T					File: ~D:¥Data¥Kosako¥Fusion_131130_GST-SHP1¥K03_Tip30min_FT_008.raw~; SpectrumID: ~4397~; scans: ~5780~
1	PTN6_MOUSE	Tyrosine-protein phosphatase non-receptor type 6 OS=Mus musculus GN=Ptpn6 PE=1 SV=2	12303	67859	378	316	59	58	7756	1	1	1	700.366	2098.08	3	2098.07	0.0019	0	54.63	4.4e-05	R	QESLPHAGPIIVHCSAGIGR	T					File: ~D:¥Data¥Kosako¥Fusion_131130_GST-SHP1¥K03_Tip30min_FT_008.raw~; SpectrumID: ~5035~; scans: ~6523~
1	PTN6_MOUSE	Tyrosine-protein phosphatase non-receptor type 6 OS=Mus musculus GN=Ptpn6 PE=1 SV=2	12303	67859	378	316	59	58	8019	1	1	1	558.769	2231.05	4	2231.05	-0.0007	1	23.62	0.083	R	VYGLYSVTNSREHDTAEYK	L					File: ~D:¥Data¥Kosako¥Fusion_131130_GST-SHP1¥K03_Tip30min_FT_008.raw~; SpectrumID: ~4225~; scans: ~5580~
1	PTN6_MOUSE	Tyrosine-protein phosphatase non-receptor type 6 OS=Mus musculus GN=Ptpn6 PE=1 SV=2	12303	67859	378	316	59	58	8022	1	1	1	744.691	2231.05	3	2231.05	0.0002	1	32.13	0.012	R	VYGLYSVTNSREHDTAEYK	L					File: ~D:¥Data¥Kosako¥Fusion_131130_GST-SHP1¥K03_Tip30min_FT_008.raw~; SpectrumID: ~4223~; scans: ~5578~
1	PTN6_MOUSE	Tyrosine-protein phosphatase non-receptor type 6 OS=Mus musculus GN=Ptpn6 PE=1 SV=2	12303	67859	378	316	59	58	8058	1	1	1	749.027	2244.06	3	2244.06	-0.0007	0	92.1	1.2e-08	R	YTVGGSETFDSLTDLVEHFK	K					File: ~D:¥Data¥Kosako¥Fusion_131130_GST-SHP1¥K03_Tip30min_FT_008.raw~; SpectrumID: ~9307~; scans: ~11576~
1	PTN6_MOUSE	Tyrosine-protein phosphatase non-receptor type 6 OS=Mus musculus GN=Ptpn6 PE=1 SV=2	12303	67859	378	316	59	58	8064	1	1	1	749.027	2244.06	3	2244.06	0.0001	0	92.46	1.1e-08	R	YTVGGSETFDSLTDLVEHFK	K					File: ~D:¥Data¥Kosako¥Fusion_131130_GST-SHP1¥K03_Tip30min_FT_008.raw~; SpectrumID: ~8581~; scans: ~10655~
1	PTN6_MOUSE	Tyrosine-protein phosphatase non-receptor type 6 OS=Mus musculus GN=Ptpn6 PE=1 SV=2	12303	67859	378	316	59	58	8068	1	1	1	749.027	2244.06	3	2244.06	0.0003	0	27.95	0.03	R	YTVGGSETFDSLTDLVEHFK	K					File: ~D:¥Data¥Kosako¥Fusion_131130_GST-SHP1¥K03_Tip30min_FT_008.raw~; SpectrumID: ~6197~; scans: ~7879~
1	PTN6_MOUSE	Tyrosine-protein phosphatase non-receptor type 6 OS=Mus musculus GN=Ptpn6 PE=1 SV=2	12303	67859	378	316	59	58	8074	1	1	1	749.027	2244.06	3	2244.06	0.0004	0	92.11	1.2e-08	R	YTVGGSETFDSLTDLVEHFK	K					File: ~D:¥Data¥Kosako¥Fusion_131130_GST-SHP1¥K03_Tip30min_FT_008.raw~; SpectrumID: ~9141~; scans: ~11357~
1	PTN6_MOUSE	Tyrosine-protein phosphatase non-receptor type 6 OS=Mus musculus GN=Ptpn6 PE=1 SV=2	12303	67859	378	316	59	58	8076	1	1	1	1123.04	2244.06	2	2244.06	0.0005	0	82.55	1e-07	R	YTVGGSETFDSLTDLVEHFK	K					File: ~D:¥Data¥Kosako¥Fusion_131130_GST-SHP1¥K03_Tip30min_FT_008.raw~; SpectrumID: ~7713~; scans: ~9646~
1	PTN6_MOUSE	Tyrosine-protein phosphatase non-receptor type 6 OS=Mus musculus GN=Ptpn6 PE=1 SV=2	12303	67859	378	316	59	58	8080	1	1	1	1123.04	2244.06	2	2244.06	0.0008	0	74.49	6.7e-07	R	YTVGGSETFDSLTDLVEHFK	K					File: ~D:¥Data¥Kosako¥Fusion_131130_GST-SHP1¥K03_Tip30min_FT_008.raw~; SpectrumID: ~8155~; scans: ~10161~
1	PTN6_MOUSE	Tyrosine-protein phosphatase non-receptor type 6 OS=Mus musculus GN=Ptpn6 PE=1 SV=2	12303	67859	378	316	59	58	8082	1	1	1	749.027	2244.06	3	2244.06	0.0008	0	83.89	7.7e-08	R	YTVGGSETFDSLTDLVEHFK	K					File: ~D:¥Data¥Kosako¥Fusion_131130_GST-SHP1¥K03_Tip30min_FT_008.raw~; SpectrumID: ~7943~; scans: ~9914~
1	PTN6_MOUSE	Tyrosine-protein phosphatase non-receptor type 6 OS=Mus musculus GN=Ptpn6 PE=1 SV=2	12303	67859	378	316	59	58	8084	1	1	1	749.027	2244.06	3	2244.06	0.001	0	75.59	5.3e-07	R	YTVGGSETFDSLTDLVEHFK	K					File: ~D:¥Data¥Kosako¥Fusion_131130_GST-SHP1¥K03_Tip30min_FT_008.raw~; SpectrumID: ~8951~; scans: ~11124~
1	PTN6_MOUSE	Tyrosine-protein phosphatase non-receptor type 6 OS=Mus musculus GN=Ptpn6 PE=1 SV=2	12303	67859	378	316	59	58	8088	1	1	1	749.028	2244.06	3	2244.06	0.0019	0	58	3e-05	R	YTVGGSETFDSLTDLVEHFK	K					File: ~D:¥Data¥Kosako¥Fusion_131130_GST-SHP1¥K03_Tip30min_FT_008.raw~; SpectrumID: ~7109~; scans: ~8943~
1	PTN6_MOUSE	Tyrosine-protein phosphatase non-receptor type 6 OS=Mus musculus GN=Ptpn6 PE=1 SV=2	12303	67859	378	316	59	58	8089	1	1	1	749.028	2244.06	3	2244.06	0.0028	0	10.45	1.7	R	YTVGGSETFDSLTDLVEHFK	K					File: ~D:¥Data¥Kosako¥Fusion_131130_GST-SHP1¥K03_Tip30min_FT_008.raw~; SpectrumID: ~8148~; scans: ~10153~
1	PTN6_MOUSE	Tyrosine-protein phosphatase non-receptor type 6 OS=Mus musculus GN=Ptpn6 PE=1 SV=2	12303	67859	378	316	59	58	8090	1	1	1	749.028	2244.06	3	2244.06	0.0028	0	87.58	3.3e-08	R	YTVGGSETFDSLTDLVEHFK	K					File: ~D:¥Data¥Kosako¥Fusion_131130_GST-SHP1¥K03_Tip30min_FT_008.raw~; SpectrumID: ~8147~; scans: ~10152~
1	PTN6_MOUSE	Tyrosine-protein phosphatase non-receptor type 6 OS=Mus musculus GN=Ptpn6 PE=1 SV=2	12303	67859	378	316	59	58	8094	1	1	1	749.028	2244.06	3	2244.06	0.0032	0	92.38	1.1e-08	R	YTVGGSETFDSLTDLVEHFK	K					File: ~D:¥Data¥Kosako¥Fusion_131130_GST-SHP1¥K03_Tip30min_FT_008.raw~; SpectrumID: ~6783~; scans: ~8562~
1	PTN6_MOUSE	Tyrosine-protein phosphatase non-receptor type 6 OS=Mus musculus GN=Ptpn6 PE=1 SV=2	12303	67859	378	316	59	58	8096	1	1	1	749.028	2244.06	3	2244.06	0.0043	0	72.67	1e-06	R	YTVGGSETFDSLTDLVEHFK	K					File: ~D:¥Data¥Kosako¥Fusion_131130_GST-SHP1¥K03_Tip30min_FT_008.raw~; SpectrumID: ~8353~; scans: ~10392~
1	PTN6_MOUSE	Tyrosine-protein phosphatase non-receptor type 6 OS=Mus musculus GN=Ptpn6 PE=1 SV=2	12303	67859	378	316	59	58	8098	1	1	1	1123.04	2244.07	2	2244.06	0.0069	0	25.96	0.048	R	YTVGGSETFDSLTDLVEHFK	K					File: ~D:¥Data¥Kosako¥Fusion_131130_GST-SHP1¥K03_Tip30min_FT_008.raw~; SpectrumID: ~8167~; scans: ~10175~
1	PTN6_MOUSE	Tyrosine-protein phosphatase non-receptor type 6 OS=Mus musculus GN=Ptpn6 PE=1 SV=2	12303	67859	378	316	59	58	8280	1	1	1	772.715	2315.12	3	2315.12	0	1	56.45	4.3e-05	R	DGTIIHLKYPLNCSDPTSER	W					File: ~D:¥Data¥Kosako¥Fusion_131130_GST-SHP1¥K03_Tip30min_FT_008.raw~; SpectrumID: ~5177~; scans: ~6689~
1	PTN6_MOUSE	Tyrosine-protein phosphatase non-receptor type 6 OS=Mus musculus GN=Ptpn6 PE=1 SV=2	12303	67859	378	316	59	58	8532	1	1	1	791.723	2372.15	3	2372.15	-0.0051	1	66.97	3.7e-06	R	YTVGGSETFDSLTDLVEHFKK	T					File: ~D:¥Data¥Kosako¥Fusion_131130_GST-SHP1¥K03_Tip30min_FT_008.raw~; SpectrumID: ~7517~; scans: ~9418~
1	PTN6_MOUSE	Tyrosine-protein phosphatase non-receptor type 6 OS=Mus musculus GN=Ptpn6 PE=1 SV=2	12303	67859	378	316	59	58	8536	1	1	1	791.724	2372.15	3	2372.15	-0.0023	1	56.74	3.7e-05	R	YTVGGSETFDSLTDLVEHFKK	T					File: ~D:¥Data¥Kosako¥Fusion_131130_GST-SHP1¥K03_Tip30min_FT_008.raw~; SpectrumID: ~7055~; scans: ~8880~
1	PTN6_MOUSE	Tyrosine-protein phosphatase non-receptor type 6 OS=Mus musculus GN=Ptpn6 PE=1 SV=2	12303	67859	378	316	59	58	8542	1	1	1	791.725	2372.15	3	2372.15	0	1	41.78	0.0011	R	YTVGGSETFDSLTDLVEHFKK	T					File: ~D:¥Data¥Kosako¥Fusion_131130_GST-SHP1¥K03_Tip30min_FT_008.raw~; SpectrumID: ~7309~; scans: ~9176~
1	PTN6_MOUSE	Tyrosine-protein phosphatase non-receptor type 6 OS=Mus musculus GN=Ptpn6 PE=1 SV=2	12303	67859	378	316	59	58	8544	1	1	1	594.046	2372.15	4	2372.15	0.0002	1	62.48	9.7e-06	R	YTVGGSETFDSLTDLVEHFKK	T					File: ~D:¥Data¥Kosako¥Fusion_131130_GST-SHP1¥K03_Tip30min_FT_008.raw~; SpectrumID: ~7061~; scans: ~8887~
1	PTN6_MOUSE	Tyrosine-protein phosphatase non-receptor type 6 OS=Mus musculus GN=Ptpn6 PE=1 SV=2	12303	67859	378	316	59	58	8552	1	1	1	594.046	2372.16	4	2372.15	0.0021	1	47.41	0.00031	R	YTVGGSETFDSLTDLVEHFKK	T					File: ~D:¥Data¥Kosako¥Fusion_131130_GST-SHP1¥K03_Tip30min_FT_008.raw~; SpectrumID: ~7523~; scans: ~9425~
1	PTN6_MOUSE	Tyrosine-protein phosphatase non-receptor type 6 OS=Mus musculus GN=Ptpn6 PE=1 SV=2	12303	67859	378	316	59	58	8558	1	1	1	791.731	2372.17	3	2372.15	0.0163	1	59.42	1.9e-05	R	YTVGGSETFDSLTDLVEHFKK	T					File: ~D:¥Data¥Kosako¥Fusion_131130_GST-SHP1¥K03_Tip30min_FT_008.raw~; SpectrumID: ~7467~; scans: ~9360~
1	PTN6_MOUSE	Tyrosine-protein phosphatase non-receptor type 6 OS=Mus musculus GN=Ptpn6 PE=1 SV=2	12303	67859	378	316	59	58	8704	1	1	1	812.756	2435.25	3	2435.24	0.0008	1	65.3	3.7e-06	R	VILQGRDSNIPGSDYINANYVK	N					File: ~D:¥Data¥Kosako¥Fusion_131130_GST-SHP1¥K03_Tip30min_FT_008.raw~; SpectrumID: ~5583~; scans: ~7162~
1	PTN6_MOUSE	Tyrosine-protein phosphatase non-receptor type 6 OS=Mus musculus GN=Ptpn6 PE=1 SV=2	12303	67859	378	316	59	58	8747	1	1	1	839.427	2515.26	3	2515.26	-0.0019	0	87.17	3e-08	K	FATLTELVEYYTQQQGILQDR	D					File: ~D:¥Data¥Kosako¥Fusion_131130_GST-SHP1¥K03_Tip30min_FT_008.raw~; SpectrumID: ~8289~; scans: ~10317~
1	PTN6_MOUSE	Tyrosine-protein phosphatase non-receptor type 6 OS=Mus musculus GN=Ptpn6 PE=1 SV=2	12303	67859	378	316	59	58	8748	1	1	1	839.427	2515.26	3	2515.26	-0.0019	0	90.88	1.3e-08	K	FATLTELVEYYTQQQGILQDR	D					File: ~D:¥Data¥Kosako¥Fusion_131130_GST-SHP1¥K03_Tip30min_FT_008.raw~; SpectrumID: ~7153~; scans: ~8994~
1	PTN6_MOUSE	Tyrosine-protein phosphatase non-receptor type 6 OS=Mus musculus GN=Ptpn6 PE=1 SV=2	12303	67859	378	316	59	58	8754	1	1	1	839.427	2515.26	3	2515.26	-0.0006	0	61.16	1.2e-05	K	FATLTELVEYYTQQQGILQDR	D					File: ~D:¥Data¥Kosako¥Fusion_131130_GST-SHP1¥K03_Tip30min_FT_008.raw~; SpectrumID: ~6663~; scans: ~8422~
1	PTN6_MOUSE	Tyrosine-protein phosphatase non-receptor type 6 OS=Mus musculus GN=Ptpn6 PE=1 SV=2	12303	67859	378	316	59	58	8756	1	1	1	839.427	2515.26	3	2515.26	-0.0003	0	42.17	0.00092	K	FATLTELVEYYTQQQGILQDR	D					File: ~D:¥Data¥Kosako¥Fusion_131130_GST-SHP1¥K03_Tip30min_FT_008.raw~; SpectrumID: ~7695~; scans: ~9625~
1	PTN6_MOUSE	Tyrosine-protein phosphatase non-receptor type 6 OS=Mus musculus GN=Ptpn6 PE=1 SV=2	12303	67859	378	316	59	58	8757	1	1	1	629.822	2515.26	4	2515.26	-0.0002	0	20.28	0.14	K	FATLTELVEYYTQQQGILQDR	D					File: ~D:¥Data¥Kosako¥Fusion_131130_GST-SHP1¥K03_Tip30min_FT_008.raw~; SpectrumID: ~8475~; scans: ~10532~
1	PTN6_MOUSE	Tyrosine-protein phosphatase non-receptor type 6 OS=Mus musculus GN=Ptpn6 PE=1 SV=2	12303	67859	378	316	59	58	8762	1	1	1	839.427	2515.26	3	2515.26	0.0006	0	72.19	9.1e-07	K	FATLTELVEYYTQQQGILQDR	D					File: ~D:¥Data¥Kosako¥Fusion_131130_GST-SHP1¥K03_Tip30min_FT_008.raw~; SpectrumID: ~8541~; scans: ~10608~
1	PTN6_MOUSE	Tyrosine-protein phosphatase non-receptor type 6 OS=Mus musculus GN=Ptpn6 PE=1 SV=2	12303	67859	378	316	59	58	8984	1	1	1	936.822	2807.45	3	2807.45	0	1	54.66	3.6e-05	R	ESLSQPGDFVLSVLNDQPKAGPGSPLR	V					File: ~D:¥Data¥Kosako¥Fusion_131130_GST-SHP1¥K03_Tip30min_FT_008.raw~; SpectrumID: ~7607~; scans: ~9523~
1	PTN6_MOUSE	Tyrosine-protein phosphatase non-receptor type 6 OS=Mus musculus GN=Ptpn6 PE=1 SV=2	12303	67859	378	316	59	58	9072	1	1	1	989.144	2964.41	3	2964.41	0.0013	1	39.74	0.0019	R	DSNIPGSDYINANYVKNQLLGPDENSK	T					File: ~D:¥Data¥Kosako¥Fusion_131130_GST-SHP1¥K03_Tip30min_FT_008.raw~; SpectrumID: ~6511~; scans: ~8245~
1	PTN6_MOUSE	Tyrosine-protein phosphatase non-receptor type 6 OS=Mus musculus GN=Ptpn6 PE=1 SV=2	12303	67859	378	316	59	58	9162	1	1	1	1035.8	3104.37	3	3104.38	-0.0014	0	71.02	1.5e-06	K	TYIASQGCLDATVNDFWQMAWQENTR	V					File: ~D:¥Data¥Kosako¥Fusion_131130_GST-SHP1¥K03_Tip30min_FT_008.raw~; SpectrumID: ~8457~; scans: ~10512~
1	PTN6_MOUSE	Tyrosine-protein phosphatase non-receptor type 6 OS=Mus musculus GN=Ptpn6 PE=1 SV=2	12303	67859	378	316	59	58	9170	1	1	1	1041.13	3120.36	3	3120.37	-0.0079	0	62.07	1.1e-05	K	TYIASQGCLDATVNDFWQMAWQENTR	V	Oxidation (M)	0.00000000000000000010000000.0			File: ~D:¥Data¥Kosako¥Fusion_131130_GST-SHP1¥K03_Tip30min_FT_008.raw~; SpectrumID: ~8359~; scans: ~10399~
1	PTN6_MOUSE	Tyrosine-protein phosphatase non-receptor type 6 OS=Mus musculus GN=Ptpn6 PE=1 SV=2	12303	67859	378	316	59	58	9172	1	1	1	1041.13	3120.37	3	3120.37	-0.0028	0	55.45	5.2e-05	K	TYIASQGCLDATVNDFWQMAWQENTR	V	Oxidation (M)	0.00000000000000000010000000.0			File: ~D:¥Data¥Kosako¥Fusion_131130_GST-SHP1¥K03_Tip30min_FT_008.raw~; SpectrumID: ~7733~; scans: ~9670~
1	PTN6_MOUSE	Tyrosine-protein phosphatase non-receptor type 6 OS=Mus musculus GN=Ptpn6 PE=1 SV=2	12303	67859	378	316	59	58	9174	1	1	1	781.1	3120.37	4	3120.37	-0.0005	0	66.38	4.1e-06	K	TYIASQGCLDATVNDFWQMAWQENTR	V	Oxidation (M)	0.00000000000000000010000000.0			File: ~D:¥Data¥Kosako¥Fusion_131130_GST-SHP1¥K03_Tip30min_FT_008.raw~; SpectrumID: ~8373~; scans: ~10415~
1	PTN6_MOUSE	Tyrosine-protein phosphatase non-receptor type 6 OS=Mus musculus GN=Ptpn6 PE=1 SV=2	12303	67859	378	316	59	58	9176	1	1	1	1041.13	3120.37	3	3120.37	0.0024	0	68.98	2.3e-06	K	TYIASQGCLDATVNDFWQMAWQENTR	V	Oxidation (M)	0.00000000000000000010000000.0			File: ~D:¥Data¥Kosako¥Fusion_131130_GST-SHP1¥K03_Tip30min_FT_008.raw~; SpectrumID: ~8365~; scans: ~10406~
1	PTN6_MOUSE	Tyrosine-protein phosphatase non-receptor type 6 OS=Mus musculus GN=Ptpn6 PE=1 SV=2	12303	67859	378	316	59	58	9182	1	1	1	1041.13	3120.38	3	3120.37	0.0049	0	49.25	0.00021	K	TYIASQGCLDATVNDFWQMAWQENTR	V	Oxidation (M)	0.00000000000000000010000000.0			File: ~D:¥Data¥Kosako¥Fusion_131130_GST-SHP1¥K03_Tip30min_FT_008.raw~; SpectrumID: ~8589~; scans: ~10664~
1	PTN6_MOUSE	Tyrosine-protein phosphatase non-receptor type 6 OS=Mus musculus GN=Ptpn6 PE=1 SV=2	12303	67859	378	316	59	58	9404	1	1	1	1131.93	3392.76	3	3392.76	-0.0035	1	31.93	0.0053	K	FATLTELVEYYTQQQGILQDRDGTIIHLK	Y					File: ~D:¥Data¥Kosako¥Fusion_131130_GST-SHP1¥K03_Tip30min_FT_008.raw~; SpectrumID: ~8427~; scans: ~10478~
1	PTN6_MOUSE	Tyrosine-protein phosphatase non-receptor type 6 OS=Mus musculus GN=Ptpn6 PE=1 SV=2	12303	67859	378	316	59	58	9406	1	1	1	849.198	3392.76	4	3392.76	0.0013	1	30.44	0.007	K	FATLTELVEYYTQQQGILQDRDGTIIHLK	Y					File: ~D:¥Data¥Kosako¥Fusion_131130_GST-SHP1¥K03_Tip30min_FT_008.raw~; SpectrumID: ~8425~; scans: ~10475~
1	PTN6_MOUSE	Tyrosine-protein phosphatase non-receptor type 6 OS=Mus musculus GN=Ptpn6 PE=1 SV=2	12303	67859	378	316	59	58	9500	1	1	1	1256.61	3766.82	3	3766.82	-0.0003	0	60.42	1.7e-05	R	EIWHYQYLSWPDHGVPSEPGGVLSFLDQINQR	Q					File: ~D:¥Data¥Kosako¥Fusion_131130_GST-SHP1¥K03_Tip30min_FT_008.raw~; SpectrumID: ~8397~; scans: ~10443~
1	PTN6_MOUSE	Tyrosine-protein phosphatase non-receptor type 6 OS=Mus musculus GN=Ptpn6 PE=1 SV=2	12303	67859	378	316	59	58	9506	1	1	1	942.712	3766.82	4	3766.82	0.0029	0	13.22	0.86	R	EIWHYQYLSWPDHGVPSEPGGVLSFLDQINQR	Q					File: ~D:¥Data¥Kosako¥Fusion_131130_GST-SHP1¥K03_Tip30min_FT_008.raw~; SpectrumID: ~7935~; scans: ~9905~
1	PTN6_MOUSE	Tyrosine-protein phosphatase non-receptor type 6 OS=Mus musculus GN=Ptpn6 PE=1 SV=2	12303	67859	378	316	59	58	9508	1	1	1	942.714	3766.83	4	3766.82	0.0102	0	36.43	0.0039	R	EIWHYQYLSWPDHGVPSEPGGVLSFLDQINQR	Q					File: ~D:¥Data¥Kosako¥Fusion_131130_GST-SHP1¥K03_Tip30min_FT_008.raw~; SpectrumID: ~8395~; scans: ~10441~
2	K1C10_MOUSE	Keratin, type I cytoskeletal 10 OS=Mus musculus GN=Krt10 PE=1 SV=3	330	57906	7	7	6	6	964	1	1	0	404.204	806.393	2	806.392	0.0007	0	48.78	6.8e-05	R	LAADDFR	L					File: ~D:¥Data¥Kosako¥Fusion_131130_GST-SHP1¥K03_Tip30min_FT_008.raw~; SpectrumID: ~3485~; scans: ~4717~
2	K1C10_MOUSE	Keratin, type I cytoskeletal 10 OS=Mus musculus GN=Krt10 PE=1 SV=3	330	57906	7	7	6	6	1208	1	1	1	424.23	846.445	2	846.445	0.0003	0	43.47	0.00045	K	SEITELR	R					File: ~D:¥Data¥Kosako¥Fusion_131130_GST-SHP1¥K03_Tip30min_FT_008.raw~; SpectrumID: ~3385~; scans: ~4601~
2	K1C10_MOUSE	Keratin, type I cytoskeletal 10 OS=Mus musculus GN=Krt10 PE=1 SV=3	330	57906	7	7	6	6	2870	1	1	0	545.769	1089.52	2	1089.52	0.0001	0	52.31	6.5e-05	R	VTMQNLNDR	L					File: ~D:¥Data¥Kosako¥Fusion_131130_GST-SHP1¥K03_Tip30min_FT_008.raw~; SpectrumID: ~3127~; scans: ~4300~
2	K1C10_MOUSE	Keratin, type I cytoskeletal 10 OS=Mus musculus GN=Krt10 PE=1 SV=3	330	57906	7	7	6	6	3030	1	1	0	553.767	1105.52	2	1105.52	0.0003	0	75.39	3.4e-07	R	VTMQNLNDR	L	Oxidation (M)	0.001000000.0			File: ~D:¥Data¥Kosako¥Fusion_131130_GST-SHP1¥K03_Tip30min_FT_008.raw~; SpectrumID: ~1965~; scans: ~2944~
2	K1C10_MOUSE	Keratin, type I cytoskeletal 10 OS=Mus musculus GN=Krt10 PE=1 SV=3	330	57906	7	7	6	6	3482	1	1	1	583.296	1164.58	2	1164.58	0.0001	0	61.5	9.6e-06	R	LENEIQTYR	S					File: ~D:¥Data¥Kosako¥Fusion_131130_GST-SHP1¥K03_Tip30min_FT_008.raw~; SpectrumID: ~3583~; scans: ~4831~
2	K1C10_MOUSE	Keratin, type I cytoskeletal 10 OS=Mus musculus GN=Krt10 PE=1 SV=3	330	57906	7	7	6	6	4532	1	1	1	691.328	1380.64	2	1380.64	0.0004	0	71.75	9.2e-07	R	ALEESNYELEGK	I					File: ~D:¥Data¥Kosako¥Fusion_131130_GST-SHP1¥K03_Tip30min_FT_008.raw~; SpectrumID: ~3863~; scans: ~5158~
2	K1C10_MOUSE	Keratin, type I cytoskeletal 10 OS=Mus musculus GN=Krt10 PE=1 SV=3	330	57906	7	7	6	6	4544	1	1	1	695.844	1389.67	2	1389.67	0.0005	0	99.89	1.2e-09	K	QSLEASLAETEGR	Y					File: ~D:¥Data¥Kosako¥Fusion_131130_GST-SHP1¥K03_Tip30min_FT_008.raw~; SpectrumID: ~4729~; scans: ~6167~
3	K2C6A_MOUSE	Keratin, type II cytoskeletal 6A OS=Mus musculus GN=Krt6a PE=1 SV=3	285	59641	9	8	9	8	1082	1	1	0	414.219	826.423	2	826.423	0.0002	0	33.03	0.0026	K	FASFIDK	V					File: ~D:¥Data¥Kosako¥Fusion_131130_GST-SHP1¥K03_Tip30min_FT_008.raw~; SpectrumID: ~4493~; scans: ~5892~
3	K2C6A_MOUSE	Keratin, type II cytoskeletal 6A OS=Mus musculus GN=Krt6a PE=1 SV=3	285	59641	9	8	9	8	1540	1	1	0	453.738	905.461	2	905.461	-0.0001	0	14.33	0.39	R	FLEQQNK	V					File: ~D:¥Data¥Kosako¥Fusion_131130_GST-SHP1¥K03_Tip30min_FT_008.raw~; SpectrumID: ~2253~; scans: ~3280~
3	K2C6A_MOUSE	Keratin, type II cytoskeletal 6A OS=Mus musculus GN=Krt6a PE=1 SV=3	285	59641	9	8	9	8	1932	1	1	1	486.759	971.503	2	971.504	-0.0002	0	49.42	9.3e-05	K	QEIAEINR	M					File: ~D:¥Data¥Kosako¥Fusion_131130_GST-SHP1¥K03_Tip30min_FT_008.raw~; SpectrumID: ~2959~; scans: ~4104~
3	K2C6A_MOUSE	Keratin, type II cytoskeletal 6A OS=Mus musculus GN=Krt6a PE=1 SV=3	285	59641	9	8	9	8	2672	1	1	0	533.762	1065.51	2	1065.51	0	1	40.76	0.00089	K	YEDEINKR	T					File: ~D:¥Data¥Kosako¥Fusion_131130_GST-SHP1¥K03_Tip30min_FT_008.raw~; SpectrumID: ~2017~; scans: ~3005~
3	K2C6A_MOUSE	Keratin, type II cytoskeletal 6A OS=Mus musculus GN=Krt6a PE=1 SV=3	285	59641	9	8	9	8	3098	1	1	1	558.301	1114.59	2	1114.59	-0.0003	0	67.91	1.5e-06	K	LEGLEDALQK	A					File: ~D:¥Data¥Kosako¥Fusion_131130_GST-SHP1¥K03_Tip30min_FT_008.raw~; SpectrumID: ~4849~; scans: ~6306~
3	K2C6A_MOUSE	Keratin, type II cytoskeletal 6A OS=Mus musculus GN=Krt6a PE=1 SV=3	285	59641	9	8	9	8	3484	1	1	1	583.296	1164.58	2	1164.58	0.0004	0	54.05	5.4e-05	K	YEELQVTAGR	H					File: ~D:¥Data¥Kosako¥Fusion_131130_GST-SHP1¥K03_Tip30min_FT_008.raw~; SpectrumID: ~3779~; scans: ~5060~
3	K2C6A_MOUSE	Keratin, type II cytoskeletal 6A OS=Mus musculus GN=Krt6a PE=1 SV=3	285	59641	9	8	9	8	3740	1	1	0	606.78	1211.55	2	1211.55	0.0005	0	40.29	0.0012	R	AEAESWYQTK	Y					File: ~D:¥Data¥Kosako¥Fusion_131130_GST-SHP1¥K03_Tip30min_FT_008.raw~; SpectrumID: ~3789~; scans: ~5072~
3	K2C6A_MOUSE	Keratin, type II cytoskeletal 6A OS=Mus musculus GN=Krt6a PE=1 SV=3	285	59641	9	8	9	8	4042	1	1	0	632.351	1262.69	2	1262.69	0.0004	0	63.22	4.4e-06	K	LALDVEIATYR	K					File: ~D:¥Data¥Kosako¥Fusion_131130_GST-SHP1¥K03_Tip30min_FT_008.raw~; SpectrumID: ~6083~; scans: ~7746~
3	K2C6A_MOUSE	Keratin, type II cytoskeletal 6A OS=Mus musculus GN=Krt6a PE=1 SV=3	285	59641	9	8	9	8	4250	1	1	0	651.862	1301.71	2	1301.71	0.0008	0	77.15	1.9e-07	R	SLDLDSIIAEVK	A					File: ~D:¥Data¥Kosako¥Fusion_131130_GST-SHP1¥K03_Tip30min_FT_008.raw~; SpectrumID: ~7535~; scans: ~9439~
4	K1C14_MOUSE	Keratin, type I cytoskeletal 14 OS=Mus musculus GN=Krt14 PE=1 SV=2	230	53176	6	6	5	5	964	1	0	0	404.204	806.393	2	806.392	0.0007	0	48.78	6.8e-05	R	LAADDFR	T					File: ~D:¥Data¥Kosako¥Fusion_131130_GST-SHP1¥K03_Tip30min_FT_008.raw~; SpectrumID: ~3485~; scans: ~4717~
4	K1C14_MOUSE	Keratin, type I cytoskeletal 14 OS=Mus musculus GN=Krt14 PE=1 SV=2	230	53176	6	6	5	5	1126	1	1	0	417.222	832.429	2	832.429	0.0002	0	49.51	9.5e-05	K	SEISELR	R					File: ~D:¥Data¥Kosako¥Fusion_131130_GST-SHP1¥K03_Tip30min_FT_008.raw~; SpectrumID: ~3251~; scans: ~4444~
4	K1C14_MOUSE	Keratin, type I cytoskeletal 14 OS=Mus musculus GN=Krt14 PE=1 SV=2	230	53176	6	6	5	5	2348	1	1	0	515.301	1028.59	2	1028.59	-0.0001	0	48.1	0.00011	R	VLDELTLAR	A					File: ~D:¥Data¥Kosako¥Fusion_131130_GST-SHP1¥K03_Tip30min_FT_008.raw~; SpectrumID: ~5113~; scans: ~6614~
4	K1C14_MOUSE	Keratin, type I cytoskeletal 14 OS=Mus musculus GN=Krt14 PE=1 SV=2	230	53176	6	6	5	5	2870	1	0	0	545.769	1089.52	2	1089.52	0.0001	0	52.31	6.5e-05	K	VTMQNLNDR	L					File: ~D:¥Data¥Kosako¥Fusion_131130_GST-SHP1¥K03_Tip30min_FT_008.raw~; SpectrumID: ~3127~; scans: ~4300~
4	K1C14_MOUSE	Keratin, type I cytoskeletal 14 OS=Mus musculus GN=Krt14 PE=1 SV=2	230	53176	6	6	5	5	3030	1	0	0	553.767	1105.52	2	1105.52	0.0003	0	75.39	3.4e-07	K	VTMQNLNDR	L	Oxidation (M)	0.001000000.0			File: ~D:¥Data¥Kosako¥Fusion_131130_GST-SHP1¥K03_Tip30min_FT_008.raw~; SpectrumID: ~1965~; scans: ~2944~
4	K1C14_MOUSE	Keratin, type I cytoskeletal 14 OS=Mus musculus GN=Krt14 PE=1 SV=2	230	53176	6	6	5	5	3162	1	1	0	561.789	1121.56	2	1121.57	-0.0073	0	55.81	3.1e-05	R	LEQEIATYR	R					File: ~D:¥Data¥Kosako¥Fusion_131130_GST-SHP1¥K03_Tip30min_FT_008.raw~; SpectrumID: ~3657~; scans: ~4918~
5	K1C15_MOUSE	Keratin, type I cytoskeletal 15 OS=Mus musculus GN=Krt15 PE=1 SV=2	217	49278	7	6	6	5	964	1	0	0	404.204	806.393	2	806.392	0.0007	0	48.78	6.8e-05	R	LAADDFR	L					File: ~D:¥Data¥Kosako¥Fusion_131130_GST-SHP1¥K03_Tip30min_FT_008.raw~; SpectrumID: ~3485~; scans: ~4717~
5	K1C15_MOUSE	Keratin, type I cytoskeletal 15 OS=Mus musculus GN=Krt15 PE=1 SV=2	217	49278	7	6	6	5	994	1	1	0	405.224	808.433	2	808.433	0.0002	0	32.01	0.0016	R	LASYLDK	V					File: ~D:¥Data¥Kosako¥Fusion_131130_GST-SHP1¥K03_Tip30min_FT_008.raw~; SpectrumID: ~3275~; scans: ~4472~
5	K1C15_MOUSE	Keratin, type I cytoskeletal 15 OS=Mus musculus GN=Krt15 PE=1 SV=2	217	49278	7	6	6	5	1208	5	0	1	424.23	846.445	2	846.445	0.0002	0	3.04	4.9	K	TEITDLR	R					File: ~D:¥Data¥Kosako¥Fusion_131130_GST-SHP1¥K03_Tip30min_FT_008.raw~; SpectrumID: ~3385~; scans: ~4601~
5	K1C15_MOUSE	Keratin, type I cytoskeletal 15 OS=Mus musculus GN=Krt15 PE=1 SV=2	217	49278	7	6	6	5	2348	1	0	0	515.301	1028.59	2	1028.59	-0.0001	0	48.1	0.00011	R	VLDELTLAR	T					File: ~D:¥Data¥Kosako¥Fusion_131130_GST-SHP1¥K03_Tip30min_FT_008.raw~; SpectrumID: ~5113~; scans: ~6614~
5	K1C15_MOUSE	Keratin, type I cytoskeletal 15 OS=Mus musculus GN=Krt15 PE=1 SV=2	217	49278	7	6	6	5	2870	1	0	0	545.769	1089.52	2	1089.52	0.0001	0	52.31	6.5e-05	K	VTMQNLNDR	L					File: ~D:¥Data¥Kosako¥Fusion_131130_GST-SHP1¥K03_Tip30min_FT_008.raw~; SpectrumID: ~3127~; scans: ~4300~
5	K1C15_MOUSE	Keratin, type I cytoskeletal 15 OS=Mus musculus GN=Krt15 PE=1 SV=2	217	49278	7	6	6	5	3030	1	0	0	553.767	1105.52	2	1105.52	0.0003	0	75.39	3.4e-07	K	VTMQNLNDR	L	Oxidation (M)	0.001000000.0			File: ~D:¥Data¥Kosako¥Fusion_131130_GST-SHP1¥K03_Tip30min_FT_008.raw~; SpectrumID: ~1965~; scans: ~2944~
5	K1C15_MOUSE	Keratin, type I cytoskeletal 15 OS=Mus musculus GN=Krt15 PE=1 SV=2	217	49278	7	6	6	5	3162	1	0	0	561.789	1121.56	2	1121.57	-0.0073	0	55.81	3.1e-05	R	LEQEIATYR	N					File: ~D:¥Data¥Kosako¥Fusion_131130_GST-SHP1¥K03_Tip30min_FT_008.raw~; SpectrumID: ~3657~; scans: ~4918~
6	K1C16_MOUSE	Keratin, type I cytoskeletal 16 OS=Mus musculus GN=Krt16 PE=1 SV=3	211	51973	5	5	4	4	964	1	0	0	404.204	806.393	2	806.392	0.0007	0	48.78	6.8e-05	R	LAADDFR	T					File: ~D:¥Data¥Kosako¥Fusion_131130_GST-SHP1¥K03_Tip30min_FT_008.raw~; SpectrumID: ~3485~; scans: ~4717~
6	K1C16_MOUSE	Keratin, type I cytoskeletal 16 OS=Mus musculus GN=Krt16 PE=1 SV=3	211	51973	5	5	4	4	2870	1	0	0	545.769	1089.52	2	1089.52	0.0001	0	52.31	6.5e-05	K	VTMQNLNDR	L					File: ~D:¥Data¥Kosako¥Fusion_131130_GST-SHP1¥K03_Tip30min_FT_008.raw~; SpectrumID: ~3127~; scans: ~4300~
6	K1C16_MOUSE	Keratin, type I cytoskeletal 16 OS=Mus musculus GN=Krt16 PE=1 SV=3	211	51973	5	5	4	4	3030	1	0	0	553.767	1105.52	2	1105.52	0.0003	0	75.39	3.4e-07	K	VTMQNLNDR	L	Oxidation (M)	0.001000000.0			File: ~D:¥Data¥Kosako¥Fusion_131130_GST-SHP1¥K03_Tip30min_FT_008.raw~; SpectrumID: ~1965~; scans: ~2944~
6	K1C16_MOUSE	Keratin, type I cytoskeletal 16 OS=Mus musculus GN=Krt16 PE=1 SV=3	211	51973	5	5	4	4	3162	1	0	0	561.789	1121.56	2	1121.57	-0.0073	0	55.81	3.1e-05	R	LEQEIATYR	R					File: ~D:¥Data¥Kosako¥Fusion_131130_GST-SHP1¥K03_Tip30min_FT_008.raw~; SpectrumID: ~3657~; scans: ~4918~
6	K1C16_MOUSE	Keratin, type I cytoskeletal 16 OS=Mus musculus GN=Krt16 PE=1 SV=3	211	51973	5	5	4	4	3794	1	1	1	610.802	1219.59	2	1219.59	-0.0029	0	57.35	2.3e-05	K	ASLENSLEETK	G					File: ~D:¥Data¥Kosako¥Fusion_131130_GST-SHP1¥K03_Tip30min_FT_008.raw~; SpectrumID: ~3905~; scans: ~5207~
7	K1C42_MOUSE	Keratin, type I cytoskeletal 42 OS=Mus musculus GN=Krt42 PE=1 SV=1	184	50444	4	4	4	4	964	1	0	0	404.204	806.393	2	806.392	0.0007	0	48.78	6.8e-05	R	LAADDFR	T					File: ~D:¥Data¥Kosako¥Fusion_131130_GST-SHP1¥K03_Tip30min_FT_008.raw~; SpectrumID: ~3485~; scans: ~4717~
7	K1C42_MOUSE	Keratin, type I cytoskeletal 42 OS=Mus musculus GN=Krt42 PE=1 SV=1	184	50444	4	4	4	4	2348	1	0	0	515.301	1028.59	2	1028.59	-0.0001	0	48.1	0.00011	R	VLDELTLAR	A					File: ~D:¥Data¥Kosako¥Fusion_131130_GST-SHP1¥K03_Tip30min_FT_008.raw~; SpectrumID: ~5113~; scans: ~6614~
7	K1C42_MOUSE	Keratin, type I cytoskeletal 42 OS=Mus musculus GN=Krt42 PE=1 SV=1	184	50444	4	4	4	4	3162	1	0	0	561.789	1121.56	2	1121.57	-0.0073	0	55.81	3.1e-05	R	LEQEIATYR	R					File: ~D:¥Data¥Kosako¥Fusion_131130_GST-SHP1¥K03_Tip30min_FT_008.raw~; SpectrumID: ~3657~; scans: ~4918~
7	K1C42_MOUSE	Keratin, type I cytoskeletal 42 OS=Mus musculus GN=Krt42 PE=1 SV=1	184	50444	4	4	4	4	4230	1	1	1	651.333	1300.65	2	1300.65	0.0009	0	87.55	2.4e-08	R	ALEEANADLEVK	I					File: ~D:¥Data¥Kosako¥Fusion_131130_GST-SHP1¥K03_Tip30min_FT_008.raw~; SpectrumID: ~4019~; scans: ~5340~
8	K2C5_MOUSE	Keratin, type II cytoskeletal 5 OS=Mus musculus GN=Krt5 PE=1 SV=1	173	61957	6	5	6	5	942	1	1	1	402.708	803.401	2	803.403	-0.0018	0	30.46	0.0052	R	SEIDNVK	K					File: ~D:¥Data¥Kosako¥Fusion_131130_GST-SHP1¥K03_Tip30min_FT_008.raw~; SpectrumID: ~2107~; scans: ~3110~
8	K2C5_MOUSE	Keratin, type II cytoskeletal 5 OS=Mus musculus GN=Krt5 PE=1 SV=1	173	61957	6	5	6	5	1082	1	0	0	414.219	826.423	2	826.423	0.0002	0	33.03	0.0026	K	FASFIDK	V					File: ~D:¥Data¥Kosako¥Fusion_131130_GST-SHP1¥K03_Tip30min_FT_008.raw~; SpectrumID: ~4493~; scans: ~5892~
8	K2C5_MOUSE	Keratin, type II cytoskeletal 5 OS=Mus musculus GN=Krt5 PE=1 SV=1	173	61957	6	5	6	5	1540	1	0	0	453.738	905.461	2	905.461	-0.0001	0	14.33	0.39	R	FLEQQNK	V					File: ~D:¥Data¥Kosako¥Fusion_131130_GST-SHP1¥K03_Tip30min_FT_008.raw~; SpectrumID: ~2253~; scans: ~3280~
8	K2C5_MOUSE	Keratin, type II cytoskeletal 5 OS=Mus musculus GN=Krt5 PE=1 SV=1	173	61957	6	5	6	5	2672	1	0	0	533.762	1065.51	2	1065.51	0	1	40.76	0.00089	K	YEDEINKR	T					File: ~D:¥Data¥Kosako¥Fusion_131130_GST-SHP1¥K03_Tip30min_FT_008.raw~; SpectrumID: ~2017~; scans: ~3005~
8	K2C5_MOUSE	Keratin, type II cytoskeletal 5 OS=Mus musculus GN=Krt5 PE=1 SV=1	173	61957	6	5	6	5	4042	1	0	0	632.351	1262.69	2	1262.69	0.0004	0	63.22	4.4e-06	K	LALDVEIATYR	K					File: ~D:¥Data¥Kosako¥Fusion_131130_GST-SHP1¥K03_Tip30min_FT_008.raw~; SpectrumID: ~6083~; scans: ~7746~
8	K2C5_MOUSE	Keratin, type II cytoskeletal 5 OS=Mus musculus GN=Krt5 PE=1 SV=1	173	61957	6	5	6	5	4250	1	0	0	651.862	1301.71	2	1301.71	0.0008	0	77.15	1.9e-07	R	SLDLDSIIAEVK	A					File: ~D:¥Data¥Kosako¥Fusion_131130_GST-SHP1¥K03_Tip30min_FT_008.raw~; SpectrumID: ~7535~; scans: ~9439~
9	K2C1_MOUSE	Keratin, type II cytoskeletal 1 OS=Mus musculus GN=Krt1 PE=1 SV=4	172	66079	4	4	4	4	1082	1	0	0	414.219	826.423	2	826.423	0.0002	0	33.03	0.0026	K	FASFIDK	V					File: ~D:¥Data¥Kosako¥Fusion_131130_GST-SHP1¥K03_Tip30min_FT_008.raw~; SpectrumID: ~4493~; scans: ~5892~
9	K2C1_MOUSE	Keratin, type II cytoskeletal 1 OS=Mus musculus GN=Krt1 PE=1 SV=4	172	66079	4	4	4	4	2672	1	0	0	533.762	1065.51	2	1065.51	0	1	40.76	0.00089	K	YEDEINKR	T					File: ~D:¥Data¥Kosako¥Fusion_131130_GST-SHP1¥K03_Tip30min_FT_008.raw~; SpectrumID: ~2017~; scans: ~3005~
9	K2C1_MOUSE	Keratin, type II cytoskeletal 1 OS=Mus musculus GN=Krt1 PE=1 SV=4	172	66079	4	4	4	4	4048	1	1	1	633.322	1264.63	2	1264.63	-0.0005	0	69.46	1.6e-06	R	TNAENEFVTIK	K					File: ~D:¥Data¥Kosako¥Fusion_131130_GST-SHP1¥K03_Tip30min_FT_008.raw~; SpectrumID: ~4529~; scans: ~5934~
9	K2C1_MOUSE	Keratin, type II cytoskeletal 1 OS=Mus musculus GN=Krt1 PE=1 SV=4	172	66079	4	4	4	4	4940	1	1	0	738.397	1474.78	2	1474.78	0.0006	0	77.96	2e-07	R	FLEQQNQVLQTK	W					File: ~D:¥Data¥Kosako¥Fusion_131130_GST-SHP1¥K03_Tip30min_FT_008.raw~; SpectrumID: ~4161~; scans: ~5505~
10	K22E_MOUSE	Keratin, type II cytoskeletal 2 epidermal OS=Mus musculus GN=Krt2 PE=1 SV=1	164	71336	5	5	5	5	1082	1	0	0	414.219	826.423	2	826.423	0.0002	0	33.03	0.0026	K	FASFIDK	V					File: ~D:¥Data¥Kosako¥Fusion_131130_GST-SHP1¥K03_Tip30min_FT_008.raw~; SpectrumID: ~4493~; scans: ~5892~
10	K22E_MOUSE	Keratin, type II cytoskeletal 2 epidermal OS=Mus musculus GN=Krt2 PE=1 SV=1	164	71336	5	5	5	5	2672	1	0	0	533.762	1065.51	2	1065.51	0	1	40.76	0.00089	K	YEDEINKR	T					File: ~D:¥Data¥Kosako¥Fusion_131130_GST-SHP1¥K03_Tip30min_FT_008.raw~; SpectrumID: ~2017~; scans: ~3005~
10	K22E_MOUSE	Keratin, type II cytoskeletal 2 epidermal OS=Mus musculus GN=Krt2 PE=1 SV=1	164	71336	5	5	5	5	3448	1	1	1	579.261	1156.51	2	1156.51	0.0004	0	24.68	0.034	R	DYQELMNTK	L	Oxidation (M)	0.000001000.0			File: ~D:¥Data¥Kosako¥Fusion_131130_GST-SHP1¥K03_Tip30min_FT_008.raw~; SpectrumID: ~2965~; scans: ~4111~
10	K22E_MOUSE	Keratin, type II cytoskeletal 2 epidermal OS=Mus musculus GN=Krt2 PE=1 SV=1	164	71336	5	5	5	5	3643	1	1	1	398.875	1193.6	3	1193.6	0	2	56.08	3.4e-05	K	KYEDEINKR	T					File: ~D:¥Data¥Kosako¥Fusion_131130_GST-SHP1¥K03_Tip30min_FT_008.raw~; SpectrumID: ~2007~; scans: ~2993~
10	K22E_MOUSE	Keratin, type II cytoskeletal 2 epidermal OS=Mus musculus GN=Krt2 PE=1 SV=1	164	71336	5	5	5	5	3956	1	1	1	627.807	1253.6	2	1253.6	0	0	71.52	1e-06	R	GFSSGSAVVSGGSR	R					File: ~D:¥Data¥Kosako¥Fusion_131130_GST-SHP1¥K03_Tip30min_FT_008.raw~; SpectrumID: ~3161~; scans: ~4339~
11	K1C17_MOUSE	Keratin, type I cytoskeletal 17 OS=Mus musculus GN=Krt17 PE=1 SV=3	160	48417	5	5	5	5	964	1	0	0	404.204	806.393	2	806.392	0.0007	0	48.78	6.8e-05	R	LAADDFR	T					File: ~D:¥Data¥Kosako¥Fusion_131130_GST-SHP1¥K03_Tip30min_FT_008.raw~; SpectrumID: ~3485~; scans: ~4717~
11	K1C17_MOUSE	Keratin, type I cytoskeletal 17 OS=Mus musculus GN=Krt17 PE=1 SV=3	160	48417	5	5	5	5	994	1	0	0	405.224	808.433	2	808.433	0.0002	0	32.01	0.0016	R	LASYLDK	V					File: ~D:¥Data¥Kosako¥Fusion_131130_GST-SHP1¥K03_Tip30min_FT_008.raw~; SpectrumID: ~3275~; scans: ~4472~
11	K1C17_MOUSE	Keratin, type I cytoskeletal 17 OS=Mus musculus GN=Krt17 PE=1 SV=3	160	48417	5	5	5	5	1126	1	0	0	417.222	832.429	2	832.429	0.0002	0	49.51	9.5e-05	K	SEISELR	R					File: ~D:¥Data¥Kosako¥Fusion_131130_GST-SHP1¥K03_Tip30min_FT_008.raw~; SpectrumID: ~3251~; scans: ~4444~
11	K1C17_MOUSE	Keratin, type I cytoskeletal 17 OS=Mus musculus GN=Krt17 PE=1 SV=3	160	48417	5	5	5	5	2348	1	0	0	515.301	1028.59	2	1028.59	-0.0001	0	48.1	0.00011	R	VLDELTLAR	A					File: ~D:¥Data¥Kosako¥Fusion_131130_GST-SHP1¥K03_Tip30min_FT_008.raw~; SpectrumID: ~5113~; scans: ~6614~
11	K1C17_MOUSE	Keratin, type I cytoskeletal 17 OS=Mus musculus GN=Krt17 PE=1 SV=3	160	48417	5	5	5	5	3162	1	0	0	561.789	1121.56	2	1121.57	-0.0073	0	55.81	3.1e-05	R	LEQEIATYR	R					File: ~D:¥Data¥Kosako¥Fusion_131130_GST-SHP1¥K03_Tip30min_FT_008.raw~; SpectrumID: ~3657~; scans: ~4918~
12	K2C73_MOUSE	Keratin, type II cytoskeletal 73 OS=Mus musculus GN=Krt73 PE=1 SV=1	145	59502	4	3	4	3	1082	1	0	0	414.219	826.423	2	826.423	0.0002	0	33.03	0.0026	K	FASFIDK	V					File: ~D:¥Data¥Kosako¥Fusion_131130_GST-SHP1¥K03_Tip30min_FT_008.raw~; SpectrumID: ~4493~; scans: ~5892~
12	K2C73_MOUSE	Keratin, type II cytoskeletal 73 OS=Mus musculus GN=Krt73 PE=1 SV=1	145	59502	4	3	4	3	4108	1	1	0	639.359	1276.7	2	1276.7	0.0003	0	67.94	1.4e-06	K	LALDIEIATYR	K					File: ~D:¥Data¥Kosako¥Fusion_131130_GST-SHP1¥K03_Tip30min_FT_008.raw~; SpectrumID: ~6565~; scans: ~8308~
12	K2C73_MOUSE	Keratin, type II cytoskeletal 73 OS=Mus musculus GN=Krt73 PE=1 SV=1	145	59502	4	3	4	3	4940	1	0	0	738.397	1474.78	2	1474.78	0.0006	0	77.96	2e-07	R	FLEQQNQVLQTK	W					File: ~D:¥Data¥Kosako¥Fusion_131130_GST-SHP1¥K03_Tip30min_FT_008.raw~; SpectrumID: ~4161~; scans: ~5505~
12	K2C73_MOUSE	Keratin, type II cytoskeletal 73 OS=Mus musculus GN=Krt73 PE=1 SV=1	145	59502	4	3	4	3	6544	1	1	1	898.458	1794.9	2	1794.92	-0.0165	2	3.39	6.4	K	KDVDAAYMSKVELQAK	V					File: ~D:¥Data¥Kosako¥Fusion_131130_GST-SHP1¥K03_Tip30min_FT_008.raw~; SpectrumID: ~3839~; scans: ~5130~
13	PTN12_MOUSE	Tyrosine-protein phosphatase non-receptor type 12 OS=Mus musculus GN=Ptpn12 PE=1 SV=3	139	87214	7	6	2	2	2954	1	1	1	367.189	1098.55	3	1098.55	-0.0008	0	32.45	0.0055	K	DILPFDHSR	V					File: ~D:¥Data¥Kosako¥Fusion_131130_GST-SHP1¥K03_Tip30min_FT_008.raw~; SpectrumID: ~4847~; scans: ~6304~
13	PTN12_MOUSE	Tyrosine-protein phosphatase non-receptor type 12 OS=Mus musculus GN=Ptpn12 PE=1 SV=3	139	87214	7	6	2	2	2955	1	1	1	367.189	1098.55	3	1098.55	-0.0005	0	1.99	6.1	K	DILPFDHSR	V					File: ~D:¥Data¥Kosako¥Fusion_131130_GST-SHP1¥K03_Tip30min_FT_008.raw~; SpectrumID: ~5358~; scans: ~6900~
13	PTN12_MOUSE	Tyrosine-protein phosphatase non-receptor type 12 OS=Mus musculus GN=Ptpn12 PE=1 SV=3	139	87214	7	6	2	2	2956	1	1	1	367.189	1098.55	3	1098.55	-0.0005	0	38.95	0.0012	K	DILPFDHSR	V					File: ~D:¥Data¥Kosako¥Fusion_131130_GST-SHP1¥K03_Tip30min_FT_008.raw~; SpectrumID: ~5357~; scans: ~6899~
13	PTN12_MOUSE	Tyrosine-protein phosphatase non-receptor type 12 OS=Mus musculus GN=Ptpn12 PE=1 SV=3	139	87214	7	6	2	2	2958	1	1	1	550.28	1098.55	2	1098.55	-0.0001	0	38.83	0.0011	K	DILPFDHSR	V					File: ~D:¥Data¥Kosako¥Fusion_131130_GST-SHP1¥K03_Tip30min_FT_008.raw~; SpectrumID: ~4845~; scans: ~6302~
13	PTN12_MOUSE	Tyrosine-protein phosphatase non-receptor type 12 OS=Mus musculus GN=Ptpn12 PE=1 SV=3	139	87214	7	6	2	2	2960	1	1	1	550.28	1098.55	2	1098.55	0.0002	0	38.24	0.0013	K	DILPFDHSR	V					File: ~D:¥Data¥Kosako¥Fusion_131130_GST-SHP1¥K03_Tip30min_FT_008.raw~; SpectrumID: ~5355~; scans: ~6897~
13	PTN12_MOUSE	Tyrosine-protein phosphatase non-receptor type 12 OS=Mus musculus GN=Ptpn12 PE=1 SV=3	139	87214	7	6	2	2	4545	1	1	1	348.433	1389.7	4	1389.7	-0.0016	1	24.41	0.052	R	YKDILPFDHSR	V					File: ~D:¥Data¥Kosako¥Fusion_131130_GST-SHP1¥K03_Tip30min_FT_008.raw~; SpectrumID: ~4549~; scans: ~5957~
13	PTN12_MOUSE	Tyrosine-protein phosphatase non-receptor type 12 OS=Mus musculus GN=Ptpn12 PE=1 SV=3	139	87214	7	6	2	2	4548	1	1	1	695.859	1389.7	2	1389.7	-0.0007	1	49.02	0.00018	R	YKDILPFDHSR	V					File: ~D:¥Data¥Kosako¥Fusion_131130_GST-SHP1¥K03_Tip30min_FT_008.raw~; SpectrumID: ~4551~; scans: ~5960~
14	K2C79_MOUSE	Keratin, type II cytoskeletal 79 OS=Mus musculus GN=Krt79 PE=1 SV=2	135	57802	5	4	5	4	1082	1	0	0	414.219	826.423	2	826.423	0.0002	0	33.03	0.0026	K	FASFIDK	V					File: ~D:¥Data¥Kosako¥Fusion_131130_GST-SHP1¥K03_Tip30min_FT_008.raw~; SpectrumID: ~4493~; scans: ~5892~
14	K2C79_MOUSE	Keratin, type II cytoskeletal 79 OS=Mus musculus GN=Krt79 PE=1 SV=2	135	57802	5	4	5	4	1540	1	0	0	453.738	905.461	2	905.461	-0.0001	0	14.33	0.39	R	FLEQQNK	V					File: ~D:¥Data¥Kosako¥Fusion_131130_GST-SHP1¥K03_Tip30min_FT_008.raw~; SpectrumID: ~2253~; scans: ~3280~
14	K2C79_MOUSE	Keratin, type II cytoskeletal 79 OS=Mus musculus GN=Krt79 PE=1 SV=2	135	57802	5	4	5	4	2672	1	0	0	533.762	1065.51	2	1065.51	0	1	40.76	0.00089	K	YEDEINKR	T					File: ~D:¥Data¥Kosako¥Fusion_131130_GST-SHP1¥K03_Tip30min_FT_008.raw~; SpectrumID: ~2017~; scans: ~3005~
14	K2C79_MOUSE	Keratin, type II cytoskeletal 79 OS=Mus musculus GN=Krt79 PE=1 SV=2	135	57802	5	4	5	4	3740	1	0	0	606.78	1211.55	2	1211.55	0.0005	0	40.29	0.0012	R	AEAESWYQTK	Y					File: ~D:¥Data¥Kosako¥Fusion_131130_GST-SHP1¥K03_Tip30min_FT_008.raw~; SpectrumID: ~3789~; scans: ~5072~
14	K2C79_MOUSE	Keratin, type II cytoskeletal 79 OS=Mus musculus GN=Krt79 PE=1 SV=2	135	57802	5	4	5	4	4354	1	1	1	665.367	1328.72	2	1328.72	0.0006	0	74.33	3.4e-07	R	NLDLDSIIAEVK	A					File: ~D:¥Data¥Kosako¥Fusion_131130_GST-SHP1¥K03_Tip30min_FT_008.raw~; SpectrumID: ~7529~; scans: ~9432~
15	K1C19_MOUSE	Keratin, type I cytoskeletal 19 OS=Mus musculus GN=Krt19 PE=1 SV=1	131	44515	5	4	5	4	964	1	0	0	404.204	806.393	2	806.392	0.0007	0	48.78	6.8e-05	R	LAADDFR	T					File: ~D:¥Data¥Kosako¥Fusion_131130_GST-SHP1¥K03_Tip30min_FT_008.raw~; SpectrumID: ~3485~; scans: ~4717~
15	K1C19_MOUSE	Keratin, type I cytoskeletal 19 OS=Mus musculus GN=Krt19 PE=1 SV=1	131	44515	5	4	5	4	994	1	0	0	405.224	808.433	2	808.433	0.0002	0	32.01	0.0016	R	LASYLDK	V					File: ~D:¥Data¥Kosako¥Fusion_131130_GST-SHP1¥K03_Tip30min_FT_008.raw~; SpectrumID: ~3275~; scans: ~4472~
15	K1C19_MOUSE	Keratin, type I cytoskeletal 19 OS=Mus musculus GN=Krt19 PE=1 SV=1	131	44515	5	4	5	4	1126	4	0	1	417.222	832.429	2	832.429	0.0002	0	8.51	1.2	K	TEVTDLR	R					File: ~D:¥Data¥Kosako¥Fusion_131130_GST-SHP1¥K03_Tip30min_FT_008.raw~; SpectrumID: ~3251~; scans: ~4444~
15	K1C19_MOUSE	Keratin, type I cytoskeletal 19 OS=Mus musculus GN=Krt19 PE=1 SV=1	131	44515	5	4	5	4	2348	1	0	0	515.301	1028.59	2	1028.59	-0.0001	0	48.1	0.00011	R	VLDELTLAR	T					File: ~D:¥Data¥Kosako¥Fusion_131130_GST-SHP1¥K03_Tip30min_FT_008.raw~; SpectrumID: ~5113~; scans: ~6614~
15	K1C19_MOUSE	Keratin, type I cytoskeletal 19 OS=Mus musculus GN=Krt19 PE=1 SV=1	131	44515	5	4	5	4	3162	1	0	0	561.789	1121.56	2	1121.57	-0.0073	0	55.81	3.1e-05	R	LEQEIATYR	S					File: ~D:¥Data¥Kosako¥Fusion_131130_GST-SHP1¥K03_Tip30min_FT_008.raw~; SpectrumID: ~3657~; scans: ~4918~
16	K22O_MOUSE	Keratin, type II cytoskeletal 2 oral OS=Mus musculus GN=Krt76 PE=1 SV=1	106	63319	4	3	4	3	1082	1	0	0	414.219	826.423	2	826.423	0.0002	0	33.03	0.0026	K	FASFIDK	V					File: ~D:¥Data¥Kosako¥Fusion_131130_GST-SHP1¥K03_Tip30min_FT_008.raw~; SpectrumID: ~4493~; scans: ~5892~
16	K22O_MOUSE	Keratin, type II cytoskeletal 2 oral OS=Mus musculus GN=Krt76 PE=1 SV=1	106	63319	4	3	4	3	1540	1	0	0	453.738	905.461	2	905.461	-0.0001	0	14.33	0.39	R	FLEQQNK	V					File: ~D:¥Data¥Kosako¥Fusion_131130_GST-SHP1¥K03_Tip30min_FT_008.raw~; SpectrumID: ~2253~; scans: ~3280~
16	K22O_MOUSE	Keratin, type II cytoskeletal 2 oral OS=Mus musculus GN=Krt76 PE=1 SV=1	106	63319	4	3	4	3	2668	1	1	1	533.264	1064.51	2	1064.51	-0.0014	0	44.38	0.00032	K	AQYEDIAQK	S					File: ~D:¥Data¥Kosako¥Fusion_131130_GST-SHP1¥K03_Tip30min_FT_008.raw~; SpectrumID: ~2835~; scans: ~3959~
16	K22O_MOUSE	Keratin, type II cytoskeletal 2 oral OS=Mus musculus GN=Krt76 PE=1 SV=1	106	63319	4	3	4	3	4042	1	0	0	632.351	1262.69	2	1262.69	0.0004	0	63.22	4.4e-06	K	LALDVEIATYR	K					File: ~D:¥Data¥Kosako¥Fusion_131130_GST-SHP1¥K03_Tip30min_FT_008.raw~; SpectrumID: ~6083~; scans: ~7746~
17	K1C27_MOUSE	Keratin, type I cytoskeletal 27 OS=Mus musculus GN=Krt27 PE=1 SV=1	106	49645	3	2	2	1	2870	1	0	0	545.769	1089.52	2	1089.52	0.0001	0	52.31	6.5e-05	K	VTMQNLNDR	L					File: ~D:¥Data¥Kosako¥Fusion_131130_GST-SHP1¥K03_Tip30min_FT_008.raw~; SpectrumID: ~3127~; scans: ~4300~
17	K1C27_MOUSE	Keratin, type I cytoskeletal 27 OS=Mus musculus GN=Krt27 PE=1 SV=1	106	49645	3	2	2	1	3030	1	0	0	553.767	1105.52	2	1105.52	0.0003	0	75.39	3.4e-07	K	VTMQNLNDR	L	Oxidation (M)	0.001000000.0			File: ~D:¥Data¥Kosako¥Fusion_131130_GST-SHP1¥K03_Tip30min_FT_008.raw~; SpectrumID: ~1965~; scans: ~2944~
17	K1C27_MOUSE	Keratin, type I cytoskeletal 27 OS=Mus musculus GN=Krt27 PE=1 SV=1	106	49645	3	2	2	1	3814	1	1	1	616.802	1231.59	2	1231.58	0.0074	2	9.27	1.4	M	SVRFSSASRR	L	Phospho (ST)	0.0000200000.0			File: ~D:¥Data¥Kosako¥Fusion_131130_GST-SHP1¥K03_Tip30min_FT_008.raw~; SpectrumID: ~2599~; scans: ~3684~
18	K1C25_MOUSE	Keratin, type I cytoskeletal 25 OS=Mus musculus GN=Krt25 PE=1 SV=1	106	49461	3	2	2	1	1462	1	1	1	449.743	897.472	2	897.468	0.0036	1	2.2	4.3	R	SKILTTR	L	Phospho (ST)	0.0000200.0			File: ~D:¥Data¥Kosako¥Fusion_131130_GST-SHP1¥K03_Tip30min_FT_008.raw~; SpectrumID: ~1687~; scans: ~2620~
18	K1C25_MOUSE	Keratin, type I cytoskeletal 25 OS=Mus musculus GN=Krt25 PE=1 SV=1	106	49461	3	2	2	1	2870	1	0	0	545.769	1089.52	2	1089.52	0.0001	0	52.31	6.5e-05	K	VTMQNLNDR	L					File: ~D:¥Data¥Kosako¥Fusion_131130_GST-SHP1¥K03_Tip30min_FT_008.raw~; SpectrumID: ~3127~; scans: ~4300~
18	K1C25_MOUSE	Keratin, type I cytoskeletal 25 OS=Mus musculus GN=Krt25 PE=1 SV=1	106	49461	3	2	2	1	3030	1	0	0	553.767	1105.52	2	1105.52	0.0003	0	75.39	3.4e-07	K	VTMQNLNDR	L	Oxidation (M)	0.001000000.0			File: ~D:¥Data¥Kosako¥Fusion_131130_GST-SHP1¥K03_Tip30min_FT_008.raw~; SpectrumID: ~1965~; scans: ~2944~
19	K2C71_MOUSE	Keratin, type II cytoskeletal 71 OS=Mus musculus GN=Krt71 PE=1 SV=1	95	57860	3	2	3	2	1082	1	0	0	414.219	826.423	2	826.423	0.0002	0	33.03	0.0026	K	FASFIDK	V					File: ~D:¥Data¥Kosako¥Fusion_131130_GST-SHP1¥K03_Tip30min_FT_008.raw~; SpectrumID: ~4493~; scans: ~5892~
19	K2C71_MOUSE	Keratin, type II cytoskeletal 71 OS=Mus musculus GN=Krt71 PE=1 SV=1	95	57860	3	2	3	2	4346	1	1	1	662.345	1322.68	2	1322.68	-0.0069	0	6.79	3	K	LDELEGALHQAK	E					File: ~D:¥Data¥Kosako¥Fusion_131130_GST-SHP1¥K03_Tip30min_FT_008.raw~; SpectrumID: ~4577~; scans: ~5990~
19	K2C71_MOUSE	Keratin, type II cytoskeletal 71 OS=Mus musculus GN=Krt71 PE=1 SV=1	95	57860	3	2	3	2	4940	1	0	0	738.397	1474.78	2	1474.78	0.0006	0	77.96	2e-07	R	FLEQQNQVLQTK	W					File: ~D:¥Data¥Kosako¥Fusion_131130_GST-SHP1¥K03_Tip30min_FT_008.raw~; SpectrumID: ~4161~; scans: ~5505~
20	K2C7_MOUSE	Keratin, type II cytoskeletal 7 OS=Mus musculus GN=Krt7 PE=1 SV=1	84	50678	3	2	3	2	1082	1	0	0	414.219	826.423	2	826.423	0.0002	0	33.03	0.0026	K	FASFIDK	V					File: ~D:¥Data¥Kosako¥Fusion_131130_GST-SHP1¥K03_Tip30min_FT_008.raw~; SpectrumID: ~4493~; scans: ~5892~
20	K2C7_MOUSE	Keratin, type II cytoskeletal 7 OS=Mus musculus GN=Krt7 PE=1 SV=1	84	50678	3	2	3	2	1540	1	0	0	453.738	905.461	2	905.461	-0.0001	0	14.33	0.39	R	FLEQQNK	M					File: ~D:¥Data¥Kosako¥Fusion_131130_GST-SHP1¥K03_Tip30min_FT_008.raw~; SpectrumID: ~2253~; scans: ~3280~
20	K2C7_MOUSE	Keratin, type II cytoskeletal 7 OS=Mus musculus GN=Krt7 PE=1 SV=1	84	50678	3	2	3	2	4108	1	0	0	639.359	1276.7	2	1276.7	0.0003	0	67.94	1.4e-06	K	LALDIEIATYR	K					File: ~D:¥Data¥Kosako¥Fusion_131130_GST-SHP1¥K03_Tip30min_FT_008.raw~; SpectrumID: ~6565~; scans: ~8308~
21	K1C20_MOUSE	Keratin, type I cytoskeletal 20 OS=Mus musculus GN=Krt20 PE=1 SV=1	59	49061	2	2	2	2	2870	2	0	1	545.769	1089.52	2	1089.52	0.0001	0	24.3	0.041	K	LAMQNLNDR	L	Oxidation (M)	0.001000000.0			File: ~D:¥Data¥Kosako¥Fusion_131130_GST-SHP1¥K03_Tip30min_FT_008.raw~; SpectrumID: ~3127~; scans: ~4300~
21	K1C20_MOUSE	Keratin, type I cytoskeletal 20 OS=Mus musculus GN=Krt20 PE=1 SV=1	59	49061	2	2	2	2	3162	1	0	0	561.789	1121.56	2	1121.57	-0.0073	0	55.81	3.1e-05	R	LEQEIATYR	R					File: ~D:¥Data¥Kosako¥Fusion_131130_GST-SHP1¥K03_Tip30min_FT_008.raw~; SpectrumID: ~3657~; scans: ~4918~
22	KPCG_MOUSE	Protein kinase C gamma type OS=Mus musculus GN=Prkcg PE=1 SV=1	43	79562	5	4	1	1	348	1	1	1	343.219	684.423	2	684.428	-0.005	0	21.76	0.01	R	VLALGGR	G					File: ~D:¥Data¥Kosako¥Fusion_131130_GST-SHP1¥K03_Tip30min_FT_008.raw~; SpectrumID: ~2523~; scans: ~3595~
22	KPCG_MOUSE	Protein kinase C gamma type OS=Mus musculus GN=Prkcg PE=1 SV=1	43	79562	5	4	1	1	350	1	1	1	343.221	684.427	2	684.428	-0.001	0	21.73	0.0067	R	VLALGGR	G					File: ~D:¥Data¥Kosako¥Fusion_131130_GST-SHP1¥K03_Tip30min_FT_008.raw~; SpectrumID: ~2509~; scans: ~3579~
22	KPCG_MOUSE	Protein kinase C gamma type OS=Mus musculus GN=Prkcg PE=1 SV=1	43	79562	5	4	1	1	352	1	1	1	343.221	684.428	2	684.428	-0.0002	0	20.76	0.0084	R	VLALGGR	G					File: ~D:¥Data¥Kosako¥Fusion_131130_GST-SHP1¥K03_Tip30min_FT_008.raw~; SpectrumID: ~2747~; scans: ~3856~
22	KPCG_MOUSE	Protein kinase C gamma type OS=Mus musculus GN=Prkcg PE=1 SV=1	43	79562	5	4	1	1	353	1	1	1	343.223	684.431	2	684.428	0.0026	0	5.35	0.29	R	VLALGGR	G					File: ~D:¥Data¥Kosako¥Fusion_131130_GST-SHP1¥K03_Tip30min_FT_008.raw~; SpectrumID: ~2378~; scans: ~3426~
22	KPCG_MOUSE	Protein kinase C gamma type OS=Mus musculus GN=Prkcg PE=1 SV=1	43	79562	5	4	1	1	354	1	1	1	343.223	684.431	2	684.428	0.0026	0	18.49	0.014	R	VLALGGR	G					File: ~D:¥Data¥Kosako¥Fusion_131130_GST-SHP1¥K03_Tip30min_FT_008.raw~; SpectrumID: ~2377~; scans: ~3425~
23	SRAC1_MOUSE	Protein SERAC1 OS=Mus musculus GN=Serac1 PE=2 SV=1	43	74853	6	1	2	1	647	1	1	1	374.211	746.407	2	746.408	-0.0009	0	13.96	0.098	R	IGSFAPR	S					File: ~D:¥Data¥Kosako¥Fusion_131130_GST-SHP1¥K03_Tip30min_FT_008.raw~; SpectrumID: ~4542~; scans: ~5949~
23	SRAC1_MOUSE	Protein SERAC1 OS=Mus musculus GN=Serac1 PE=2 SV=1	43	74853	6	1	2	1	649	1	1	1	374.211	746.407	2	746.408	-0.0009	0	14.27	0.092	R	IGSFAPR	S					File: ~D:¥Data¥Kosako¥Fusion_131130_GST-SHP1¥K03_Tip30min_FT_008.raw~; SpectrumID: ~4748~; scans: ~6189~
23	SRAC1_MOUSE	Protein SERAC1 OS=Mus musculus GN=Serac1 PE=2 SV=1	43	74853	6	1	2	1	1507	1	1	1	452.258	902.502	2	902.509	-0.0066	1	19.26	0.16	R	RIGSFAPR	S					File: ~D:¥Data¥Kosako¥Fusion_131130_GST-SHP1¥K03_Tip30min_FT_008.raw~; SpectrumID: ~4766~; scans: ~6210~
23	SRAC1_MOUSE	Protein SERAC1 OS=Mus musculus GN=Serac1 PE=2 SV=1	43	74853	6	1	2	1	1508	3	1	1	452.258	902.502	2	902.509	-0.0066	1	3.57	5.8	R	RIGSFAPR	S					File: ~D:¥Data¥Kosako¥Fusion_131130_GST-SHP1¥K03_Tip30min_FT_008.raw~; SpectrumID: ~4765~; scans: ~6209~
23	SRAC1_MOUSE	Protein SERAC1 OS=Mus musculus GN=Serac1 PE=2 SV=1	43	74853	6	1	2	1	1509	1	1	1	452.259	902.503	2	902.509	-0.0057	1	38.01	0.0015	R	RIGSFAPR	S					File: ~D:¥Data¥Kosako¥Fusion_131130_GST-SHP1¥K03_Tip30min_FT_008.raw~; SpectrumID: ~4564~; scans: ~5975~
23	SRAC1_MOUSE	Protein SERAC1 OS=Mus musculus GN=Serac1 PE=2 SV=1	43	74853	6	1	2	1	1510	2	1	1	452.259	902.503	2	902.509	-0.0057	1	3.93	3.9	R	RIGSFAPR	S					File: ~D:¥Data¥Kosako¥Fusion_131130_GST-SHP1¥K03_Tip30min_FT_008.raw~; SpectrumID: ~4563~; scans: ~5974~
24	TOPK_MOUSE	Lymphokine-activated killer T-cell-originated protein kinase OS=Mus musculus GN=Pbk PE=1 SV=1	31	37348	1	1	1	1	986	1	1	1	405.205	808.396	2	808.397	-0.0004	0	31.3	0.0023	K	GDFETIK	I					File: ~D:¥Data¥Kosako¥Fusion_131130_GST-SHP1¥K03_Tip30min_FT_008.raw~; SpectrumID: ~3707~; scans: ~4976~
25	GBP4_MOUSE	Guanylate-binding protein 4 OS=Mus musculus GN=Gbp4 PE=1 SV=1	31	71270	3	2	2	1	1336	1	1	1	434.735	867.456	2	867.456	-0.0003	0	27.11	0.015	K	NEISHLR	E					File: ~D:¥Data¥Kosako¥Fusion_131130_GST-SHP1¥K03_Tip30min_FT_008.raw~; SpectrumID: ~2583~; scans: ~3665~
25	GBP4_MOUSE	Guanylate-binding protein 4 OS=Mus musculus GN=Gbp4 PE=1 SV=1	31	71270	3	2	2	1	1338	1	1	1	434.735	867.456	2	867.456	0	0	21.36	0.055	K	NEISHLR	E					File: ~D:¥Data¥Kosako¥Fusion_131130_GST-SHP1¥K03_Tip30min_FT_008.raw~; SpectrumID: ~1799~; scans: ~2751~
25	GBP4_MOUSE	Guanylate-binding protein 4 OS=Mus musculus GN=Gbp4 PE=1 SV=1	31	71270	3	2	2	1	2832	8	0	1	543.83	1085.64	2	1085.64	0.0002	1	0.57	4.3	K	KLVVTIEER	K					File: ~D:¥Data¥Kosako¥Fusion_131130_GST-SHP1¥K03_Tip30min_FT_008.raw~; SpectrumID: ~2967~; scans: ~4113~
26	INSRR_MOUSE	Insulin receptor-related protein OS=Mus musculus GN=Insrr PE=1 SV=2	31	147291	1	1	1	1	1126	2	0	1	417.222	832.429	2	832.429	0.0002	0	30.63	0.0074	R	SEVTELR	R					File: ~D:¥Data¥Kosako¥Fusion_131130_GST-SHP1¥K03_Tip30min_FT_008.raw~; SpectrumID: ~3251~; scans: ~4444~
27	PEX16_MOUSE	Peroxisomal membrane protein PEX16 OS=Mus musculus GN=Pex16 PE=1 SV=2	30	38710	2	1	1	1	3209	1	1	1	376.564	1126.67	3	1126.67	-0.001	1	11.84	0.23	K	KLPVSLSQQK	L					File: ~D:¥Data¥Kosako¥Fusion_131130_GST-SHP1¥K03_Tip30min_FT_008.raw~; SpectrumID: ~3145~; scans: ~4321~
27	PEX16_MOUSE	Peroxisomal membrane protein PEX16 OS=Mus musculus GN=Pex16 PE=1 SV=2	30	38710	2	1	1	1	3212	1	1	1	564.343	1126.67	2	1126.67	-0.0001	1	30.46	0.0031	K	KLPVSLSQQK	L					File: ~D:¥Data¥Kosako¥Fusion_131130_GST-SHP1¥K03_Tip30min_FT_008.raw~; SpectrumID: ~3121~; scans: ~4293~
28	XIRP2_MOUSE	Xin actin-binding repeat-containing protein 2 OS=Mus musculus GN=Xirp2 PE=1 SV=1	30	431301	4	1	3	1	942	4	0	1	402.708	803.401	2	803.403	-0.0018	0	0.49	5.1	K	DITGGDVK	T					File: ~D:¥Data¥Kosako¥Fusion_131130_GST-SHP1¥K03_Tip30min_FT_008.raw~; SpectrumID: ~2107~; scans: ~3110~
28	XIRP2_MOUSE	Xin actin-binding repeat-containing protein 2 OS=Mus musculus GN=Xirp2 PE=1 SV=1	30	431301	4	1	3	1	1420	1	1	1	442.782	883.549	2	883.549	0	0	4.08	1.1	K	VLALALER	T					File: ~D:¥Data¥Kosako¥Fusion_131130_GST-SHP1¥K03_Tip30min_FT_008.raw~; SpectrumID: ~2595~; scans: ~3679~
28	XIRP2_MOUSE	Xin actin-binding repeat-containing protein 2 OS=Mus musculus GN=Xirp2 PE=1 SV=1	30	431301	4	1	3	1	2827	2	0	1	362.888	1085.64	3	1085.63	0.0079	1	14.84	0.22	K	KELILDDLK	T					File: ~D:¥Data¥Kosako¥Fusion_131130_GST-SHP1¥K03_Tip30min_FT_008.raw~; SpectrumID: ~2974~; scans: ~4121~
28	XIRP2_MOUSE	Xin actin-binding repeat-containing protein 2 OS=Mus musculus GN=Xirp2 PE=1 SV=1	30	431301	4	1	3	1	2828	2	0	1	362.888	1085.64	3	1085.63	0.0079	1	30.41	0.0062	K	KELILDDLK	T					File: ~D:¥Data¥Kosako¥Fusion_131130_GST-SHP1¥K03_Tip30min_FT_008.raw~; SpectrumID: ~2973~; scans: ~4120~
29	AINX_MOUSE	Alpha-internexin OS=Mus musculus GN=Ina PE=1 SV=3	28	55520	1	1	1	1	1956	1	1	1	488.23	974.446	2	974.446	0.0005	0	28.44	0.01	R	EEIHEYR	R					File: ~D:¥Data¥Kosako¥Fusion_131130_GST-SHP1¥K03_Tip30min_FT_008.raw~; SpectrumID: ~2901~; scans: ~4036~
30	MCUR1_MOUSE	Mitochondrial calcium uniporter regulator 1 OS=Mus musculus GN=Mcur1 PE=1 SV=1	28	38054	5	2	2	1	1866	1	1	1	480.274	958.533	2	958.534	-0.0007	0	5.33	2.6	K	IETEVAGLK	T					File: ~D:¥Data¥Kosako¥Fusion_131130_GST-SHP1¥K03_Tip30min_FT_008.raw~; SpectrumID: ~3619~; scans: ~4873~
30	MCUR1_MOUSE	Mitochondrial calcium uniporter regulator 1 OS=Mus musculus GN=Mcur1 PE=1 SV=1	28	38054	5	2	2	1	2838	1	1	1	544.321	1086.63	2	1086.63	-0.0003	1	24.91	0.02	R	KIETEVAGLK	T					File: ~D:¥Data¥Kosako¥Fusion_131130_GST-SHP1¥K03_Tip30min_FT_008.raw~; SpectrumID: ~3169~; scans: ~4349~
30	MCUR1_MOUSE	Mitochondrial calcium uniporter regulator 1 OS=Mus musculus GN=Mcur1 PE=1 SV=1	28	38054	5	2	2	1	2839	1	1	1	363.217	1086.63	3	1086.63	0.0003	1	0.46	5.7	R	KIETEVAGLK	T					File: ~D:¥Data¥Kosako¥Fusion_131130_GST-SHP1¥K03_Tip30min_FT_008.raw~; SpectrumID: ~3172~; scans: ~4352~
30	MCUR1_MOUSE	Mitochondrial calcium uniporter regulator 1 OS=Mus musculus GN=Mcur1 PE=1 SV=1	28	38054	5	2	2	1	2840	1	1	1	363.217	1086.63	3	1086.63	0.0003	1	5.52	1.8	R	KIETEVAGLK	T					File: ~D:¥Data¥Kosako¥Fusion_131130_GST-SHP1¥K03_Tip30min_FT_008.raw~; SpectrumID: ~3171~; scans: ~4351~
30	MCUR1_MOUSE	Mitochondrial calcium uniporter regulator 1 OS=Mus musculus GN=Mcur1 PE=1 SV=1	28	38054	5	2	2	1	2842	1	1	1	544.325	1086.63	2	1086.63	0.0062	1	24.24	0.026	R	KIETEVAGLK	T					File: ~D:¥Data¥Kosako¥Fusion_131130_GST-SHP1¥K03_Tip30min_FT_008.raw~; SpectrumID: ~3187~; scans: ~4370~
31	TMPSD_MOUSE	Transmembrane protease serine 13 OS=Mus musculus GN=Tmprss13 PE=2 SV=2	27	60851	1	1	1	1	1542	1	1	1	453.756	905.497	2	905.497	0.0001	0	27.43	0.013	K	NKPGVYTK	V					File: ~D:¥Data¥Kosako¥Fusion_131130_GST-SHP1¥K03_Tip30min_FT_008.raw~; SpectrumID: ~1255~; scans: ~2116~
32	NPC1_MOUSE	Niemann-Pick C1 protein OS=Mus musculus GN=Npc1 PE=1 SV=2	26	145471	2	1	1	1	2712	1	1	1	536.275	1070.54	2	1070.53	0.008	1	26.22	0.02	R	LEKEYFDK	H					File: ~D:¥Data¥Kosako¥Fusion_131130_GST-SHP1¥K03_Tip30min_FT_008.raw~; SpectrumID: ~1233~; scans: ~2091~
32	NPC1_MOUSE	Niemann-Pick C1 protein OS=Mus musculus GN=Npc1 PE=1 SV=2	26	145471	2	1	1	1	2714	1	1	1	357.853	1070.54	3	1070.53	0.0089	1	10.21	0.79	R	LEKEYFDK	H					File: ~D:¥Data¥Kosako¥Fusion_131130_GST-SHP1¥K03_Tip30min_FT_008.raw~; SpectrumID: ~1235~; scans: ~2093~
33	ASAP2_MOUSE	Arf-GAP with SH3 domain, ANK repeat and PH domain-containing protein 2 OS=Mus musculus GN=Asap2 PE=1 SV=3	25	107992	2	1	2	1	1938	1	1	1	487.269	972.524	2	972.524	-0.0001	0	25.29	0.023	K	EIISEVQR	M					File: ~D:¥Data¥Kosako¥Fusion_131130_GST-SHP1¥K03_Tip30min_FT_008.raw~; SpectrumID: ~4163~; scans: ~5508~
33	ASAP2_MOUSE	Arf-GAP with SH3 domain, ANK repeat and PH domain-containing protein 2 OS=Mus musculus GN=Asap2 PE=1 SV=3	25	107992	2	1	2	1	2544	1	1	1	350.509	1048.5	3	1048.51	-0.0024	2	0.51	11	R	KKHADTAAK	L	Phospho (ST)	0.000002000.0			File: ~D:¥Data¥Kosako¥Fusion_131130_GST-SHP1¥K03_Tip30min_FT_008.raw~; SpectrumID: ~427~; scans: ~1136~
34	C8AP2_MOUSE	CASP8-associated protein 2 OS=Mus musculus GN=Casp8ap2 PE=1 SV=2	24	221863	5	1	4	1	606	3	1	1	367.695	733.376	2	733.372	0.0041	1	4.46	0.95	K	STADGKR	Q					File: ~D:¥Data¥Kosako¥Fusion_131130_GST-SHP1¥K03_Tip30min_FT_008.raw~; SpectrumID: ~2895~; scans: ~4029~
34	C8AP2_MOUSE	CASP8-associated protein 2 OS=Mus musculus GN=Casp8ap2 PE=1 SV=2	24	221863	5	1	4	1	3762	2	0	1	607.877	1213.74	2	1213.75	-0.0108	2	4.68	1.2	K	KNISALIKTAR	V					File: ~D:¥Data¥Kosako¥Fusion_131130_GST-SHP1¥K03_Tip30min_FT_008.raw~; SpectrumID: ~2299~; scans: ~3334~
34	C8AP2_MOUSE	CASP8-associated protein 2 OS=Mus musculus GN=Casp8ap2 PE=1 SV=2	24	221863	5	1	4	1	4132	5	1	1	640.821	1279.63	2	1279.62	0.0096	0	1.67	9.3	K	EIQTQNLNLK	N	Phospho (ST)	0.0002000000.0			File: ~D:¥Data¥Kosako¥Fusion_131130_GST-SHP1¥K03_Tip30min_FT_008.raw~; SpectrumID: ~5521~; scans: ~7090~
34	C8AP2_MOUSE	CASP8-associated protein 2 OS=Mus musculus GN=Casp8ap2 PE=1 SV=2	24	221863	5	1	4	1	4902	2	0	1	491.263	1470.77	3	1470.77	-0.0006	2	9.76	1.3	K	VESGPNEAKGKDLK	L					File: ~D:¥Data¥Kosako¥Fusion_131130_GST-SHP1¥K03_Tip30min_FT_008.raw~; SpectrumID: ~5025~; scans: ~6512~
34	C8AP2_MOUSE	CASP8-associated protein 2 OS=Mus musculus GN=Casp8ap2 PE=1 SV=2	24	221863	5	1	4	1	4904	2	0	1	736.391	1470.77	2	1470.77	-0.0004	2	24.27	0.045	K	VESGPNEAKGKDLK	L					File: ~D:¥Data¥Kosako¥Fusion_131130_GST-SHP1¥K03_Tip30min_FT_008.raw~; SpectrumID: ~5029~; scans: ~6516~
35	CDR2_MOUSE	Cerebellar degeneration-related protein 2 OS=Mus musculus GN=Cdr2 PE=1 SV=2	24	52400	1	1	1	1	2136	1	1	1	502.719	1003.42	2	1003.43	-0.002	0	24.2	0.019	R	VSVEAEYK	V	Phospho (ST)	0.02000000.0			File: ~D:¥Data¥Kosako¥Fusion_131130_GST-SHP1¥K03_Tip30min_FT_008.raw~; SpectrumID: ~1553~; scans: ~2464~
36	RS9_MOUSE	40S ribosomal protein S9 OS=Mus musculus GN=Rps9 PE=1 SV=3	23	22635	3	1	1	1	2376	1	1	1	516.794	1031.57	2	1031.58	-0.0033	0	14.55	0.3	R	LFEGNALLR	R					File: ~D:¥Data¥Kosako¥Fusion_131130_GST-SHP1¥K03_Tip30min_FT_008.raw~; SpectrumID: ~4331~; scans: ~5704~
36	RS9_MOUSE	40S ribosomal protein S9 OS=Mus musculus GN=Rps9 PE=1 SV=3	23	22635	3	1	1	1	2378	1	1	1	344.867	1031.58	3	1031.58	0.0027	0	23.33	0.043	R	LFEGNALLR	R					File: ~D:¥Data¥Kosako¥Fusion_131130_GST-SHP1¥K03_Tip30min_FT_008.raw~; SpectrumID: ~4311~; scans: ~5680~
36	RS9_MOUSE	40S ribosomal protein S9 OS=Mus musculus GN=Rps9 PE=1 SV=3	23	22635	3	1	1	1	2380	1	1	1	516.797	1031.58	2	1031.58	0.0033	0	6.27	2.1	R	LFEGNALLR	R					File: ~D:¥Data¥Kosako¥Fusion_131130_GST-SHP1¥K03_Tip30min_FT_008.raw~; SpectrumID: ~4261~; scans: ~5622~
37	FSIP2_MOUSE	Fibrous sheath-interacting protein 2 OS=Mus musculus GN=Fsip2 PE=1 SV=3	23	789954	1	1	1	1	2842	2	0	1	544.325	1086.63	2	1086.64	-0.0051	2	23.05	0.034	K	IKNKLSAGEK	T					File: ~D:¥Data¥Kosako¥Fusion_131130_GST-SHP1¥K03_Tip30min_FT_008.raw~; SpectrumID: ~3187~; scans: ~4370~
38	UBP45_MOUSE	Ubiquitin carboxyl-terminal hydrolase 45 OS=Mus musculus GN=Usp45 PE=1 SV=1	23	91900	1	1	1	1	932	1	1	1	401.724	801.434	2	801.434	0	1	22.61	0.054	K	REAGEIK	K					File: ~D:¥Data¥Kosako¥Fusion_131130_GST-SHP1¥K03_Tip30min_FT_008.raw~; SpectrumID: ~839~; scans: ~1632~
39	CN159_MOUSE	UPF0317 protein C14orf159 homolog, mitochondrial OS=Mus musculus PE=1 SV=1	22	67236	2	1	1	1	2514	1	1	1	350.199	1047.57	3	1047.58	-0.0098	1	22.5	0.052	R	SLPKAALIR	N	Phospho (ST)	0.200000000.0			File: ~D:¥Data¥Kosako¥Fusion_131130_GST-SHP1¥K03_Tip30min_FT_008.raw~; SpectrumID: ~3205~; scans: ~4391~
39	CN159_MOUSE	UPF0317 protein C14orf159 homolog, mitochondrial OS=Mus musculus PE=1 SV=1	22	67236	2	1	1	1	2522	1	1	1	524.795	1047.57	2	1047.58	-0.0092	1	4.91	3	R	SLPKAALIR	N	Phospho (ST)	0.200000000.0			File: ~D:¥Data¥Kosako¥Fusion_131130_GST-SHP1¥K03_Tip30min_FT_008.raw~; SpectrumID: ~3771~; scans: ~5051~
40	XPO6_MOUSE	Exportin-6 OS=Mus musculus GN=Xpo6 PE=1 SV=2	22	129836	1	1	1	1	788	1	1	1	386.24	770.465	2	770.465	0	0	21.79	0.019	K	VIVDIGR	Q					File: ~D:¥Data¥Kosako¥Fusion_131130_GST-SHP1¥K03_Tip30min_FT_008.raw~; SpectrumID: ~1649~; scans: ~2576~
41	GAS1_MOUSE	Growth arrest-specific protein 1 OS=Mus musculus GN=Gas1 PE=2 SV=2	21	36983	1	0	1	0	4664	1	1	1	714.396	1426.78	2	1426.77	0.0065	2	21.37	0.066	R	STKRAIEPCLPR	T					File: ~D:¥Data¥Kosako¥Fusion_131130_GST-SHP1¥K03_Tip30min_FT_008.raw~; SpectrumID: ~5797~; scans: ~7412~
42	MFHA1_MOUSE	Malignant fibrous histiocytoma-amplified sequence 1 homolog OS=Mus musculus GN=Mfhas1 PE=2 SV=2	21	117496	3	1	1	1	1447	2	0	1	448.763	895.512	2	895.513	-0.0004	0	7.66	0.29	R	DASLLLHK	L					File: ~D:¥Data¥Kosako¥Fusion_131130_GST-SHP1¥K03_Tip30min_FT_008.raw~; SpectrumID: ~3616~; scans: ~4870~
42	MFHA1_MOUSE	Malignant fibrous histiocytoma-amplified sequence 1 homolog OS=Mus musculus GN=Mfhas1 PE=2 SV=2	21	117496	3	1	1	1	1448	2	0	1	448.763	895.512	2	895.513	-0.0004	0	12.94	0.086	R	DASLLLHK	L					File: ~D:¥Data¥Kosako¥Fusion_131130_GST-SHP1¥K03_Tip30min_FT_008.raw~; SpectrumID: ~3615~; scans: ~4869~
42	MFHA1_MOUSE	Malignant fibrous histiocytoma-amplified sequence 1 homolog OS=Mus musculus GN=Mfhas1 PE=2 SV=2	21	117496	3	1	1	1	1450	2	0	1	448.764	895.512	2	895.513	-0.0003	0	21.06	0.013	R	DASLLLHK	L					File: ~D:¥Data¥Kosako¥Fusion_131130_GST-SHP1¥K03_Tip30min_FT_008.raw~; SpectrumID: ~3891~; scans: ~5191~
43	XL3A_MOUSE	X-linked lymphocyte-regulated protein 3A OS=Mus musculus GN=Xlr3a PE=1 SV=1	19	26229	1	1	1	1	706	1	1	1	380.203	758.392	2	758.392	0	0	18.54	0.052	R	EVLDAGR	E					File: ~D:¥Data¥Kosako¥Fusion_131130_GST-SHP1¥K03_Tip30min_FT_008.raw~; SpectrumID: ~1331~; scans: ~2205~
44	EPC1_MOUSE	Enhancer of polycomb homolog 1 OS=Mus musculus GN=Epc1 PE=1 SV=1	18	90925	1	1	1	1	858	1	1	1	394.699	787.384	2	787.382	0.0011	0	18.47	0.043	K	DGGLGDVR	Y					File: ~D:¥Data¥Kosako¥Fusion_131130_GST-SHP1¥K03_Tip30min_FT_008.raw~; SpectrumID: ~2199~; scans: ~3217~
45	RUVB2_MOUSE	RuvB-like 2 OS=Mus musculus GN=Ruvbl2 PE=1 SV=3	18	51252	3	0	1	0	3443	1	1	1	578.298	1154.58	2	1154.59	-0.0108	0	0.89	8.6	R	GLGLDDALEPR	Q					File: ~D:¥Data¥Kosako¥Fusion_131130_GST-SHP1¥K03_Tip30min_FT_008.raw~; SpectrumID: ~4344~; scans: ~5719~
45	RUVB2_MOUSE	RuvB-like 2 OS=Mus musculus GN=Ruvbl2 PE=1 SV=3	18	51252	3	0	1	0	3444	1	1	1	578.298	1154.58	2	1154.59	-0.0108	0	18.07	0.16	R	GLGLDDALEPR	Q					File: ~D:¥Data¥Kosako¥Fusion_131130_GST-SHP1¥K03_Tip30min_FT_008.raw~; SpectrumID: ~4343~; scans: ~5718~
45	RUVB2_MOUSE	RuvB-like 2 OS=Mus musculus GN=Ruvbl2 PE=1 SV=3	18	51252	3	0	1	0	3446	1	1	1	385.868	1154.58	3	1154.59	-0.0107	0	1.02	8.5	R	GLGLDDALEPR	Q					File: ~D:¥Data¥Kosako¥Fusion_131130_GST-SHP1¥K03_Tip30min_FT_008.raw~; SpectrumID: ~4345~; scans: ~5720~
46	DDX10_MOUSE	Probable ATP-dependent RNA helicase DDX10 OS=Mus musculus GN=Ddx10 PE=1 SV=2	17	101133	2	1	2	1	284	1	1	1	337.198	672.381	2	672.381	0.0002	0	17.2	0.021	K	DVLGAAK	T					File: ~D:¥Data¥Kosako¥Fusion_131130_GST-SHP1¥K03_Tip30min_FT_008.raw~; SpectrumID: ~1999~; scans: ~2984~
46	DDX10_MOUSE	Probable ATP-dependent RNA helicase DDX10 OS=Mus musculus GN=Ddx10 PE=1 SV=2	17	101133	2	1	2	1	1674	1	1	1	467.207	932.399	2	932.404	-0.0047	2	1.11	3.1	K	MSDTKKK	Q	Oxidation (M); Phospho (ST)	0.1200000.0			File: ~D:¥Data¥Kosako¥Fusion_131130_GST-SHP1¥K03_Tip30min_FT_008.raw~; SpectrumID: ~2423~; scans: ~3478~
47	ZN827_MOUSE	Zinc finger protein 827 OS=Mus musculus GN=Znf827 PE=1 SV=2	16	120058	1	0	1	0	1278	1	1	1	430.248	858.481	2	858.481	-0.0004	0	16.11	0.25	R	AAGSLLAEK	S					File: ~D:¥Data¥Kosako¥Fusion_131130_GST-SHP1¥K03_Tip30min_FT_008.raw~; SpectrumID: ~3217~; scans: ~4405~
48	LMBRL_MOUSE	Protein LMBR1L OS=Mus musculus GN=Lmbr1l PE=2 SV=1	14	55606	2	0	1	0	3944	2	1	1	626.319	1250.62	2	1250.61	0.0102	0	1.14	11	M	EAADYEVLSVR	E					File: ~D:¥Data¥Kosako¥Fusion_131130_GST-SHP1¥K03_Tip30min_FT_008.raw~; SpectrumID: ~3965~; scans: ~5277~
48	LMBRL_MOUSE	Protein LMBR1L OS=Mus musculus GN=Lmbr1l PE=2 SV=1	14	55606	2	0	1	0	3946	1	1	1	417.882	1250.63	3	1250.61	0.0109	0	14.46	0.54	M	EAADYEVLSVR	E					File: ~D:¥Data¥Kosako¥Fusion_131130_GST-SHP1¥K03_Tip30min_FT_008.raw~; SpectrumID: ~3967~; scans: ~5279~
49	KRT81_MOUSE	Keratin, type II cuticular Hb1 OS=Mus musculus GN=Krt81 PE=2 SV=2	14	54653	2	0	2	0	1540	1	0	0	453.738	905.461	2	905.461	-0.0001	0	14.33	0.39	R	FLEQQNK	L					File: ~D:¥Data¥Kosako¥Fusion_131130_GST-SHP1¥K03_Tip30min_FT_008.raw~; SpectrumID: ~2253~; scans: ~3280~
49	KRT81_MOUSE	Keratin, type II cuticular Hb1 OS=Mus musculus GN=Krt81 PE=2 SV=2	14	54653	2	0	2	0	4136	4	1	1	641.307	1280.6	2	1280.61	-0.0119	1	2.01	7.1	K	AQYDDIASRSR	A					File: ~D:¥Data¥Kosako¥Fusion_131130_GST-SHP1¥K03_Tip30min_FT_008.raw~; SpectrumID: ~4773~; scans: ~6218~
50	IFT81_MOUSE	Intraflagellar transport protein 81 homolog OS=Mus musculus GN=Ift81 PE=1 SV=4	14	79692	1	0	1	0	3422	1	1	1	576.81	1151.61	2	1151.6	0.0005	0	14.21	0.44	R	QETIQHQLR	T					File: ~D:¥Data¥Kosako¥Fusion_131130_GST-SHP1¥K03_Tip30min_FT_008.raw~; SpectrumID: ~1801~; scans: ~2753~
51	ZN618_MOUSE	Zinc finger protein 618 OS=Mus musculus GN=Znf618 PE=2 SV=3	14	106511	2	1	1	1	428	1	1	1	350.211	698.407	2	698.408	-0.0004	0	0.12	1	K	APASVVR	C					File: ~D:¥Data¥Kosako¥Fusion_131130_GST-SHP1¥K03_Tip30min_FT_008.raw~; SpectrumID: ~1479~; scans: ~2378~
51	ZN618_MOUSE	Zinc finger protein 618 OS=Mus musculus GN=Znf618 PE=2 SV=3	14	106511	2	1	1	1	430	1	1	1	350.212	698.41	2	698.408	0.0022	0	14.14	0.04	K	APASVVR	C					File: ~D:¥Data¥Kosako¥Fusion_131130_GST-SHP1¥K03_Tip30min_FT_008.raw~; SpectrumID: ~1073~; scans: ~1904~
52	TALD3_MOUSE	Protein TALPID3 OS=Mus musculus GN=Talpid3 PE=1 SV=1	14	167302	1	0	1	0	1918	1	1	1	484.266	966.517	2	966.513	0.0037	0	13.95	0.35	K	SPLETPAPR	R					File: ~D:¥Data¥Kosako¥Fusion_131130_GST-SHP1¥K03_Tip30min_FT_008.raw~; SpectrumID: ~5373~; scans: ~6918~
53	BBX_MOUSE	HMG box transcription factor BBX OS=Mus musculus GN=Bbx PE=1 SV=2	13	101746	9	0	1	0	3366	1	1	1	575.324	1148.63	2	1148.63	0.001	1	5.39	2.8	K	IIISGVPSRK	D	Phospho (ST)	0.0000000200.0			File: ~D:¥Data¥Kosako¥Fusion_131130_GST-SHP1¥K03_Tip30min_FT_008.raw~; SpectrumID: ~9459~; scans: ~11811~
53	BBX_MOUSE	HMG box transcription factor BBX OS=Mus musculus GN=Bbx PE=1 SV=2	13	101746	9	0	1	0	3369	1	1	1	575.324	1148.63	2	1148.63	0.0011	1	8.78	1.3	K	IIISGVPSRK	D	Phospho (ST)	0.0000000200.0			File: ~D:¥Data¥Kosako¥Fusion_131130_GST-SHP1¥K03_Tip30min_FT_008.raw~; SpectrumID: ~6567~; scans: ~8310~
53	BBX_MOUSE	HMG box transcription factor BBX OS=Mus musculus GN=Bbx PE=1 SV=2	13	101746	9	0	1	0	3370	1	1	1	575.324	1148.63	2	1148.63	0.0011	1	4.99	3	K	IIISGVPSRK	D	Phospho (ST)	0.0000000200.0			File: ~D:¥Data¥Kosako¥Fusion_131130_GST-SHP1¥K03_Tip30min_FT_008.raw~; SpectrumID: ~9539~; scans: ~11997~
53	BBX_MOUSE	HMG box transcription factor BBX OS=Mus musculus GN=Bbx PE=1 SV=2	13	101746	9	0	1	0	3374	1	1	1	575.324	1148.63	2	1148.63	0.0014	1	13.1	0.47	K	IIISGVPSRK	D	Phospho (ST)	0.0000000200.0			File: ~D:¥Data¥Kosako¥Fusion_131130_GST-SHP1¥K03_Tip30min_FT_008.raw~; SpectrumID: ~6366~; scans: ~8076~
53	BBX_MOUSE	HMG box transcription factor BBX OS=Mus musculus GN=Bbx PE=1 SV=2	13	101746	9	0	1	0	3375	1	1	1	575.324	1148.63	2	1148.63	0.0014	1	8.21	1.4	K	IIISGVPSRK	D	Phospho (ST)	0.0000000200.0			File: ~D:¥Data¥Kosako¥Fusion_131130_GST-SHP1¥K03_Tip30min_FT_008.raw~; SpectrumID: ~9157~; scans: ~11375~
53	BBX_MOUSE	HMG box transcription factor BBX OS=Mus musculus GN=Bbx PE=1 SV=2	13	101746	9	0	1	0	3376	1	1	1	575.324	1148.63	2	1148.63	0.0014	1	4.7	3.3	K	IIISGVPSRK	D	Phospho (ST)	0.0000000200.0			File: ~D:¥Data¥Kosako¥Fusion_131130_GST-SHP1¥K03_Tip30min_FT_008.raw~; SpectrumID: ~6365~; scans: ~8075~
53	BBX_MOUSE	HMG box transcription factor BBX OS=Mus musculus GN=Bbx PE=1 SV=2	13	101746	9	0	1	0	3382	1	1	1	575.324	1148.63	2	1148.63	0.0018	1	4.69	3.2	K	IIISGVPSRK	D	Phospho (ST)	0.0000000200.0			File: ~D:¥Data¥Kosako¥Fusion_131130_GST-SHP1¥K03_Tip30min_FT_008.raw~; SpectrumID: ~9331~; scans: ~11608~
53	BBX_MOUSE	HMG box transcription factor BBX OS=Mus musculus GN=Bbx PE=1 SV=2	13	101746	9	0	1	0	3383	1	1	1	575.328	1148.64	2	1148.63	0.0106	1	2.69	3.4	K	IIISGVPSRK	D	Phospho (ST)	0.0000000200.0			File: ~D:¥Data¥Kosako¥Fusion_131130_GST-SHP1¥K03_Tip30min_FT_008.raw~; SpectrumID: ~6378~; scans: ~8090~
53	BBX_MOUSE	HMG box transcription factor BBX OS=Mus musculus GN=Bbx PE=1 SV=2	13	101746	9	0	1	0	3384	1	1	1	575.328	1148.64	2	1148.63	0.0106	1	5.04	2	K	IIISGVPSRK	D	Phospho (ST)	0.0000000200.0			File: ~D:¥Data¥Kosako¥Fusion_131130_GST-SHP1¥K03_Tip30min_FT_008.raw~; SpectrumID: ~6377~; scans: ~8089~
54	MYO15_MOUSE	Unconventional myosin-XV OS=Mus musculus GN=Myo15a PE=1 SV=2	13	398052	9	0	1	0	3366	1	0	1	575.324	1148.63	2	1148.64	-0.0103	1	5.39	2.8	K	IILLQSRAR	G	Phospho (ST)	0.000002000.0			File: ~D:¥Data¥Kosako¥Fusion_131130_GST-SHP1¥K03_Tip30min_FT_008.raw~; SpectrumID: ~9459~; scans: ~11811~
54	MYO15_MOUSE	Unconventional myosin-XV OS=Mus musculus GN=Myo15a PE=1 SV=2	13	398052	9	0	1	0	3369	1	0	1	575.324	1148.63	2	1148.64	-0.0101	1	8.78	1.3	K	IILLQSRAR	G	Phospho (ST)	0.000002000.0			File: ~D:¥Data¥Kosako¥Fusion_131130_GST-SHP1¥K03_Tip30min_FT_008.raw~; SpectrumID: ~6567~; scans: ~8310~
54	MYO15_MOUSE	Unconventional myosin-XV OS=Mus musculus GN=Myo15a PE=1 SV=2	13	398052	9	0	1	0	3370	1	0	1	575.324	1148.63	2	1148.64	-0.0101	1	4.99	3	K	IILLQSRAR	G	Phospho (ST)	0.000002000.0			File: ~D:¥Data¥Kosako¥Fusion_131130_GST-SHP1¥K03_Tip30min_FT_008.raw~; SpectrumID: ~9539~; scans: ~11997~
54	MYO15_MOUSE	Unconventional myosin-XV OS=Mus musculus GN=Myo15a PE=1 SV=2	13	398052	9	0	1	0	3374	1	0	1	575.324	1148.63	2	1148.64	-0.0098	1	13.1	0.47	K	IILLQSRAR	G	Phospho (ST)	0.000002000.0			File: ~D:¥Data¥Kosako¥Fusion_131130_GST-SHP1¥K03_Tip30min_FT_008.raw~; SpectrumID: ~6366~; scans: ~8076~
54	MYO15_MOUSE	Unconventional myosin-XV OS=Mus musculus GN=Myo15a PE=1 SV=2	13	398052	9	0	1	0	3375	1	0	1	575.324	1148.63	2	1148.64	-0.0098	1	8.21	1.4	K	IILLQSRAR	G	Phospho (ST)	0.000002000.0			File: ~D:¥Data¥Kosako¥Fusion_131130_GST-SHP1¥K03_Tip30min_FT_008.raw~; SpectrumID: ~9157~; scans: ~11375~
54	MYO15_MOUSE	Unconventional myosin-XV OS=Mus musculus GN=Myo15a PE=1 SV=2	13	398052	9	0	1	0	3376	1	0	1	575.324	1148.63	2	1148.64	-0.0098	1	4.7	3.3	K	IILLQSRAR	G	Phospho (ST)	0.000002000.0			File: ~D:¥Data¥Kosako¥Fusion_131130_GST-SHP1¥K03_Tip30min_FT_008.raw~; SpectrumID: ~6365~; scans: ~8075~
54	MYO15_MOUSE	Unconventional myosin-XV OS=Mus musculus GN=Myo15a PE=1 SV=2	13	398052	9	0	1	0	3382	1	0	1	575.324	1148.63	2	1148.64	-0.0094	1	4.69	3.2	K	IILLQSRAR	G	Phospho (ST)	0.000002000.0			File: ~D:¥Data¥Kosako¥Fusion_131130_GST-SHP1¥K03_Tip30min_FT_008.raw~; SpectrumID: ~9331~; scans: ~11608~
54	MYO15_MOUSE	Unconventional myosin-XV OS=Mus musculus GN=Myo15a PE=1 SV=2	13	398052	9	0	1	0	3383	2	0	1	575.328	1148.64	2	1148.64	-0.0006	1	1.74	4.3	K	IILLQSRAR	G	Phospho (ST)	0.000002000.0			File: ~D:¥Data¥Kosako¥Fusion_131130_GST-SHP1¥K03_Tip30min_FT_008.raw~; SpectrumID: ~6378~; scans: ~8090~
54	MYO15_MOUSE	Unconventional myosin-XV OS=Mus musculus GN=Myo15a PE=1 SV=2	13	398052	9	0	1	0	3384	1	0	1	575.328	1148.64	2	1148.64	-0.0006	1	5.04	2	K	IILLQSRAR	G	Phospho (ST)	0.000002000.0			File: ~D:¥Data¥Kosako¥Fusion_131130_GST-SHP1¥K03_Tip30min_FT_008.raw~; SpectrumID: ~6377~; scans: ~8089~

## Sheet: GST-SHP1-PKD2.csv
Peak list data path	131130-Fusion-FT-GST-SHP1_1-PKD2.mgf
Peak list format	Mascot generic
Search type	MIS
Mascot version	2.5.1
Database	SwissProt
Fasta file	SwissProt_2016_03.fasta
Total sequences	550740
Total residues	196582750
Sequences after taxonomy filter	16775
Number of queries	9738
Fixed modifications	--------------------------------------------------------
Identifier	Name	Delta	Neutral loss
1	Carbamidomethyl (C)	57.0215
Variable modifications	--------------------------------------------------------
Identifier	Name	Delta	Neutral loss(es)
1	Oxidation (M)	15.9949	0	63.9983
2	Phospho (ST)	79.9663	0	97.9769
Search Parameters	--------------------------------------------------------
Taxonomy filter	. . . . . . . . . . . . . . . . . . Mus musculus (house mouse)
Enzyme	Trypsin
Maximum Missed Cleavages	2
Fixed modifications	Carbamidomethyl (C)
Quantitation method	None
Variable modifications	Oxidation (M),Phospho (ST)
Peptide Mass Tolerance	10
Peptide Mass Tolerance Units	ppm
Fragment Mass Tolerance	0.02
Fragment Mass Tolerance Units	Da
Mass values	Monoisotopic
Instrument type	ESI-FTICR
Isotope error mode	0
Format parameters	--------------------------------------------------------
Significance threshold	0.05
Max. number of hits	0
Use MudPIT protein scoring	1
Ions score cut-off	0
Include same-set proteins	0
Include sub-set proteins	0
Include unassigned	0
Require bold red	0
Use homology threshold	0
Group protein families	0
Show duplicate peptides	1
Protein hits	--------------------------------------------------------
prot_hit_num	prot_acc	prot_desc	prot_score	prot_mass	prot_matches	prot_matches_sig	prot_sequences	prot_sequences_sig	pep_query	pep_rank	pep_isbold	pep_isunique	pep_exp_mz	pep_exp_mr	pep_exp_z	pep_calc_mr	pep_delta	pep_miss	pep_score	pep_expect	pep_res_before	pep_seq	pep_res_after	pep_var_mod	pep_var_mod_pos	pep_summed_mod_pos	pep_local_mod_pos	pep_scan_title
1	PTN6_MOUSE	Tyrosine-protein phosphatase non-receptor type 6 OS=Mus musculus GN=Ptpn6 PE=1 SV=2	12698	67859	375	325	65	64	694	1	1	1	377.714	753.413	2	753.413	0.0002	0	53.61	6.8e-06	K	AGPGSPLR	V					File: ~D:¥Data¥Kosako¥Fusion_131130_GST-SHP1¥K04_Tip30min_FT_010.raw~; SpectrumID: ~2511~; scans: ~3582~
1	PTN6_MOUSE	Tyrosine-protein phosphatase non-receptor type 6 OS=Mus musculus GN=Ptpn6 PE=1 SV=2	12698	67859	375	325	65	64	695	1	1	1	377.715	753.416	2	753.413	0.0028	0	4.16	0.59	K	AGPGSPLR	V					File: ~D:¥Data¥Kosako¥Fusion_131130_GST-SHP1¥K04_Tip30min_FT_010.raw~; SpectrumID: ~2318~; scans: ~3356~
1	PTN6_MOUSE	Tyrosine-protein phosphatase non-receptor type 6 OS=Mus musculus GN=Ptpn6 PE=1 SV=2	12698	67859	375	325	65	64	696	1	1	1	377.715	753.416	2	753.413	0.0028	0	53.54	6.9e-06	K	AGPGSPLR	V					File: ~D:¥Data¥Kosako¥Fusion_131130_GST-SHP1¥K04_Tip30min_FT_010.raw~; SpectrumID: ~2317~; scans: ~3355~
1	PTN6_MOUSE	Tyrosine-protein phosphatase non-receptor type 6 OS=Mus musculus GN=Ptpn6 PE=1 SV=2	12698	67859	375	325	65	64	984	1	1	1	404.674	807.333	2	807.337	-0.0039	0	29.87	0.0012	K	VMCEGGR	Y					File: ~D:¥Data¥Kosako¥Fusion_131130_GST-SHP1¥K04_Tip30min_FT_010.raw~; SpectrumID: ~1483~; scans: ~2383~
1	PTN6_MOUSE	Tyrosine-protein phosphatase non-receptor type 6 OS=Mus musculus GN=Ptpn6 PE=1 SV=2	12698	67859	375	325	65	64	988	1	1	1	404.676	807.337	2	807.337	0.0004	0	29.64	0.0018	K	VMCEGGR	Y					File: ~D:¥Data¥Kosako¥Fusion_131130_GST-SHP1¥K04_Tip30min_FT_010.raw~; SpectrumID: ~1427~; scans: ~2317~
1	PTN6_MOUSE	Tyrosine-protein phosphatase non-receptor type 6 OS=Mus musculus GN=Ptpn6 PE=1 SV=2	12698	67859	375	325	65	64	990	1	1	1	404.676	807.337	2	807.337	0.0004	0	24.05	0.0067	K	VMCEGGR	Y					File: ~D:¥Data¥Kosako¥Fusion_131130_GST-SHP1¥K04_Tip30min_FT_010.raw~; SpectrumID: ~1697~; scans: ~2632~
1	PTN6_MOUSE	Tyrosine-protein phosphatase non-receptor type 6 OS=Mus musculus GN=Ptpn6 PE=1 SV=2	12698	67859	375	325	65	64	1054	1	1	1	410.242	818.469	2	818.468	0.0004	0	36.61	0.0012	R	VIVMTTR	E					File: ~D:¥Data¥Kosako¥Fusion_131130_GST-SHP1¥K04_Tip30min_FT_010.raw~; SpectrumID: ~3309~; scans: ~4512~
1	PTN6_MOUSE	Tyrosine-protein phosphatase non-receptor type 6 OS=Mus musculus GN=Ptpn6 PE=1 SV=2	12698	67859	375	325	65	64	1055	1	1	1	410.243	818.472	2	818.468	0.0034	0	19.88	0.049	R	VIVMTTR	E					File: ~D:¥Data¥Kosako¥Fusion_131130_GST-SHP1¥K04_Tip30min_FT_010.raw~; SpectrumID: ~3110~; scans: ~4280~
1	PTN6_MOUSE	Tyrosine-protein phosphatase non-receptor type 6 OS=Mus musculus GN=Ptpn6 PE=1 SV=2	12698	67859	375	325	65	64	1056	1	1	1	410.243	818.472	2	818.468	0.0034	0	39.01	0.0006	R	VIVMTTR	E					File: ~D:¥Data¥Kosako¥Fusion_131130_GST-SHP1¥K04_Tip30min_FT_010.raw~; SpectrumID: ~3109~; scans: ~4279~
1	PTN6_MOUSE	Tyrosine-protein phosphatase non-receptor type 6 OS=Mus musculus GN=Ptpn6 PE=1 SV=2	12698	67859	375	325	65	64	1070	1	1	1	412.673	823.332	2	823.332	0.0002	0	32.24	0.00075	K	VMCEGGR	Y	Oxidation (M)	0.0100000.0			File: ~D:¥Data¥Kosako¥Fusion_131130_GST-SHP1¥K04_Tip30min_FT_010.raw~; SpectrumID: ~1005~; scans: ~1825~
1	PTN6_MOUSE	Tyrosine-protein phosphatase non-receptor type 6 OS=Mus musculus GN=Ptpn6 PE=1 SV=2	12698	67859	375	325	65	64	1072	1	1	1	412.673	823.332	2	823.332	0.0002	0	30.17	0.0012	K	VMCEGGR	Y	Oxidation (M)	0.0100000.0			File: ~D:¥Data¥Kosako¥Fusion_131130_GST-SHP1¥K04_Tip30min_FT_010.raw~; SpectrumID: ~1393~; scans: ~2278~
1	PTN6_MOUSE	Tyrosine-protein phosphatase non-receptor type 6 OS=Mus musculus GN=Ptpn6 PE=1 SV=2	12698	67859	375	325	65	64	1074	1	1	1	412.673	823.332	2	823.332	0.0006	0	27.23	0.0024	K	VMCEGGR	Y	Oxidation (M)	0.0100000.0			File: ~D:¥Data¥Kosako¥Fusion_131130_GST-SHP1¥K04_Tip30min_FT_010.raw~; SpectrumID: ~1203~; scans: ~2056~
1	PTN6_MOUSE	Tyrosine-protein phosphatase non-receptor type 6 OS=Mus musculus GN=Ptpn6 PE=1 SV=2	12698	67859	375	325	65	64	1076	1	1	1	412.673	823.332	2	823.332	0.0007	0	45.6	3.4e-05	K	VMCEGGR	Y	Oxidation (M)	0.0100000.0			File: ~D:¥Data¥Kosako¥Fusion_131130_GST-SHP1¥K04_Tip30min_FT_010.raw~; SpectrumID: ~813~; scans: ~1600~
1	PTN6_MOUSE	Tyrosine-protein phosphatase non-receptor type 6 OS=Mus musculus GN=Ptpn6 PE=1 SV=2	12698	67859	375	325	65	64	1078	1	1	1	412.676	823.337	2	823.332	0.0056	0	30.19	0.0012	K	VMCEGGR	Y	Oxidation (M)	0.0100000.0			File: ~D:¥Data¥Kosako¥Fusion_131130_GST-SHP1¥K04_Tip30min_FT_010.raw~; SpectrumID: ~865~; scans: ~1661~
1	PTN6_MOUSE	Tyrosine-protein phosphatase non-receptor type 6 OS=Mus musculus GN=Ptpn6 PE=1 SV=2	12698	67859	375	325	65	64	1092	1	1	1	414.228	826.441	2	826.441	0	1	47.09	4.4e-05	R	SAHAKASR	T					File: ~D:¥Data¥Kosako¥Fusion_131130_GST-SHP1¥K04_Tip30min_FT_010.raw~; SpectrumID: ~123~; scans: ~685~
1	PTN6_MOUSE	Tyrosine-protein phosphatase non-receptor type 6 OS=Mus musculus GN=Ptpn6 PE=1 SV=2	12698	67859	375	325	65	64	1142	1	1	1	418.236	834.458	2	834.463	-0.0054	0	48.24	0.0001	R	VIVMTTR	E	Oxidation (M)	0.0001000.0			File: ~D:¥Data¥Kosako¥Fusion_131130_GST-SHP1¥K04_Tip30min_FT_010.raw~; SpectrumID: ~2561~; scans: ~3640~
1	PTN6_MOUSE	Tyrosine-protein phosphatase non-receptor type 6 OS=Mus musculus GN=Ptpn6 PE=1 SV=2	12698	67859	375	325	65	64	1144	1	1	1	418.239	834.463	2	834.463	-0.0005	0	48.26	0.00012	R	VIVMTTR	E	Oxidation (M)	0.0001000.0			File: ~D:¥Data¥Kosako¥Fusion_131130_GST-SHP1¥K04_Tip30min_FT_010.raw~; SpectrumID: ~2615~; scans: ~3703~
1	PTN6_MOUSE	Tyrosine-protein phosphatase non-receptor type 6 OS=Mus musculus GN=Ptpn6 PE=1 SV=2	12698	67859	375	325	65	64	1146	1	1	1	418.239	834.463	2	834.463	0	0	48.09	0.00013	R	VIVMTTR	E	Oxidation (M)	0.0001000.0			File: ~D:¥Data¥Kosako¥Fusion_131130_GST-SHP1¥K04_Tip30min_FT_010.raw~; SpectrumID: ~2827~; scans: ~3950~
1	PTN6_MOUSE	Tyrosine-protein phosphatase non-receptor type 6 OS=Mus musculus GN=Ptpn6 PE=1 SV=2	12698	67859	375	325	65	64	1149	1	1	1	418.239	834.463	2	834.463	0.0001	0	18.32	0.12	R	VIVMTTR	E	Oxidation (M)	0.0001000.0			File: ~D:¥Data¥Kosako¥Fusion_131130_GST-SHP1¥K04_Tip30min_FT_010.raw~; SpectrumID: ~1539~; scans: ~2448~
1	PTN6_MOUSE	Tyrosine-protein phosphatase non-receptor type 6 OS=Mus musculus GN=Ptpn6 PE=1 SV=2	12698	67859	375	325	65	64	1150	1	1	1	418.239	834.463	2	834.463	0.0001	0	48.22	0.00012	R	VIVMTTR	E	Oxidation (M)	0.0001000.0			File: ~D:¥Data¥Kosako¥Fusion_131130_GST-SHP1¥K04_Tip30min_FT_010.raw~; SpectrumID: ~3013~; scans: ~4167~
1	PTN6_MOUSE	Tyrosine-protein phosphatase non-receptor type 6 OS=Mus musculus GN=Ptpn6 PE=1 SV=2	12698	67859	375	325	65	64	1151	1	1	1	418.239	834.463	2	834.463	0.0002	0	16.45	0.18	R	VIVMTTR	E	Oxidation (M)	0.0001000.0			File: ~D:¥Data¥Kosako¥Fusion_131130_GST-SHP1¥K04_Tip30min_FT_010.raw~; SpectrumID: ~2218~; scans: ~3240~
1	PTN6_MOUSE	Tyrosine-protein phosphatase non-receptor type 6 OS=Mus musculus GN=Ptpn6 PE=1 SV=2	12698	67859	375	325	65	64	1152	1	1	1	418.239	834.463	2	834.463	0.0002	0	33.62	0.0035	R	VIVMTTR	E	Oxidation (M)	0.0001000.0			File: ~D:¥Data¥Kosako¥Fusion_131130_GST-SHP1¥K04_Tip30min_FT_010.raw~; SpectrumID: ~2217~; scans: ~3239~
1	PTN6_MOUSE	Tyrosine-protein phosphatase non-receptor type 6 OS=Mus musculus GN=Ptpn6 PE=1 SV=2	12698	67859	375	325	65	64	1154	1	1	1	418.239	834.464	2	834.463	0.0003	0	40.05	0.0008	R	VIVMTTR	E	Oxidation (M)	0.0001000.0			File: ~D:¥Data¥Kosako¥Fusion_131130_GST-SHP1¥K04_Tip30min_FT_010.raw~; SpectrumID: ~2813~; scans: ~3934~
1	PTN6_MOUSE	Tyrosine-protein phosphatase non-receptor type 6 OS=Mus musculus GN=Ptpn6 PE=1 SV=2	12698	67859	375	325	65	64	1156	1	1	1	418.239	834.464	2	834.463	0.0005	0	48.23	0.00012	R	VIVMTTR	E	Oxidation (M)	0.0001000.0			File: ~D:¥Data¥Kosako¥Fusion_131130_GST-SHP1¥K04_Tip30min_FT_010.raw~; SpectrumID: ~2417~; scans: ~3472~
1	PTN6_MOUSE	Tyrosine-protein phosphatase non-receptor type 6 OS=Mus musculus GN=Ptpn6 PE=1 SV=2	12698	67859	375	325	65	64	1157	1	1	1	418.241	834.468	2	834.463	0.005	0	15.29	0.19	R	VIVMTTR	E	Oxidation (M)	0.0001000.0			File: ~D:¥Data¥Kosako¥Fusion_131130_GST-SHP1¥K04_Tip30min_FT_010.raw~; SpectrumID: ~2226~; scans: ~3249~
1	PTN6_MOUSE	Tyrosine-protein phosphatase non-receptor type 6 OS=Mus musculus GN=Ptpn6 PE=1 SV=2	12698	67859	375	325	65	64	1158	1	1	1	418.241	834.468	2	834.463	0.005	0	40.06	0.00063	R	VIVMTTR	E	Oxidation (M)	0.0001000.0			File: ~D:¥Data¥Kosako¥Fusion_131130_GST-SHP1¥K04_Tip30min_FT_010.raw~; SpectrumID: ~2225~; scans: ~3248~
1	PTN6_MOUSE	Tyrosine-protein phosphatase non-receptor type 6 OS=Mus musculus GN=Ptpn6 PE=1 SV=2	12698	67859	375	325	65	64	1199	2	1	1	422.267	842.518	2	842.523	-0.0041	1	8.12	0.76	R	VLELNKK	Q					File: ~D:¥Data¥Kosako¥Fusion_131130_GST-SHP1¥K04_Tip30min_FT_010.raw~; SpectrumID: ~2232~; scans: ~3256~
1	PTN6_MOUSE	Tyrosine-protein phosphatase non-receptor type 6 OS=Mus musculus GN=Ptpn6 PE=1 SV=2	12698	67859	375	325	65	64	1200	1	1	1	422.267	842.518	2	842.523	-0.0041	1	33.82	0.002	R	VLELNKK	Q					File: ~D:¥Data¥Kosako¥Fusion_131130_GST-SHP1¥K04_Tip30min_FT_010.raw~; SpectrumID: ~2231~; scans: ~3255~
1	PTN6_MOUSE	Tyrosine-protein phosphatase non-receptor type 6 OS=Mus musculus GN=Ptpn6 PE=1 SV=2	12698	67859	375	325	65	64	1202	1	1	1	422.269	842.523	2	842.523	0.0004	1	7.21	0.8	R	VLELNKK	Q					File: ~D:¥Data¥Kosako¥Fusion_131130_GST-SHP1¥K04_Tip30min_FT_010.raw~; SpectrumID: ~2395~; scans: ~3446~
1	PTN6_MOUSE	Tyrosine-protein phosphatase non-receptor type 6 OS=Mus musculus GN=Ptpn6 PE=1 SV=2	12698	67859	375	325	65	64	1410	1	1	1	441.732	881.449	2	881.448	0.0003	2	30.02	0.0067	K	NKGSLKR	K	Phospho (ST)	0.0002000.0			File: ~D:¥Data¥Kosako¥Fusion_131130_GST-SHP1¥K04_Tip30min_FT_010.raw~; SpectrumID: ~603~; scans: ~1354~
1	PTN6_MOUSE	Tyrosine-protein phosphatase non-receptor type 6 OS=Mus musculus GN=Ptpn6 PE=1 SV=2	12698	67859	375	325	65	64	1447	1	1	1	448.764	895.512	2	895.513	-0.0003	0	16.75	0.036	R	DGTIIHLK	Y					File: ~D:¥Data¥Kosako¥Fusion_131130_GST-SHP1¥K04_Tip30min_FT_010.raw~; SpectrumID: ~3654~; scans: ~4914~
1	PTN6_MOUSE	Tyrosine-protein phosphatase non-receptor type 6 OS=Mus musculus GN=Ptpn6 PE=1 SV=2	12698	67859	375	325	65	64	1448	1	1	1	448.764	895.512	2	895.513	-0.0003	0	38.58	0.00024	R	DGTIIHLK	Y					File: ~D:¥Data¥Kosako¥Fusion_131130_GST-SHP1¥K04_Tip30min_FT_010.raw~; SpectrumID: ~3653~; scans: ~4913~
1	PTN6_MOUSE	Tyrosine-protein phosphatase non-receptor type 6 OS=Mus musculus GN=Ptpn6 PE=1 SV=2	12698	67859	375	325	65	64	1450	1	1	1	448.764	895.513	2	895.513	0	0	48.26	2.5e-05	R	DGTIIHLK	Y					File: ~D:¥Data¥Kosako¥Fusion_131130_GST-SHP1¥K04_Tip30min_FT_010.raw~; SpectrumID: ~3931~; scans: ~5237~
1	PTN6_MOUSE	Tyrosine-protein phosphatase non-receptor type 6 OS=Mus musculus GN=Ptpn6 PE=1 SV=2	12698	67859	375	325	65	64	1455	1	1	1	449.725	897.434	2	897.434	0.0001	0	12.13	0.64	R	QPYYATR	V					File: ~D:¥Data¥Kosako¥Fusion_131130_GST-SHP1¥K04_Tip30min_FT_010.raw~; SpectrumID: ~2560~; scans: ~3639~
1	PTN6_MOUSE	Tyrosine-protein phosphatase non-receptor type 6 OS=Mus musculus GN=Ptpn6 PE=1 SV=2	12698	67859	375	325	65	64	1456	1	1	1	449.725	897.434	2	897.434	0.0001	0	39.31	0.0012	R	QPYYATR	V					File: ~D:¥Data¥Kosako¥Fusion_131130_GST-SHP1¥K04_Tip30min_FT_010.raw~; SpectrumID: ~2559~; scans: ~3638~
1	PTN6_MOUSE	Tyrosine-protein phosphatase non-receptor type 6 OS=Mus musculus GN=Ptpn6 PE=1 SV=2	12698	67859	375	325	65	64	1548	1	1	1	454.204	906.393	2	906.393	-0.0004	0	52.7	4.3e-05	K	QESEDTAK	A					File: ~D:¥Data¥Kosako¥Fusion_131130_GST-SHP1¥K04_Tip30min_FT_010.raw~; SpectrumID: ~581~; scans: ~1328~
1	PTN6_MOUSE	Tyrosine-protein phosphatase non-receptor type 6 OS=Mus musculus GN=Ptpn6 PE=1 SV=2	12698	67859	375	325	65	64	1857	1	1	1	479.782	957.55	2	957.549	0.0009	0	8.17	1.1	K	LEIIQSQK	G					File: ~D:¥Data¥Kosako¥Fusion_131130_GST-SHP1¥K04_Tip30min_FT_010.raw~; SpectrumID: ~3516~; scans: ~4754~
1	PTN6_MOUSE	Tyrosine-protein phosphatase non-receptor type 6 OS=Mus musculus GN=Ptpn6 PE=1 SV=2	12698	67859	375	325	65	64	1858	1	1	1	479.782	957.55	2	957.549	0.0009	0	38.19	0.0011	K	LEIIQSQK	G					File: ~D:¥Data¥Kosako¥Fusion_131130_GST-SHP1¥K04_Tip30min_FT_010.raw~; SpectrumID: ~3515~; scans: ~4753~
1	PTN6_MOUSE	Tyrosine-protein phosphatase non-receptor type 6 OS=Mus musculus GN=Ptpn6 PE=1 SV=2	12698	67859	375	325	65	64	1860	1	1	1	479.786	957.558	2	957.549	0.0089	0	38.22	0.0016	K	LEIIQSQK	G					File: ~D:¥Data¥Kosako¥Fusion_131130_GST-SHP1¥K04_Tip30min_FT_010.raw~; SpectrumID: ~3533~; scans: ~4774~
1	PTN6_MOUSE	Tyrosine-protein phosphatase non-receptor type 6 OS=Mus musculus GN=Ptpn6 PE=1 SV=2	12698	67859	375	325	65	64	2044	1	1	1	496.719	991.424	2	991.425	-0.0002	0	13.8	0.29	R	EHDTAEYK	L					File: ~D:¥Data¥Kosako¥Fusion_131130_GST-SHP1¥K04_Tip30min_FT_010.raw~; SpectrumID: ~611~; scans: ~1363~
1	PTN6_MOUSE	Tyrosine-protein phosphatase non-receptor type 6 OS=Mus musculus GN=Ptpn6 PE=1 SV=2	12698	67859	375	325	65	64	2046	1	1	1	331.482	991.425	3	991.425	0	0	33.09	0.0034	R	EHDTAEYK	L					File: ~D:¥Data¥Kosako¥Fusion_131130_GST-SHP1¥K04_Tip30min_FT_010.raw~; SpectrumID: ~1139~; scans: ~1981~
1	PTN6_MOUSE	Tyrosine-protein phosphatase non-receptor type 6 OS=Mus musculus GN=Ptpn6 PE=1 SV=2	12698	67859	375	325	65	64	2048	1	1	1	496.72	991.425	2	991.425	0.0005	0	40.48	0.00062	R	EHDTAEYK	L					File: ~D:¥Data¥Kosako¥Fusion_131130_GST-SHP1¥K04_Tip30min_FT_010.raw~; SpectrumID: ~1135~; scans: ~1976~
1	PTN6_MOUSE	Tyrosine-protein phosphatase non-receptor type 6 OS=Mus musculus GN=Ptpn6 PE=1 SV=2	12698	67859	375	325	65	64	2050	1	1	1	496.722	991.43	2	991.425	0.0055	0	35.34	0.0024	R	EHDTAEYK	L					File: ~D:¥Data¥Kosako¥Fusion_131130_GST-SHP1¥K04_Tip30min_FT_010.raw~; SpectrumID: ~1155~; scans: ~2000~
1	PTN6_MOUSE	Tyrosine-protein phosphatase non-receptor type 6 OS=Mus musculus GN=Ptpn6 PE=1 SV=2	12698	67859	375	325	65	64	2096	1	1	1	501.254	1000.49	2	1000.49	-0.0006	0	43.54	0.00041	R	VNAADIENR	V					File: ~D:¥Data¥Kosako¥Fusion_131130_GST-SHP1¥K04_Tip30min_FT_010.raw~; SpectrumID: ~2713~; scans: ~3817~
1	PTN6_MOUSE	Tyrosine-protein phosphatase non-receptor type 6 OS=Mus musculus GN=Ptpn6 PE=1 SV=2	12698	67859	375	325	65	64	2098	1	1	1	334.505	1000.49	3	1000.49	0.0007	0	64.34	3.3e-06	R	VNAADIENR	V					File: ~D:¥Data¥Kosako¥Fusion_131130_GST-SHP1¥K04_Tip30min_FT_010.raw~; SpectrumID: ~2833~; scans: ~3957~
1	PTN6_MOUSE	Tyrosine-protein phosphatase non-receptor type 6 OS=Mus musculus GN=Ptpn6 PE=1 SV=2	12698	67859	375	325	65	64	2100	1	1	1	501.255	1000.49	2	1000.49	0.0008	0	56.43	2e-05	R	VNAADIENR	V					File: ~D:¥Data¥Kosako¥Fusion_131130_GST-SHP1¥K04_Tip30min_FT_010.raw~; SpectrumID: ~2431~; scans: ~3488~
1	PTN6_MOUSE	Tyrosine-protein phosphatase non-receptor type 6 OS=Mus musculus GN=Ptpn6 PE=1 SV=2	12698	67859	375	325	65	64	2102	1	1	1	501.255	1000.5	2	1000.49	0.0013	0	56.89	2e-05	R	VNAADIENR	V					File: ~D:¥Data¥Kosako¥Fusion_131130_GST-SHP1¥K04_Tip30min_FT_010.raw~; SpectrumID: ~3157~; scans: ~4335~
1	PTN6_MOUSE	Tyrosine-protein phosphatase non-receptor type 6 OS=Mus musculus GN=Ptpn6 PE=1 SV=2	12698	67859	375	325	65	64	2103	1	1	1	501.257	1000.5	2	1000.49	0.0049	0	41.31	0.00061	R	VNAADIENR	V					File: ~D:¥Data¥Kosako¥Fusion_131130_GST-SHP1¥K04_Tip30min_FT_010.raw~; SpectrumID: ~2826~; scans: ~3949~
1	PTN6_MOUSE	Tyrosine-protein phosphatase non-receptor type 6 OS=Mus musculus GN=Ptpn6 PE=1 SV=2	12698	67859	375	325	65	64	2104	1	1	1	501.257	1000.5	2	1000.49	0.0049	0	57.42	1.5e-05	R	VNAADIENR	V					File: ~D:¥Data¥Kosako¥Fusion_131130_GST-SHP1¥K04_Tip30min_FT_010.raw~; SpectrumID: ~2825~; scans: ~3948~
1	PTN6_MOUSE	Tyrosine-protein phosphatase non-receptor type 6 OS=Mus musculus GN=Ptpn6 PE=1 SV=2	12698	67859	375	325	65	64	2384	2	1	1	345.836	1034.49	3	1034.49	-0.0005	1	7.04	2.1	K	KQESEDTAK	A					File: ~D:¥Data¥Kosako¥Fusion_131130_GST-SHP1¥K04_Tip30min_FT_010.raw~; SpectrumID: ~315~; scans: ~1005~
1	PTN6_MOUSE	Tyrosine-protein phosphatase non-receptor type 6 OS=Mus musculus GN=Ptpn6 PE=1 SV=2	12698	67859	375	325	65	64	2388	1	1	1	518.251	1034.49	2	1034.49	0.0003	1	54.81	3.6e-05	K	KQESEDTAK	A					File: ~D:¥Data¥Kosako¥Fusion_131130_GST-SHP1¥K04_Tip30min_FT_010.raw~; SpectrumID: ~507~; scans: ~1241~
1	PTN6_MOUSE	Tyrosine-protein phosphatase non-receptor type 6 OS=Mus musculus GN=Ptpn6 PE=1 SV=2	12698	67859	375	325	65	64	2389	1	1	1	518.252	1034.49	2	1034.49	0.0006	1	5.85	2.7	K	KQESEDTAK	A					File: ~D:¥Data¥Kosako¥Fusion_131130_GST-SHP1¥K04_Tip30min_FT_010.raw~; SpectrumID: ~322~; scans: ~1013~
1	PTN6_MOUSE	Tyrosine-protein phosphatase non-receptor type 6 OS=Mus musculus GN=Ptpn6 PE=1 SV=2	12698	67859	375	325	65	64	2390	1	1	1	518.252	1034.49	2	1034.49	0.0006	1	61.52	7.2e-06	K	KQESEDTAK	A					File: ~D:¥Data¥Kosako¥Fusion_131130_GST-SHP1¥K04_Tip30min_FT_010.raw~; SpectrumID: ~321~; scans: ~1012~
1	PTN6_MOUSE	Tyrosine-protein phosphatase non-receptor type 6 OS=Mus musculus GN=Ptpn6 PE=1 SV=2	12698	67859	375	325	65	64	2662	1	1	1	357.524	1069.55	3	1069.55	-0.0003	0	10	0.83	R	LEGQRPENK	S					File: ~D:¥Data¥Kosako¥Fusion_131130_GST-SHP1¥K04_Tip30min_FT_010.raw~; SpectrumID: ~1075~; scans: ~1906~
1	PTN6_MOUSE	Tyrosine-protein phosphatase non-receptor type 6 OS=Mus musculus GN=Ptpn6 PE=1 SV=2	12698	67859	375	325	65	64	2664	1	1	1	535.783	1069.55	2	1069.55	0.0006	0	32.09	0.0054	R	LEGQRPENK	S					File: ~D:¥Data¥Kosako¥Fusion_131130_GST-SHP1¥K04_Tip30min_FT_010.raw~; SpectrumID: ~1077~; scans: ~1909~
1	PTN6_MOUSE	Tyrosine-protein phosphatase non-receptor type 6 OS=Mus musculus GN=Ptpn6 PE=1 SV=2	12698	67859	375	325	65	64	2668	1	1	1	535.786	1069.56	2	1069.55	0.0061	0	37.69	0.0013	R	LEGQRPENK	S					File: ~D:¥Data¥Kosako¥Fusion_131130_GST-SHP1¥K04_Tip30min_FT_010.raw~; SpectrumID: ~1107~; scans: ~1944~
1	PTN6_MOUSE	Tyrosine-protein phosphatase non-receptor type 6 OS=Mus musculus GN=Ptpn6 PE=1 SV=2	12698	67859	375	325	65	64	2669	1	1	1	357.527	1069.56	3	1069.55	0.0082	0	8.23	1.3	R	LEGQRPENK	S					File: ~D:¥Data¥Kosako¥Fusion_131130_GST-SHP1¥K04_Tip30min_FT_010.raw~; SpectrumID: ~1090~; scans: ~1924~
1	PTN6_MOUSE	Tyrosine-protein phosphatase non-receptor type 6 OS=Mus musculus GN=Ptpn6 PE=1 SV=2	12698	67859	375	325	65	64	2670	1	1	1	357.527	1069.56	3	1069.55	0.0082	0	10.62	0.75	R	LEGQRPENK	S					File: ~D:¥Data¥Kosako¥Fusion_131130_GST-SHP1¥K04_Tip30min_FT_010.raw~; SpectrumID: ~1089~; scans: ~1923~
1	PTN6_MOUSE	Tyrosine-protein phosphatase non-receptor type 6 OS=Mus musculus GN=Ptpn6 PE=1 SV=2	12698	67859	375	325	65	64	2736	1	1	1	361.522	1081.55	3	1081.55	-0.006	0	54.65	4.3e-05	R	VDDQVTHIR	I					File: ~D:¥Data¥Kosako¥Fusion_131130_GST-SHP1¥K04_Tip30min_FT_010.raw~; SpectrumID: ~2571~; scans: ~3652~
1	PTN6_MOUSE	Tyrosine-protein phosphatase non-receptor type 6 OS=Mus musculus GN=Ptpn6 PE=1 SV=2	12698	67859	375	325	65	64	2738	1	1	1	541.78	1081.55	2	1081.55	-0.0059	0	77.29	2.3e-07	R	VDDQVTHIR	I					File: ~D:¥Data¥Kosako¥Fusion_131130_GST-SHP1¥K04_Tip30min_FT_010.raw~; SpectrumID: ~2573~; scans: ~3654~
1	PTN6_MOUSE	Tyrosine-protein phosphatase non-receptor type 6 OS=Mus musculus GN=Ptpn6 PE=1 SV=2	12698	67859	375	325	65	64	2742	1	1	1	361.524	1081.55	3	1081.55	-0.0004	0	38.66	0.0017	R	VDDQVTHIR	I					File: ~D:¥Data¥Kosako¥Fusion_131130_GST-SHP1¥K04_Tip30min_FT_010.raw~; SpectrumID: ~2711~; scans: ~3815~
1	PTN6_MOUSE	Tyrosine-protein phosphatase non-receptor type 6 OS=Mus musculus GN=Ptpn6 PE=1 SV=2	12698	67859	375	325	65	64	2748	1	1	1	541.783	1081.55	2	1081.55	-0.0001	0	65.8	3.2e-06	R	VDDQVTHIR	I					File: ~D:¥Data¥Kosako¥Fusion_131130_GST-SHP1¥K04_Tip30min_FT_010.raw~; SpectrumID: ~2721~; scans: ~3826~
1	PTN6_MOUSE	Tyrosine-protein phosphatase non-receptor type 6 OS=Mus musculus GN=Ptpn6 PE=1 SV=2	12698	67859	375	325	65	64	2752	1	1	1	361.524	1081.55	3	1081.55	0	0	56.25	3e-05	R	VDDQVTHIR	I					File: ~D:¥Data¥Kosako¥Fusion_131130_GST-SHP1¥K04_Tip30min_FT_010.raw~; SpectrumID: ~2505~; scans: ~3575~
1	PTN6_MOUSE	Tyrosine-protein phosphatase non-receptor type 6 OS=Mus musculus GN=Ptpn6 PE=1 SV=2	12698	67859	375	325	65	64	2753	1	1	1	361.525	1081.55	3	1081.55	0.0004	0	1.7	9	R	VDDQVTHIR	I					File: ~D:¥Data¥Kosako¥Fusion_131130_GST-SHP1¥K04_Tip30min_FT_010.raw~; SpectrumID: ~2312~; scans: ~3349~
1	PTN6_MOUSE	Tyrosine-protein phosphatase non-receptor type 6 OS=Mus musculus GN=Ptpn6 PE=1 SV=2	12698	67859	375	325	65	64	2754	1	1	1	361.525	1081.55	3	1081.55	0.0004	0	46.94	0.00027	R	VDDQVTHIR	I					File: ~D:¥Data¥Kosako¥Fusion_131130_GST-SHP1¥K04_Tip30min_FT_010.raw~; SpectrumID: ~2311~; scans: ~3348~
1	PTN6_MOUSE	Tyrosine-protein phosphatase non-receptor type 6 OS=Mus musculus GN=Ptpn6 PE=1 SV=2	12698	67859	375	325	65	64	2758	1	1	1	541.783	1081.55	2	1081.55	0.0006	0	65.86	3.4e-06	R	VDDQVTHIR	I					File: ~D:¥Data¥Kosako¥Fusion_131130_GST-SHP1¥K04_Tip30min_FT_010.raw~; SpectrumID: ~2313~; scans: ~3350~
1	PTN6_MOUSE	Tyrosine-protein phosphatase non-receptor type 6 OS=Mus musculus GN=Ptpn6 PE=1 SV=2	12698	67859	375	325	65	64	2760	1	1	1	541.786	1081.56	2	1081.55	0.006	0	69.25	1.4e-06	R	VDDQVTHIR	I					File: ~D:¥Data¥Kosako¥Fusion_131130_GST-SHP1¥K04_Tip30min_FT_010.raw~; SpectrumID: ~2603~; scans: ~3689~
1	PTN6_MOUSE	Tyrosine-protein phosphatase non-receptor type 6 OS=Mus musculus GN=Ptpn6 PE=1 SV=2	12698	67859	375	325	65	64	2761	1	1	1	361.526	1081.56	3	1081.55	0.006	0	8.35	1.7	R	VDDQVTHIR	I					File: ~D:¥Data¥Kosako¥Fusion_131130_GST-SHP1¥K04_Tip30min_FT_010.raw~; SpectrumID: ~2602~; scans: ~3688~
1	PTN6_MOUSE	Tyrosine-protein phosphatase non-receptor type 6 OS=Mus musculus GN=Ptpn6 PE=1 SV=2	12698	67859	375	325	65	64	2762	1	1	1	361.526	1081.56	3	1081.55	0.006	0	38.29	0.0018	R	VDDQVTHIR	I					File: ~D:¥Data¥Kosako¥Fusion_131130_GST-SHP1¥K04_Tip30min_FT_010.raw~; SpectrumID: ~2601~; scans: ~3687~
1	PTN6_MOUSE	Tyrosine-protein phosphatase non-receptor type 6 OS=Mus musculus GN=Ptpn6 PE=1 SV=2	12698	67859	375	325	65	64	2817	1	1	1	362.888	1085.64	3	1085.64	-0.0025	1	26.91	0.011	K	KLEIIQSQK	G					File: ~D:¥Data¥Kosako¥Fusion_131130_GST-SHP1¥K04_Tip30min_FT_010.raw~; SpectrumID: ~3016~; scans: ~4170~
1	PTN6_MOUSE	Tyrosine-protein phosphatase non-receptor type 6 OS=Mus musculus GN=Ptpn6 PE=1 SV=2	12698	67859	375	325	65	64	2818	1	1	1	362.888	1085.64	3	1085.64	-0.0025	1	34.83	0.0018	K	KLEIIQSQK	G					File: ~D:¥Data¥Kosako¥Fusion_131130_GST-SHP1¥K04_Tip30min_FT_010.raw~; SpectrumID: ~3015~; scans: ~4169~
1	PTN6_MOUSE	Tyrosine-protein phosphatase non-receptor type 6 OS=Mus musculus GN=Ptpn6 PE=1 SV=2	12698	67859	375	325	65	64	2823	1	1	1	543.83	1085.64	2	1085.64	0.0004	1	22.97	0.034	K	KLEIIQSQK	G					File: ~D:¥Data¥Kosako¥Fusion_131130_GST-SHP1¥K04_Tip30min_FT_010.raw~; SpectrumID: ~3012~; scans: ~4166~
1	PTN6_MOUSE	Tyrosine-protein phosphatase non-receptor type 6 OS=Mus musculus GN=Ptpn6 PE=1 SV=2	12698	67859	375	325	65	64	2824	1	1	1	543.83	1085.64	2	1085.64	0.0004	1	58.73	9e-06	K	KLEIIQSQK	G					File: ~D:¥Data¥Kosako¥Fusion_131130_GST-SHP1¥K04_Tip30min_FT_010.raw~; SpectrumID: ~3011~; scans: ~4165~
1	PTN6_MOUSE	Tyrosine-protein phosphatase non-receptor type 6 OS=Mus musculus GN=Ptpn6 PE=1 SV=2	12698	67859	375	325	65	64	2825	1	1	1	362.89	1085.65	3	1085.64	0.0051	1	9.33	0.69	K	KLEIIQSQK	G					File: ~D:¥Data¥Kosako¥Fusion_131130_GST-SHP1¥K04_Tip30min_FT_010.raw~; SpectrumID: ~3042~; scans: ~4201~
1	PTN6_MOUSE	Tyrosine-protein phosphatase non-receptor type 6 OS=Mus musculus GN=Ptpn6 PE=1 SV=2	12698	67859	375	325	65	64	2826	1	1	1	362.89	1085.65	3	1085.64	0.0051	1	33	0.003	K	KLEIIQSQK	G					File: ~D:¥Data¥Kosako¥Fusion_131130_GST-SHP1¥K04_Tip30min_FT_010.raw~; SpectrumID: ~3041~; scans: ~4200~
1	PTN6_MOUSE	Tyrosine-protein phosphatase non-receptor type 6 OS=Mus musculus GN=Ptpn6 PE=1 SV=2	12698	67859	375	325	65	64	2926	1	1	1	549.787	1097.56	2	1097.56	-0.0026	0	40.85	0.00067	K	NILPFDHSR	V					File: ~D:¥Data¥Kosako¥Fusion_131130_GST-SHP1¥K04_Tip30min_FT_010.raw~; SpectrumID: ~4641~; scans: ~6064~
1	PTN6_MOUSE	Tyrosine-protein phosphatase non-receptor type 6 OS=Mus musculus GN=Ptpn6 PE=1 SV=2	12698	67859	375	325	65	64	2928	1	1	1	366.861	1097.56	3	1097.56	-0.0006	0	32.51	0.0049	K	NILPFDHSR	V					File: ~D:¥Data¥Kosako¥Fusion_131130_GST-SHP1¥K04_Tip30min_FT_010.raw~; SpectrumID: ~4291~; scans: ~5657~
1	PTN6_MOUSE	Tyrosine-protein phosphatase non-receptor type 6 OS=Mus musculus GN=Ptpn6 PE=1 SV=2	12698	67859	375	325	65	64	2930	1	1	1	549.788	1097.56	2	1097.56	-0.0002	0	33.87	0.0033	K	NILPFDHSR	V					File: ~D:¥Data¥Kosako¥Fusion_131130_GST-SHP1¥K04_Tip30min_FT_010.raw~; SpectrumID: ~4281~; scans: ~5645~
1	PTN6_MOUSE	Tyrosine-protein phosphatase non-receptor type 6 OS=Mus musculus GN=Ptpn6 PE=1 SV=2	12698	67859	375	325	65	64	2934	1	1	1	366.861	1097.56	3	1097.56	0.0003	0	32.82	0.0044	K	NILPFDHSR	V					File: ~D:¥Data¥Kosako¥Fusion_131130_GST-SHP1¥K04_Tip30min_FT_010.raw~; SpectrumID: ~4531~; scans: ~5936~
1	PTN6_MOUSE	Tyrosine-protein phosphatase non-receptor type 6 OS=Mus musculus GN=Ptpn6 PE=1 SV=2	12698	67859	375	325	65	64	2936	1	1	1	549.79	1097.56	2	1097.56	0.0031	0	43.68	0.00037	K	NILPFDHSR	V					File: ~D:¥Data¥Kosako¥Fusion_131130_GST-SHP1¥K04_Tip30min_FT_010.raw~; SpectrumID: ~4485~; scans: ~5883~
1	PTN6_MOUSE	Tyrosine-protein phosphatase non-receptor type 6 OS=Mus musculus GN=Ptpn6 PE=1 SV=2	12698	67859	375	325	65	64	2937	1	1	1	366.863	1097.57	3	1097.56	0.0059	0	2.24	5	K	NILPFDHSR	V					File: ~D:¥Data¥Kosako¥Fusion_131130_GST-SHP1¥K04_Tip30min_FT_010.raw~; SpectrumID: ~4424~; scans: ~5812~
1	PTN6_MOUSE	Tyrosine-protein phosphatase non-receptor type 6 OS=Mus musculus GN=Ptpn6 PE=1 SV=2	12698	67859	375	325	65	64	2938	1	1	1	366.863	1097.57	3	1097.56	0.0059	0	35.22	0.0025	K	NILPFDHSR	V					File: ~D:¥Data¥Kosako¥Fusion_131130_GST-SHP1¥K04_Tip30min_FT_010.raw~; SpectrumID: ~4423~; scans: ~5811~
1	PTN6_MOUSE	Tyrosine-protein phosphatase non-receptor type 6 OS=Mus musculus GN=Ptpn6 PE=1 SV=2	12698	67859	375	325	65	64	2940	1	1	1	549.793	1097.57	2	1097.56	0.0097	0	44.21	0.0003	K	NILPFDHSR	V					File: ~D:¥Data¥Kosako¥Fusion_131130_GST-SHP1¥K04_Tip30min_FT_010.raw~; SpectrumID: ~4431~; scans: ~5820~
1	PTN6_MOUSE	Tyrosine-protein phosphatase non-receptor type 6 OS=Mus musculus GN=Ptpn6 PE=1 SV=2	12698	67859	375	325	65	64	2992	1	1	1	552.795	1103.58	2	1103.58	-0.0005	0	39.52	0.0013	K	GEPWTFLVR	E					File: ~D:¥Data¥Kosako¥Fusion_131130_GST-SHP1¥K04_Tip30min_FT_010.raw~; SpectrumID: ~7369~; scans: ~9244~
1	PTN6_MOUSE	Tyrosine-protein phosphatase non-receptor type 6 OS=Mus musculus GN=Ptpn6 PE=1 SV=2	12698	67859	375	325	65	64	2994	1	1	1	368.866	1103.58	3	1103.58	-0.0003	0	35.58	0.0033	K	GEPWTFLVR	E					File: ~D:¥Data¥Kosako¥Fusion_131130_GST-SHP1¥K04_Tip30min_FT_010.raw~; SpectrumID: ~6893~; scans: ~8689~
1	PTN6_MOUSE	Tyrosine-protein phosphatase non-receptor type 6 OS=Mus musculus GN=Ptpn6 PE=1 SV=2	12698	67859	375	325	65	64	2997	1	1	1	552.795	1103.58	2	1103.58	0.0001	0	15.78	0.31	K	GEPWTFLVR	E					File: ~D:¥Data¥Kosako¥Fusion_131130_GST-SHP1¥K04_Tip30min_FT_010.raw~; SpectrumID: ~6870~; scans: ~8662~
1	PTN6_MOUSE	Tyrosine-protein phosphatase non-receptor type 6 OS=Mus musculus GN=Ptpn6 PE=1 SV=2	12698	67859	375	325	65	64	2998	1	1	1	552.795	1103.58	2	1103.58	0.0001	0	34.83	0.0039	K	GEPWTFLVR	E					File: ~D:¥Data¥Kosako¥Fusion_131130_GST-SHP1¥K04_Tip30min_FT_010.raw~; SpectrumID: ~6869~; scans: ~8661~
1	PTN6_MOUSE	Tyrosine-protein phosphatase non-receptor type 6 OS=Mus musculus GN=Ptpn6 PE=1 SV=2	12698	67859	375	325	65	64	3003	1	1	1	552.796	1103.58	2	1103.58	0.0002	0	33.29	0.0057	K	GEPWTFLVR	E					File: ~D:¥Data¥Kosako¥Fusion_131130_GST-SHP1¥K04_Tip30min_FT_010.raw~; SpectrumID: ~9113~; scans: ~11302~
1	PTN6_MOUSE	Tyrosine-protein phosphatase non-receptor type 6 OS=Mus musculus GN=Ptpn6 PE=1 SV=2	12698	67859	375	325	65	64	3004	1	1	1	552.796	1103.58	2	1103.58	0.0002	0	38.6	0.0017	K	GEPWTFLVR	E					File: ~D:¥Data¥Kosako¥Fusion_131130_GST-SHP1¥K04_Tip30min_FT_010.raw~; SpectrumID: ~7071~; scans: ~8897~
1	PTN6_MOUSE	Tyrosine-protein phosphatase non-receptor type 6 OS=Mus musculus GN=Ptpn6 PE=1 SV=2	12698	67859	375	325	65	64	3005	1	1	1	552.796	1103.58	2	1103.58	0.0002	0	26.64	0.026	K	GEPWTFLVR	E					File: ~D:¥Data¥Kosako¥Fusion_131130_GST-SHP1¥K04_Tip30min_FT_010.raw~; SpectrumID: ~9445~; scans: ~11743~
1	PTN6_MOUSE	Tyrosine-protein phosphatase non-receptor type 6 OS=Mus musculus GN=Ptpn6 PE=1 SV=2	12698	67859	375	325	65	64	3006	1	1	1	552.796	1103.58	2	1103.58	0.0002	0	28.64	0.017	K	GEPWTFLVR	E					File: ~D:¥Data¥Kosako¥Fusion_131130_GST-SHP1¥K04_Tip30min_FT_010.raw~; SpectrumID: ~9299~; scans: ~11528~
1	PTN6_MOUSE	Tyrosine-protein phosphatase non-receptor type 6 OS=Mus musculus GN=Ptpn6 PE=1 SV=2	12698	67859	375	325	65	64	3007	1	1	1	552.8	1103.58	2	1103.58	0.0083	0	2.08	7.7	K	GEPWTFLVR	E					File: ~D:¥Data¥Kosako¥Fusion_131130_GST-SHP1¥K04_Tip30min_FT_010.raw~; SpectrumID: ~6880~; scans: ~8674~
1	PTN6_MOUSE	Tyrosine-protein phosphatase non-receptor type 6 OS=Mus musculus GN=Ptpn6 PE=1 SV=2	12698	67859	375	325	65	64	3008	1	1	1	552.8	1103.58	2	1103.58	0.0083	0	34.83	0.0041	K	GEPWTFLVR	E					File: ~D:¥Data¥Kosako¥Fusion_131130_GST-SHP1¥K04_Tip30min_FT_010.raw~; SpectrumID: ~6879~; scans: ~8673~
1	PTN6_MOUSE	Tyrosine-protein phosphatase non-receptor type 6 OS=Mus musculus GN=Ptpn6 PE=1 SV=2	12698	67859	375	325	65	64	3142	1	1	1	374.856	1121.55	3	1121.55	-0.0002	0	43.42	0.0005	K	NQGDFSLSVR	V					File: ~D:¥Data¥Kosako¥Fusion_131130_GST-SHP1¥K04_Tip30min_FT_010.raw~; SpectrumID: ~4527~; scans: ~5931~
1	PTN6_MOUSE	Tyrosine-protein phosphatase non-receptor type 6 OS=Mus musculus GN=Ptpn6 PE=1 SV=2	12698	67859	375	325	65	64	3144	1	1	1	561.78	1121.55	2	1121.55	-0.0001	0	54.62	3.8e-05	K	NQGDFSLSVR	V					File: ~D:¥Data¥Kosako¥Fusion_131130_GST-SHP1¥K04_Tip30min_FT_010.raw~; SpectrumID: ~4313~; scans: ~5682~
1	PTN6_MOUSE	Tyrosine-protein phosphatase non-receptor type 6 OS=Mus musculus GN=Ptpn6 PE=1 SV=2	12698	67859	375	325	65	64	3149	1	1	1	561.781	1121.55	2	1121.55	0.0003	0	45.07	0.00034	K	NQGDFSLSVR	V					File: ~D:¥Data¥Kosako¥Fusion_131130_GST-SHP1¥K04_Tip30min_FT_010.raw~; SpectrumID: ~5215~; scans: ~6732~
1	PTN6_MOUSE	Tyrosine-protein phosphatase non-receptor type 6 OS=Mus musculus GN=Ptpn6 PE=1 SV=2	12698	67859	375	325	65	64	3150	1	1	1	561.781	1121.55	2	1121.55	0.0003	0	53.97	4.3e-05	K	NQGDFSLSVR	V					File: ~D:¥Data¥Kosako¥Fusion_131130_GST-SHP1¥K04_Tip30min_FT_010.raw~; SpectrumID: ~4583~; scans: ~5997~
1	PTN6_MOUSE	Tyrosine-protein phosphatase non-receptor type 6 OS=Mus musculus GN=Ptpn6 PE=1 SV=2	12698	67859	375	325	65	64	3154	1	1	1	561.781	1121.55	2	1121.55	0.0009	0	54.31	3.9e-05	K	NQGDFSLSVR	V					File: ~D:¥Data¥Kosako¥Fusion_131130_GST-SHP1¥K04_Tip30min_FT_010.raw~; SpectrumID: ~4949~; scans: ~6422~
1	PTN6_MOUSE	Tyrosine-protein phosphatase non-receptor type 6 OS=Mus musculus GN=Ptpn6 PE=1 SV=2	12698	67859	375	325	65	64	3156	1	1	1	561.784	1121.55	2	1121.55	0.0076	0	54.89	3.5e-05	K	NQGDFSLSVR	V					File: ~D:¥Data¥Kosako¥Fusion_131130_GST-SHP1¥K04_Tip30min_FT_010.raw~; SpectrumID: ~4547~; scans: ~5955~
1	PTN6_MOUSE	Tyrosine-protein phosphatase non-receptor type 6 OS=Mus musculus GN=Ptpn6 PE=1 SV=2	12698	67859	375	325	65	64	3366	1	1	1	384.548	1150.62	3	1150.62	0.0001	1	37.59	0.0019	K	QEVKNLHQR	L					File: ~D:¥Data¥Kosako¥Fusion_131130_GST-SHP1¥K04_Tip30min_FT_010.raw~; SpectrumID: ~1147~; scans: ~1990~
1	PTN6_MOUSE	Tyrosine-protein phosphatase non-receptor type 6 OS=Mus musculus GN=Ptpn6 PE=1 SV=2	12698	67859	375	325	65	64	3487	1	1	1	392.857	1175.55	3	1175.55	0.0009	0	2.68	7.4	K	GLDCDIDIQK	T					File: ~D:¥Data¥Kosako¥Fusion_131130_GST-SHP1¥K04_Tip30min_FT_010.raw~; SpectrumID: ~4204~; scans: ~5555~
1	PTN6_MOUSE	Tyrosine-protein phosphatase non-receptor type 6 OS=Mus musculus GN=Ptpn6 PE=1 SV=2	12698	67859	375	325	65	64	3488	1	1	1	392.857	1175.55	3	1175.55	0.0009	0	20.51	0.12	K	GLDCDIDIQK	T					File: ~D:¥Data¥Kosako¥Fusion_131130_GST-SHP1¥K04_Tip30min_FT_010.raw~; SpectrumID: ~4203~; scans: ~5554~
1	PTN6_MOUSE	Tyrosine-protein phosphatase non-receptor type 6 OS=Mus musculus GN=Ptpn6 PE=1 SV=2	12698	67859	375	325	65	64	3491	1	1	1	588.783	1175.55	2	1175.55	0.0018	0	14.51	0.49	K	GLDCDIDIQK	T					File: ~D:¥Data¥Kosako¥Fusion_131130_GST-SHP1¥K04_Tip30min_FT_010.raw~; SpectrumID: ~9521~; scans: ~11870~
1	PTN6_MOUSE	Tyrosine-protein phosphatase non-receptor type 6 OS=Mus musculus GN=Ptpn6 PE=1 SV=2	12698	67859	375	325	65	64	3493	1	1	1	588.784	1175.55	2	1175.55	0.0048	0	5.52	3.6	K	GLDCDIDIQK	T					File: ~D:¥Data¥Kosako¥Fusion_131130_GST-SHP1¥K04_Tip30min_FT_010.raw~; SpectrumID: ~4256~; scans: ~5616~
1	PTN6_MOUSE	Tyrosine-protein phosphatase non-receptor type 6 OS=Mus musculus GN=Ptpn6 PE=1 SV=2	12698	67859	375	325	65	64	3494	1	1	1	588.784	1175.55	2	1175.55	0.0048	0	44.55	0.00045	K	GLDCDIDIQK	T					File: ~D:¥Data¥Kosako¥Fusion_131130_GST-SHP1¥K04_Tip30min_FT_010.raw~; SpectrumID: ~4255~; scans: ~5615~
1	PTN6_MOUSE	Tyrosine-protein phosphatase non-receptor type 6 OS=Mus musculus GN=Ptpn6 PE=1 SV=2	12698	67859	375	325	65	64	3496	1	1	1	588.784	1175.55	2	1175.55	0.0053	0	44.54	0.00044	K	GLDCDIDIQK	T					File: ~D:¥Data¥Kosako¥Fusion_131130_GST-SHP1¥K04_Tip30min_FT_010.raw~; SpectrumID: ~4007~; scans: ~5326~
1	PTN6_MOUSE	Tyrosine-protein phosphatase non-receptor type 6 OS=Mus musculus GN=Ptpn6 PE=1 SV=2	12698	67859	375	325	65	64	3497	1	1	1	588.787	1175.56	2	1175.55	0.011	0	21.67	0.097	K	GLDCDIDIQK	T					File: ~D:¥Data¥Kosako¥Fusion_131130_GST-SHP1¥K04_Tip30min_FT_010.raw~; SpectrumID: ~4202~; scans: ~5553~
1	PTN6_MOUSE	Tyrosine-protein phosphatase non-receptor type 6 OS=Mus musculus GN=Ptpn6 PE=1 SV=2	12698	67859	375	325	65	64	3498	1	1	1	588.787	1175.56	2	1175.55	0.011	0	44.34	0.00052	K	GLDCDIDIQK	T					File: ~D:¥Data¥Kosako¥Fusion_131130_GST-SHP1¥K04_Tip30min_FT_010.raw~; SpectrumID: ~4201~; scans: ~5552~
1	PTN6_MOUSE	Tyrosine-protein phosphatase non-receptor type 6 OS=Mus musculus GN=Ptpn6 PE=1 SV=2	12698	67859	375	325	65	64	3684	1	1	1	607.804	1213.59	2	1213.59	-0.0004	0	43.92	0.00052	K	NQLLGPDENSK	T					File: ~D:¥Data¥Kosako¥Fusion_131130_GST-SHP1¥K04_Tip30min_FT_010.raw~; SpectrumID: ~3251~; scans: ~4445~
1	PTN6_MOUSE	Tyrosine-protein phosphatase non-receptor type 6 OS=Mus musculus GN=Ptpn6 PE=1 SV=2	12698	67859	375	325	65	64	3686	1	1	1	607.804	1213.59	2	1213.59	-0.0001	0	43.45	0.00057	K	NQLLGPDENSK	T					File: ~D:¥Data¥Kosako¥Fusion_131130_GST-SHP1¥K04_Tip30min_FT_010.raw~; SpectrumID: ~3045~; scans: ~4204~
1	PTN6_MOUSE	Tyrosine-protein phosphatase non-receptor type 6 OS=Mus musculus GN=Ptpn6 PE=1 SV=2	12698	67859	375	325	65	64	3692	1	1	1	607.807	1213.6	2	1213.59	0.0063	0	57.01	2.2e-05	K	NQLLGPDENSK	T					File: ~D:¥Data¥Kosako¥Fusion_131130_GST-SHP1¥K04_Tip30min_FT_010.raw~; SpectrumID: ~3209~; scans: ~4396~
1	PTN6_MOUSE	Tyrosine-protein phosphatase non-receptor type 6 OS=Mus musculus GN=Ptpn6 PE=1 SV=2	12698	67859	375	325	65	64	3695	1	1	1	405.587	1213.74	3	1213.74	0.0001	2	10.3	0.34	K	KKLEIIQSQK	G					File: ~D:¥Data¥Kosako¥Fusion_131130_GST-SHP1¥K04_Tip30min_FT_010.raw~; SpectrumID: ~2304~; scans: ~3340~
1	PTN6_MOUSE	Tyrosine-protein phosphatase non-receptor type 6 OS=Mus musculus GN=Ptpn6 PE=1 SV=2	12698	67859	375	325	65	64	3696	1	1	1	405.587	1213.74	3	1213.74	0.0001	2	43.69	0.00016	K	KKLEIIQSQK	G					File: ~D:¥Data¥Kosako¥Fusion_131130_GST-SHP1¥K04_Tip30min_FT_010.raw~; SpectrumID: ~2303~; scans: ~3339~
1	PTN6_MOUSE	Tyrosine-protein phosphatase non-receptor type 6 OS=Mus musculus GN=Ptpn6 PE=1 SV=2	12698	67859	375	325	65	64	3698	1	1	1	607.877	1213.74	2	1213.74	0.0008	2	68.8	4.8e-07	K	KKLEIIQSQK	G					File: ~D:¥Data¥Kosako¥Fusion_131130_GST-SHP1¥K04_Tip30min_FT_010.raw~; SpectrumID: ~2307~; scans: ~3343~
1	PTN6_MOUSE	Tyrosine-protein phosphatase non-receptor type 6 OS=Mus musculus GN=Ptpn6 PE=1 SV=2	12698	67859	375	325	65	64	3766	1	1	1	617.292	1232.57	2	1232.57	0.0015	0	48.94	0.00017	K	EEVYENVHSK	S					File: ~D:¥Data¥Kosako¥Fusion_131130_GST-SHP1¥K04_Tip30min_FT_010.raw~; SpectrumID: ~2265~; scans: ~3294~
1	PTN6_MOUSE	Tyrosine-protein phosphatase non-receptor type 6 OS=Mus musculus GN=Ptpn6 PE=1 SV=2	12698	67859	375	325	65	64	3767	1	1	1	411.864	1232.57	3	1232.57	0.0024	0	2.15	7.6	K	EEVYENVHSK	S					File: ~D:¥Data¥Kosako¥Fusion_131130_GST-SHP1¥K04_Tip30min_FT_010.raw~; SpectrumID: ~2268~; scans: ~3298~
1	PTN6_MOUSE	Tyrosine-protein phosphatase non-receptor type 6 OS=Mus musculus GN=Ptpn6 PE=1 SV=2	12698	67859	375	325	65	64	3768	1	1	1	411.864	1232.57	3	1232.57	0.0024	0	30.15	0.012	K	EEVYENVHSK	S					File: ~D:¥Data¥Kosako¥Fusion_131130_GST-SHP1¥K04_Tip30min_FT_010.raw~; SpectrumID: ~2267~; scans: ~3297~
1	PTN6_MOUSE	Tyrosine-protein phosphatase non-receptor type 6 OS=Mus musculus GN=Ptpn6 PE=1 SV=2	12698	67859	375	325	65	64	3835	1	1	1	621.295	1240.58	2	1240.58	0	0	17.6	0.25	R	SGMVQTEAQYK	F					File: ~D:¥Data¥Kosako¥Fusion_131130_GST-SHP1¥K04_Tip30min_FT_010.raw~; SpectrumID: ~3044~; scans: ~4203~
1	PTN6_MOUSE	Tyrosine-protein phosphatase non-receptor type 6 OS=Mus musculus GN=Ptpn6 PE=1 SV=2	12698	67859	375	325	65	64	3836	1	1	1	621.295	1240.58	2	1240.58	0	0	72.52	8.1e-07	R	SGMVQTEAQYK	F					File: ~D:¥Data¥Kosako¥Fusion_131130_GST-SHP1¥K04_Tip30min_FT_010.raw~; SpectrumID: ~3043~; scans: ~4202~
1	PTN6_MOUSE	Tyrosine-protein phosphatase non-receptor type 6 OS=Mus musculus GN=Ptpn6 PE=1 SV=2	12698	67859	375	325	65	64	3838	1	1	1	621.299	1240.58	2	1240.58	0.0079	0	73.51	5.7e-07	R	SGMVQTEAQYK	F					File: ~D:¥Data¥Kosako¥Fusion_131130_GST-SHP1¥K04_Tip30min_FT_010.raw~; SpectrumID: ~3053~; scans: ~4214~
1	PTN6_MOUSE	Tyrosine-protein phosphatase non-receptor type 6 OS=Mus musculus GN=Ptpn6 PE=1 SV=2	12698	67859	375	325	65	64	3870	1	1	1	625.824	1249.63	2	1249.64	-0.0071	1	25.02	0.038	R	KNQGDFSLSVR	V					File: ~D:¥Data¥Kosako¥Fusion_131130_GST-SHP1¥K04_Tip30min_FT_010.raw~; SpectrumID: ~3703~; scans: ~4971~
1	PTN6_MOUSE	Tyrosine-protein phosphatase non-receptor type 6 OS=Mus musculus GN=Ptpn6 PE=1 SV=2	12698	67859	375	325	65	64	3872	1	1	1	417.552	1249.63	3	1249.64	-0.007	1	19.41	0.13	R	KNQGDFSLSVR	V					File: ~D:¥Data¥Kosako¥Fusion_131130_GST-SHP1¥K04_Tip30min_FT_010.raw~; SpectrumID: ~3705~; scans: ~4974~
1	PTN6_MOUSE	Tyrosine-protein phosphatase non-receptor type 6 OS=Mus musculus GN=Ptpn6 PE=1 SV=2	12698	67859	375	325	65	64	3874	1	1	1	625.825	1249.64	2	1249.64	-0.0064	1	68.22	1.7e-06	R	KNQGDFSLSVR	V					File: ~D:¥Data¥Kosako¥Fusion_131130_GST-SHP1¥K04_Tip30min_FT_010.raw~; SpectrumID: ~3949~; scans: ~5258~
1	PTN6_MOUSE	Tyrosine-protein phosphatase non-receptor type 6 OS=Mus musculus GN=Ptpn6 PE=1 SV=2	12698	67859	375	325	65	64	3876	1	1	1	417.553	1249.64	3	1249.64	-0.0042	1	49.45	0.00013	R	KNQGDFSLSVR	V					File: ~D:¥Data¥Kosako¥Fusion_131130_GST-SHP1¥K04_Tip30min_FT_010.raw~; SpectrumID: ~3943~; scans: ~5251~
1	PTN6_MOUSE	Tyrosine-protein phosphatase non-receptor type 6 OS=Mus musculus GN=Ptpn6 PE=1 SV=2	12698	67859	375	325	65	64	3880	1	1	1	625.828	1249.64	2	1249.64	0.0009	1	68.33	1.8e-06	R	KNQGDFSLSVR	V					File: ~D:¥Data¥Kosako¥Fusion_131130_GST-SHP1¥K04_Tip30min_FT_010.raw~; SpectrumID: ~3805~; scans: ~5090~
1	PTN6_MOUSE	Tyrosine-protein phosphatase non-receptor type 6 OS=Mus musculus GN=Ptpn6 PE=1 SV=2	12698	67859	375	325	65	64	3882	1	1	1	417.555	1249.64	3	1249.64	0.0024	1	41.53	0.00082	R	KNQGDFSLSVR	V					File: ~D:¥Data¥Kosako¥Fusion_131130_GST-SHP1¥K04_Tip30min_FT_010.raw~; SpectrumID: ~4051~; scans: ~5377~
1	PTN6_MOUSE	Tyrosine-protein phosphatase non-receptor type 6 OS=Mus musculus GN=Ptpn6 PE=1 SV=2	12698	67859	375	325	65	64	3884	1	1	1	417.555	1249.64	3	1249.64	0.0028	1	47.11	0.00023	R	KNQGDFSLSVR	V					File: ~D:¥Data¥Kosako¥Fusion_131130_GST-SHP1¥K04_Tip30min_FT_010.raw~; SpectrumID: ~3803~; scans: ~5088~
1	PTN6_MOUSE	Tyrosine-protein phosphatase non-receptor type 6 OS=Mus musculus GN=Ptpn6 PE=1 SV=2	12698	67859	375	325	65	64	3886	1	1	1	625.832	1249.65	2	1249.64	0.008	1	68.62	1.6e-06	R	KNQGDFSLSVR	V					File: ~D:¥Data¥Kosako¥Fusion_131130_GST-SHP1¥K04_Tip30min_FT_010.raw~; SpectrumID: ~3873~; scans: ~5170~
1	PTN6_MOUSE	Tyrosine-protein phosphatase non-receptor type 6 OS=Mus musculus GN=Ptpn6 PE=1 SV=2	12698	67859	375	325	65	64	3887	1	1	1	417.558	1249.65	3	1249.64	0.0111	1	12.81	0.62	R	KNQGDFSLSVR	V					File: ~D:¥Data¥Kosako¥Fusion_131130_GST-SHP1¥K04_Tip30min_FT_010.raw~; SpectrumID: ~3868~; scans: ~5164~
1	PTN6_MOUSE	Tyrosine-protein phosphatase non-receptor type 6 OS=Mus musculus GN=Ptpn6 PE=1 SV=2	12698	67859	375	325	65	64	3888	1	1	1	417.558	1249.65	3	1249.64	0.0111	1	55.31	3.5e-05	R	KNQGDFSLSVR	V					File: ~D:¥Data¥Kosako¥Fusion_131130_GST-SHP1¥K04_Tip30min_FT_010.raw~; SpectrumID: ~3867~; scans: ~5163~
1	PTN6_MOUSE	Tyrosine-protein phosphatase non-receptor type 6 OS=Mus musculus GN=Ptpn6 PE=1 SV=2	12698	67859	375	325	65	64	3906	1	1	1	629.289	1256.56	2	1256.57	-0.0064	0	64.58	4.2e-06	R	SGMVQTEAQYK	F	Oxidation (M)	0.00100000000.0			File: ~D:¥Data¥Kosako¥Fusion_131130_GST-SHP1¥K04_Tip30min_FT_010.raw~; SpectrumID: ~2555~; scans: ~3633~
1	PTN6_MOUSE	Tyrosine-protein phosphatase non-receptor type 6 OS=Mus musculus GN=Ptpn6 PE=1 SV=2	12698	67859	375	325	65	64	3908	1	1	1	629.292	1256.57	2	1256.57	-0.0017	0	57.75	2.1e-05	R	SGMVQTEAQYK	F	Oxidation (M)	0.00100000000.0			File: ~D:¥Data¥Kosako¥Fusion_131130_GST-SHP1¥K04_Tip30min_FT_010.raw~; SpectrumID: ~3049~; scans: ~4209~
1	PTN6_MOUSE	Tyrosine-protein phosphatase non-receptor type 6 OS=Mus musculus GN=Ptpn6 PE=1 SV=2	12698	67859	375	325	65	64	3910	1	1	1	629.292	1256.57	2	1256.57	-0.0004	0	55.44	3.6e-05	R	SGMVQTEAQYK	F	Oxidation (M)	0.00100000000.0			File: ~D:¥Data¥Kosako¥Fusion_131130_GST-SHP1¥K04_Tip30min_FT_010.raw~; SpectrumID: ~2861~; scans: ~3990~
1	PTN6_MOUSE	Tyrosine-protein phosphatase non-receptor type 6 OS=Mus musculus GN=Ptpn6 PE=1 SV=2	12698	67859	375	325	65	64	3911	1	1	1	629.293	1256.57	2	1256.57	-0.0003	0	23.47	0.057	R	SGMVQTEAQYK	F	Oxidation (M)	0.00100000000.0			File: ~D:¥Data¥Kosako¥Fusion_131130_GST-SHP1¥K04_Tip30min_FT_010.raw~; SpectrumID: ~2258~; scans: ~3286~
1	PTN6_MOUSE	Tyrosine-protein phosphatase non-receptor type 6 OS=Mus musculus GN=Ptpn6 PE=1 SV=2	12698	67859	375	325	65	64	3912	1	1	1	629.293	1256.57	2	1256.57	-0.0003	0	53.36	5.8e-05	R	SGMVQTEAQYK	F	Oxidation (M)	0.00100000000.0			File: ~D:¥Data¥Kosako¥Fusion_131130_GST-SHP1¥K04_Tip30min_FT_010.raw~; SpectrumID: ~2257~; scans: ~3285~
1	PTN6_MOUSE	Tyrosine-protein phosphatase non-receptor type 6 OS=Mus musculus GN=Ptpn6 PE=1 SV=2	12698	67859	375	325	65	64	3914	1	1	1	629.293	1256.57	2	1256.57	0	0	55.56	3.5e-05	R	SGMVQTEAQYK	F	Oxidation (M)	0.00100000000.0			File: ~D:¥Data¥Kosako¥Fusion_131130_GST-SHP1¥K04_Tip30min_FT_010.raw~; SpectrumID: ~2849~; scans: ~3976~
1	PTN6_MOUSE	Tyrosine-protein phosphatase non-receptor type 6 OS=Mus musculus GN=Ptpn6 PE=1 SV=2	12698	67859	375	325	65	64	3916	1	1	1	629.293	1256.57	2	1256.57	0.0006	0	55.36	3.7e-05	R	SGMVQTEAQYK	F	Oxidation (M)	0.00100000000.0			File: ~D:¥Data¥Kosako¥Fusion_131130_GST-SHP1¥K04_Tip30min_FT_010.raw~; SpectrumID: ~2653~; scans: ~3747~
1	PTN6_MOUSE	Tyrosine-protein phosphatase non-receptor type 6 OS=Mus musculus GN=Ptpn6 PE=1 SV=2	12698	67859	375	325	65	64	3918	1	1	1	629.293	1256.57	2	1256.57	0.0009	0	61.37	9.2e-06	R	SGMVQTEAQYK	F	Oxidation (M)	0.00100000000.0			File: ~D:¥Data¥Kosako¥Fusion_131130_GST-SHP1¥K04_Tip30min_FT_010.raw~; SpectrumID: ~2453~; scans: ~3514~
1	PTN6_MOUSE	Tyrosine-protein phosphatase non-receptor type 6 OS=Mus musculus GN=Ptpn6 PE=1 SV=2	12698	67859	375	325	65	64	3928	1	1	1	629.823	1257.63	2	1257.64	-0.0039	0	60.88	1.1e-05	R	VYGLYSVTNSR	E					File: ~D:¥Data¥Kosako¥Fusion_131130_GST-SHP1¥K04_Tip30min_FT_010.raw~; SpectrumID: ~4667~; scans: ~6094~
1	PTN6_MOUSE	Tyrosine-protein phosphatase non-receptor type 6 OS=Mus musculus GN=Ptpn6 PE=1 SV=2	12698	67859	375	325	65	64	3934	1	1	1	420.219	1257.64	3	1257.64	0.0005	0	57.62	2.3e-05	R	VYGLYSVTNSR	E					File: ~D:¥Data¥Kosako¥Fusion_131130_GST-SHP1¥K04_Tip30min_FT_010.raw~; SpectrumID: ~4753~; scans: ~6194~
1	PTN6_MOUSE	Tyrosine-protein phosphatase non-receptor type 6 OS=Mus musculus GN=Ptpn6 PE=1 SV=2	12698	67859	375	325	65	64	3935	1	1	1	629.827	1257.64	2	1257.64	0.0049	0	23.96	0.05	R	VYGLYSVTNSR	E					File: ~D:¥Data¥Kosako¥Fusion_131130_GST-SHP1¥K04_Tip30min_FT_010.raw~; SpectrumID: ~4744~; scans: ~6184~
1	PTN6_MOUSE	Tyrosine-protein phosphatase non-receptor type 6 OS=Mus musculus GN=Ptpn6 PE=1 SV=2	12698	67859	375	325	65	64	3936	1	1	1	629.827	1257.64	2	1257.64	0.0049	0	56.33	2.9e-05	R	VYGLYSVTNSR	E					File: ~D:¥Data¥Kosako¥Fusion_131130_GST-SHP1¥K04_Tip30min_FT_010.raw~; SpectrumID: ~4743~; scans: ~6183~
1	PTN6_MOUSE	Tyrosine-protein phosphatase non-receptor type 6 OS=Mus musculus GN=Ptpn6 PE=1 SV=2	12698	67859	375	325	65	64	3938	1	1	1	629.828	1257.64	2	1257.64	0.0066	0	21.81	0.084	R	VYGLYSVTNSR	E					File: ~D:¥Data¥Kosako¥Fusion_131130_GST-SHP1¥K04_Tip30min_FT_010.raw~; SpectrumID: ~9569~; scans: ~11958~
1	PTN6_MOUSE	Tyrosine-protein phosphatase non-receptor type 6 OS=Mus musculus GN=Ptpn6 PE=1 SV=2	12698	67859	375	325	65	64	3940	1	1	1	629.829	1257.64	2	1257.65	-0.0024	0	22.82	0.067	R	DLSGPDAETLLK	G					File: ~D:¥Data¥Kosako¥Fusion_131130_GST-SHP1¥K04_Tip30min_FT_010.raw~; SpectrumID: ~9455~; scans: ~11755~
1	PTN6_MOUSE	Tyrosine-protein phosphatase non-receptor type 6 OS=Mus musculus GN=Ptpn6 PE=1 SV=2	12698	67859	375	325	65	64	3942	1	1	1	629.829	1257.64	2	1257.65	-0.0011	0	24.37	0.047	R	DLSGPDAETLLK	G					File: ~D:¥Data¥Kosako¥Fusion_131130_GST-SHP1¥K04_Tip30min_FT_010.raw~; SpectrumID: ~9199~; scans: ~11403~
1	PTN6_MOUSE	Tyrosine-protein phosphatase non-receptor type 6 OS=Mus musculus GN=Ptpn6 PE=1 SV=2	12698	67859	375	325	65	64	3948	1	1	1	629.83	1257.65	2	1257.65	0.0001	0	67.08	2.6e-06	R	DLSGPDAETLLK	G					File: ~D:¥Data¥Kosako¥Fusion_131130_GST-SHP1¥K04_Tip30min_FT_010.raw~; SpectrumID: ~5625~; scans: ~7210~
1	PTN6_MOUSE	Tyrosine-protein phosphatase non-receptor type 6 OS=Mus musculus GN=Ptpn6 PE=1 SV=2	12698	67859	375	325	65	64	3950	1	1	1	629.83	1257.65	2	1257.64	0.0109	0	22.87	0.067	R	VYGLYSVTNSR	E					File: ~D:¥Data¥Kosako¥Fusion_131130_GST-SHP1¥K04_Tip30min_FT_010.raw~; SpectrumID: ~9605~; scans: ~12043~
1	PTN6_MOUSE	Tyrosine-protein phosphatase non-receptor type 6 OS=Mus musculus GN=Ptpn6 PE=1 SV=2	12698	67859	375	325	65	64	3952	1	1	1	629.831	1257.65	2	1257.64	0.0114	0	57.84	2.1e-05	R	VYGLYSVTNSR	E					File: ~D:¥Data¥Kosako¥Fusion_131130_GST-SHP1¥K04_Tip30min_FT_010.raw~; SpectrumID: ~4757~; scans: ~6199~
1	PTN6_MOUSE	Tyrosine-protein phosphatase non-receptor type 6 OS=Mus musculus GN=Ptpn6 PE=1 SV=2	12698	67859	375	325	65	64	3954	1	1	1	629.831	1257.65	2	1257.65	0.0021	0	66.46	2.9e-06	R	DLSGPDAETLLK	G					File: ~D:¥Data¥Kosako¥Fusion_131130_GST-SHP1¥K04_Tip30min_FT_010.raw~; SpectrumID: ~5423~; scans: ~6975~
1	PTN6_MOUSE	Tyrosine-protein phosphatase non-receptor type 6 OS=Mus musculus GN=Ptpn6 PE=1 SV=2	12698	67859	375	325	65	64	3956	1	1	1	629.832	1257.65	2	1257.65	0.0044	0	66.44	2.6e-06	R	DLSGPDAETLLK	G					File: ~D:¥Data¥Kosako¥Fusion_131130_GST-SHP1¥K04_Tip30min_FT_010.raw~; SpectrumID: ~5415~; scans: ~6966~
1	PTN6_MOUSE	Tyrosine-protein phosphatase non-receptor type 6 OS=Mus musculus GN=Ptpn6 PE=1 SV=2	12698	67859	375	325	65	64	3958	1	1	1	629.836	1257.66	2	1257.65	0.0116	0	66.21	2.9e-06	R	DLSGPDAETLLK	G					File: ~D:¥Data¥Kosako¥Fusion_131130_GST-SHP1¥K04_Tip30min_FT_010.raw~; SpectrumID: ~5361~; scans: ~6903~
1	PTN6_MOUSE	Tyrosine-protein phosphatase non-receptor type 6 OS=Mus musculus GN=Ptpn6 PE=1 SV=2	12698	67859	375	325	65	64	4502	1	1	1	463.915	1388.72	3	1388.72	0.0035	1	54.48	4.2e-05	R	YKNILPFDHSR	V					File: ~D:¥Data¥Kosako¥Fusion_131130_GST-SHP1¥K04_Tip30min_FT_010.raw~; SpectrumID: ~4341~; scans: ~5715~
1	PTN6_MOUSE	Tyrosine-protein phosphatase non-receptor type 6 OS=Mus musculus GN=Ptpn6 PE=1 SV=2	12698	67859	375	325	65	64	4550	1	1	1	468.236	1401.69	3	1401.69	-0.0004	1	27.53	0.024	R	VTHIKVMCEGGR	Y	Oxidation (M)	0.000000100000.0			File: ~D:¥Data¥Kosako¥Fusion_131130_GST-SHP1¥K04_Tip30min_FT_010.raw~; SpectrumID: ~2023~; scans: ~3012~
1	PTN6_MOUSE	Tyrosine-protein phosphatase non-receptor type 6 OS=Mus musculus GN=Ptpn6 PE=1 SV=2	12698	67859	375	325	65	64	4682	1	1	1	719.817	1437.62	2	1437.62	-0.0008	0	37.66	0.0018	K	YPLNCSDPTSER	W					File: ~D:¥Data¥Kosako¥Fusion_131130_GST-SHP1¥K04_Tip30min_FT_010.raw~; SpectrumID: ~3319~; scans: ~4524~
1	PTN6_MOUSE	Tyrosine-protein phosphatase non-receptor type 6 OS=Mus musculus GN=Ptpn6 PE=1 SV=2	12698	67859	375	325	65	64	4684	1	1	1	480.214	1437.62	3	1437.62	0	0	38.69	0.0014	K	YPLNCSDPTSER	W					File: ~D:¥Data¥Kosako¥Fusion_131130_GST-SHP1¥K04_Tip30min_FT_010.raw~; SpectrumID: ~3459~; scans: ~4687~
1	PTN6_MOUSE	Tyrosine-protein phosphatase non-receptor type 6 OS=Mus musculus GN=Ptpn6 PE=1 SV=2	12698	67859	375	325	65	64	4688	1	1	1	719.82	1437.62	2	1437.62	0.0054	0	46.46	0.00023	K	YPLNCSDPTSER	W					File: ~D:¥Data¥Kosako¥Fusion_131130_GST-SHP1¥K04_Tip30min_FT_010.raw~; SpectrumID: ~3599~; scans: ~4850~
1	PTN6_MOUSE	Tyrosine-protein phosphatase non-receptor type 6 OS=Mus musculus GN=Ptpn6 PE=1 SV=2	12698	67859	375	325	65	64	4690	1	1	1	719.823	1437.63	2	1437.62	0.0131	0	51.88	6.9e-05	K	YPLNCSDPTSER	W					File: ~D:¥Data¥Kosako¥Fusion_131130_GST-SHP1¥K04_Tip30min_FT_010.raw~; SpectrumID: ~3509~; scans: ~4746~
1	PTN6_MOUSE	Tyrosine-protein phosphatase non-receptor type 6 OS=Mus musculus GN=Ptpn6 PE=1 SV=2	12698	67859	375	325	65	64	4750	1	1	1	484.589	1450.74	3	1450.74	-0.0005	1	7.09	2.8	R	GVPGSFLARPSRK	N	Phospho (ST)	0.0000000000200.0			File: ~D:¥Data¥Kosako¥Fusion_131130_GST-SHP1¥K04_Tip30min_FT_010.raw~; SpectrumID: ~3925~; scans: ~5230~
1	PTN6_MOUSE	Tyrosine-protein phosphatase non-receptor type 6 OS=Mus musculus GN=Ptpn6 PE=1 SV=2	12698	67859	375	325	65	64	4848	1	1	1	735.849	1469.68	2	1469.68	0.0001	0	40.74	0.0013	K	AGFWEEFESLQK	Q					File: ~D:¥Data¥Kosako¥Fusion_131130_GST-SHP1¥K04_Tip30min_FT_010.raw~; SpectrumID: ~9259~; scans: ~11475~
1	PTN6_MOUSE	Tyrosine-protein phosphatase non-receptor type 6 OS=Mus musculus GN=Ptpn6 PE=1 SV=2	12698	67859	375	325	65	64	4849	1	1	1	490.902	1469.68	3	1469.68	0.0002	0	11.08	1.2	K	AGFWEEFESLQK	Q					File: ~D:¥Data¥Kosako¥Fusion_131130_GST-SHP1¥K04_Tip30min_FT_010.raw~; SpectrumID: ~7438~; scans: ~9325~
1	PTN6_MOUSE	Tyrosine-protein phosphatase non-receptor type 6 OS=Mus musculus GN=Ptpn6 PE=1 SV=2	12698	67859	375	325	65	64	4850	1	1	1	490.902	1469.68	3	1469.68	0.0002	0	49.15	0.00018	K	AGFWEEFESLQK	Q					File: ~D:¥Data¥Kosako¥Fusion_131130_GST-SHP1¥K04_Tip30min_FT_010.raw~; SpectrumID: ~7437~; scans: ~9324~
1	PTN6_MOUSE	Tyrosine-protein phosphatase non-receptor type 6 OS=Mus musculus GN=Ptpn6 PE=1 SV=2	12698	67859	375	325	65	64	4853	1	1	1	735.849	1469.68	2	1469.68	0.0004	0	0.65	13	K	AGFWEEFESLQK	Q					File: ~D:¥Data¥Kosako¥Fusion_131130_GST-SHP1¥K04_Tip30min_FT_010.raw~; SpectrumID: ~7100~; scans: ~8930~
1	PTN6_MOUSE	Tyrosine-protein phosphatase non-receptor type 6 OS=Mus musculus GN=Ptpn6 PE=1 SV=2	12698	67859	375	325	65	64	4855	1	1	1	735.849	1469.68	2	1469.68	0.0004	0	47.66	0.00026	K	AGFWEEFESLQK	Q					File: ~D:¥Data¥Kosako¥Fusion_131130_GST-SHP1¥K04_Tip30min_FT_010.raw~; SpectrumID: ~9411~; scans: ~11694~
1	PTN6_MOUSE	Tyrosine-protein phosphatase non-receptor type 6 OS=Mus musculus GN=Ptpn6 PE=1 SV=2	12698	67859	375	325	65	64	4856	1	1	1	735.849	1469.68	2	1469.68	0.0004	0	47.25	0.00029	K	AGFWEEFESLQK	Q					File: ~D:¥Data¥Kosako¥Fusion_131130_GST-SHP1¥K04_Tip30min_FT_010.raw~; SpectrumID: ~7099~; scans: ~8929~
1	PTN6_MOUSE	Tyrosine-protein phosphatase non-receptor type 6 OS=Mus musculus GN=Ptpn6 PE=1 SV=2	12698	67859	375	325	65	64	4860	1	1	1	735.849	1469.68	2	1469.68	0.0008	0	56.95	3.1e-05	K	AGFWEEFESLQK	Q					File: ~D:¥Data¥Kosako¥Fusion_131130_GST-SHP1¥K04_Tip30min_FT_010.raw~; SpectrumID: ~9073~; scans: ~11254~
1	PTN6_MOUSE	Tyrosine-protein phosphatase non-receptor type 6 OS=Mus musculus GN=Ptpn6 PE=1 SV=2	12698	67859	375	325	65	64	4861	1	1	1	735.849	1469.68	2	1469.68	0.0009	0	1.27	11	K	AGFWEEFESLQK	Q					File: ~D:¥Data¥Kosako¥Fusion_131130_GST-SHP1¥K04_Tip30min_FT_010.raw~; SpectrumID: ~7716~; scans: ~9649~
1	PTN6_MOUSE	Tyrosine-protein phosphatase non-receptor type 6 OS=Mus musculus GN=Ptpn6 PE=1 SV=2	12698	67859	375	325	65	64	4862	1	1	1	735.849	1469.68	2	1469.68	0.0009	0	47.28	0.00029	K	AGFWEEFESLQK	Q					File: ~D:¥Data¥Kosako¥Fusion_131130_GST-SHP1¥K04_Tip30min_FT_010.raw~; SpectrumID: ~7715~; scans: ~9648~
1	PTN6_MOUSE	Tyrosine-protein phosphatase non-receptor type 6 OS=Mus musculus GN=Ptpn6 PE=1 SV=2	12698	67859	375	325	65	64	4865	2	1	1	735.849	1469.68	2	1469.68	0.0014	0	0.27	14	K	AGFWEEFESLQK	Q					File: ~D:¥Data¥Kosako¥Fusion_131130_GST-SHP1¥K04_Tip30min_FT_010.raw~; SpectrumID: ~7512~; scans: ~9411~
1	PTN6_MOUSE	Tyrosine-protein phosphatase non-receptor type 6 OS=Mus musculus GN=Ptpn6 PE=1 SV=2	12698	67859	375	325	65	64	4866	1	1	1	735.849	1469.68	2	1469.68	0.0014	0	56.47	3.4e-05	K	AGFWEEFESLQK	Q					File: ~D:¥Data¥Kosako¥Fusion_131130_GST-SHP1¥K04_Tip30min_FT_010.raw~; SpectrumID: ~7511~; scans: ~9410~
1	PTN6_MOUSE	Tyrosine-protein phosphatase non-receptor type 6 OS=Mus musculus GN=Ptpn6 PE=1 SV=2	12698	67859	375	325	65	64	4867	1	1	1	735.855	1469.69	2	1469.68	0.0119	0	36.62	0.0029	K	AGFWEEFESLQK	Q					File: ~D:¥Data¥Kosako¥Fusion_131130_GST-SHP1¥K04_Tip30min_FT_010.raw~; SpectrumID: ~7436~; scans: ~9322~
1	PTN6_MOUSE	Tyrosine-protein phosphatase non-receptor type 6 OS=Mus musculus GN=Ptpn6 PE=1 SV=2	12698	67859	375	325	65	64	4868	1	1	1	735.855	1469.69	2	1469.68	0.0119	0	31	0.011	K	AGFWEEFESLQK	Q					File: ~D:¥Data¥Kosako¥Fusion_131130_GST-SHP1¥K04_Tip30min_FT_010.raw~; SpectrumID: ~7435~; scans: ~9321~
1	PTN6_MOUSE	Tyrosine-protein phosphatase non-receptor type 6 OS=Mus musculus GN=Ptpn6 PE=1 SV=2	12698	67859	375	325	65	64	4872	1	1	1	491.263	1470.77	3	1470.77	-0.0004	1	62.57	6.6e-06	R	DLSGPDAETLLKGR	G					File: ~D:¥Data¥Kosako¥Fusion_131130_GST-SHP1¥K04_Tip30min_FT_010.raw~; SpectrumID: ~5081~; scans: ~6576~
1	PTN6_MOUSE	Tyrosine-protein phosphatase non-receptor type 6 OS=Mus musculus GN=Ptpn6 PE=1 SV=2	12698	67859	375	325	65	64	4874	1	1	1	736.391	1470.77	2	1470.77	-0.0001	1	90.1	1.2e-08	R	DLSGPDAETLLKGR	G					File: ~D:¥Data¥Kosako¥Fusion_131130_GST-SHP1¥K04_Tip30min_FT_010.raw~; SpectrumID: ~5089~; scans: ~6585~
1	PTN6_MOUSE	Tyrosine-protein phosphatase non-receptor type 6 OS=Mus musculus GN=Ptpn6 PE=1 SV=2	12698	67859	375	325	65	64	4990	1	1	1	497.906	1490.7	3	1490.7	-0.0009	0	42.61	0.00075	K	CVPYWPEVGTQR	V					File: ~D:¥Data¥Kosako¥Fusion_131130_GST-SHP1¥K04_Tip30min_FT_010.raw~; SpectrumID: ~5627~; scans: ~7212~
1	PTN6_MOUSE	Tyrosine-protein phosphatase non-receptor type 6 OS=Mus musculus GN=Ptpn6 PE=1 SV=2	12698	67859	375	325	65	64	4994	1	1	1	746.356	1490.7	2	1490.7	0.0007	0	37.74	0.0024	K	CVPYWPEVGTQR	V					File: ~D:¥Data¥Kosako¥Fusion_131130_GST-SHP1¥K04_Tip30min_FT_010.raw~; SpectrumID: ~5587~; scans: ~7165~
1	PTN6_MOUSE	Tyrosine-protein phosphatase non-receptor type 6 OS=Mus musculus GN=Ptpn6 PE=1 SV=2	12698	67859	375	325	65	64	5002	1	1	1	746.359	1490.7	2	1490.7	0.0056	0	34.96	0.0047	K	CVPYWPEVGTQR	V					File: ~D:¥Data¥Kosako¥Fusion_131130_GST-SHP1¥K04_Tip30min_FT_010.raw~; SpectrumID: ~7337~; scans: ~9207~
1	PTN6_MOUSE	Tyrosine-protein phosphatase non-receptor type 6 OS=Mus musculus GN=Ptpn6 PE=1 SV=2	12698	67859	375	325	65	64	5004	1	1	1	746.36	1490.71	2	1490.7	0.0081	0	37.36	0.0027	K	CVPYWPEVGTQR	V					File: ~D:¥Data¥Kosako¥Fusion_131130_GST-SHP1¥K04_Tip30min_FT_010.raw~; SpectrumID: ~5661~; scans: ~7252~
1	PTN6_MOUSE	Tyrosine-protein phosphatase non-receptor type 6 OS=Mus musculus GN=Ptpn6 PE=1 SV=2	12698	67859	375	325	65	64	5058	1	1	1	500.248	1497.72	3	1497.72	0.0004	1	45.45	0.0004	K	HKEEVYENVHSK	S					File: ~D:¥Data¥Kosako¥Fusion_131130_GST-SHP1¥K04_Tip30min_FT_010.raw~; SpectrumID: ~1525~; scans: ~2432~
1	PTN6_MOUSE	Tyrosine-protein phosphatase non-receptor type 6 OS=Mus musculus GN=Ptpn6 PE=1 SV=2	12698	67859	375	325	65	64	5060	1	1	1	749.868	1497.72	2	1497.72	0.0006	1	75.69	3.7e-07	K	HKEEVYENVHSK	S					File: ~D:¥Data¥Kosako¥Fusion_131130_GST-SHP1¥K04_Tip30min_FT_010.raw~; SpectrumID: ~1579~; scans: ~2495~
1	PTN6_MOUSE	Tyrosine-protein phosphatase non-receptor type 6 OS=Mus musculus GN=Ptpn6 PE=1 SV=2	12698	67859	375	325	65	64	5064	1	1	1	375.44	1497.73	4	1497.72	0.0112	1	31.88	0.0089	K	HKEEVYENVHSK	S					File: ~D:¥Data¥Kosako¥Fusion_131130_GST-SHP1¥K04_Tip30min_FT_010.raw~; SpectrumID: ~1587~; scans: ~2504~
1	PTN6_MOUSE	Tyrosine-protein phosphatase non-receptor type 6 OS=Mus musculus GN=Ptpn6 PE=1 SV=2	12698	67859	375	325	65	64	5066	1	1	1	500.252	1497.74	3	1497.72	0.0146	1	48.56	0.00018	K	HKEEVYENVHSK	S					File: ~D:¥Data¥Kosako¥Fusion_131130_GST-SHP1¥K04_Tip30min_FT_010.raw~; SpectrumID: ~1585~; scans: ~2502~
1	PTN6_MOUSE	Tyrosine-protein phosphatase non-receptor type 6 OS=Mus musculus GN=Ptpn6 PE=1 SV=2	12698	67859	375	325	65	64	5176	1	1	1	756.887	1511.76	2	1511.76	-0.0026	0	61.17	9.9e-06	K	TGIEEASGAFVYLR	Q					File: ~D:¥Data¥Kosako¥Fusion_131130_GST-SHP1¥K04_Tip30min_FT_010.raw~; SpectrumID: ~8305~; scans: ~10335~
1	PTN6_MOUSE	Tyrosine-protein phosphatase non-receptor type 6 OS=Mus musculus GN=Ptpn6 PE=1 SV=2	12698	67859	375	325	65	64	5180	1	1	1	504.928	1511.76	3	1511.76	-0.0004	0	30.16	0.014	K	TGIEEASGAFVYLR	Q					File: ~D:¥Data¥Kosako¥Fusion_131130_GST-SHP1¥K04_Tip30min_FT_010.raw~; SpectrumID: ~8683~; scans: ~10772~
1	PTN6_MOUSE	Tyrosine-protein phosphatase non-receptor type 6 OS=Mus musculus GN=Ptpn6 PE=1 SV=2	12698	67859	375	325	65	64	5181	1	1	1	504.928	1511.76	3	1511.76	-0.0003	0	1.74	9.4	K	TGIEEASGAFVYLR	Q					File: ~D:¥Data¥Kosako¥Fusion_131130_GST-SHP1¥K04_Tip30min_FT_010.raw~; SpectrumID: ~6306~; scans: ~8004~
1	PTN6_MOUSE	Tyrosine-protein phosphatase non-receptor type 6 OS=Mus musculus GN=Ptpn6 PE=1 SV=2	12698	67859	375	325	65	64	5182	1	1	1	504.928	1511.76	3	1511.76	-0.0003	0	85.65	3.8e-08	K	TGIEEASGAFVYLR	Q					File: ~D:¥Data¥Kosako¥Fusion_131130_GST-SHP1¥K04_Tip30min_FT_010.raw~; SpectrumID: ~6305~; scans: ~8003~
1	PTN6_MOUSE	Tyrosine-protein phosphatase non-receptor type 6 OS=Mus musculus GN=Ptpn6 PE=1 SV=2	12698	67859	375	325	65	64	5184	1	1	1	756.888	1511.76	2	1511.76	-0.0001	0	63.29	6.5e-06	K	TGIEEASGAFVYLR	Q					File: ~D:¥Data¥Kosako¥Fusion_131130_GST-SHP1¥K04_Tip30min_FT_010.raw~; SpectrumID: ~8653~; scans: ~10737~
1	PTN6_MOUSE	Tyrosine-protein phosphatase non-receptor type 6 OS=Mus musculus GN=Ptpn6 PE=1 SV=2	12698	67859	375	325	65	64	5188	1	1	1	756.888	1511.76	2	1511.76	0.0002	0	83.06	6.9e-08	K	TGIEEASGAFVYLR	Q					File: ~D:¥Data¥Kosako¥Fusion_131130_GST-SHP1¥K04_Tip30min_FT_010.raw~; SpectrumID: ~9025~; scans: ~11196~
1	PTN6_MOUSE	Tyrosine-protein phosphatase non-receptor type 6 OS=Mus musculus GN=Ptpn6 PE=1 SV=2	12698	67859	375	325	65	64	5190	1	1	1	504.928	1511.76	3	1511.76	0.0003	0	89.3	1.6e-08	K	TGIEEASGAFVYLR	Q					File: ~D:¥Data¥Kosako¥Fusion_131130_GST-SHP1¥K04_Tip30min_FT_010.raw~; SpectrumID: ~7313~; scans: ~9179~
1	PTN6_MOUSE	Tyrosine-protein phosphatase non-receptor type 6 OS=Mus musculus GN=Ptpn6 PE=1 SV=2	12698	67859	375	325	65	64	5192	1	1	1	756.888	1511.76	2	1511.76	0.0003	0	85.12	4.3e-08	K	TGIEEASGAFVYLR	Q					File: ~D:¥Data¥Kosako¥Fusion_131130_GST-SHP1¥K04_Tip30min_FT_010.raw~; SpectrumID: ~8845~; scans: ~10968~
1	PTN6_MOUSE	Tyrosine-protein phosphatase non-receptor type 6 OS=Mus musculus GN=Ptpn6 PE=1 SV=2	12698	67859	375	325	65	64	5194	1	1	1	504.928	1511.76	3	1511.76	0.0005	0	48.22	0.00021	K	TGIEEASGAFVYLR	Q					File: ~D:¥Data¥Kosako¥Fusion_131130_GST-SHP1¥K04_Tip30min_FT_010.raw~; SpectrumID: ~9011~; scans: ~11178~
1	PTN6_MOUSE	Tyrosine-protein phosphatase non-receptor type 6 OS=Mus musculus GN=Ptpn6 PE=1 SV=2	12698	67859	375	325	65	64	5198	1	1	1	504.928	1511.76	3	1511.76	0.0006	0	78.01	2.2e-07	K	TGIEEASGAFVYLR	Q					File: ~D:¥Data¥Kosako¥Fusion_131130_GST-SHP1¥K04_Tip30min_FT_010.raw~; SpectrumID: ~7115~; scans: ~8948~
1	PTN6_MOUSE	Tyrosine-protein phosphatase non-receptor type 6 OS=Mus musculus GN=Ptpn6 PE=1 SV=2	12698	67859	375	325	65	64	5200	1	1	1	504.928	1511.76	3	1511.76	0.0007	0	76.37	3.2e-07	K	TGIEEASGAFVYLR	Q					File: ~D:¥Data¥Kosako¥Fusion_131130_GST-SHP1¥K04_Tip30min_FT_010.raw~; SpectrumID: ~6907~; scans: ~8705~
1	PTN6_MOUSE	Tyrosine-protein phosphatase non-receptor type 6 OS=Mus musculus GN=Ptpn6 PE=1 SV=2	12698	67859	375	325	65	64	5202	1	1	1	756.889	1511.76	2	1511.76	0.0008	0	60.92	1.1e-05	K	TGIEEASGAFVYLR	Q					File: ~D:¥Data¥Kosako¥Fusion_131130_GST-SHP1¥K04_Tip30min_FT_010.raw~; SpectrumID: ~8041~; scans: ~10027~
1	PTN6_MOUSE	Tyrosine-protein phosphatase non-receptor type 6 OS=Mus musculus GN=Ptpn6 PE=1 SV=2	12698	67859	375	325	65	64	5204	1	1	1	756.889	1511.76	2	1511.76	0.0009	0	94.04	5.4e-09	K	TGIEEASGAFVYLR	Q					File: ~D:¥Data¥Kosako¥Fusion_131130_GST-SHP1¥K04_Tip30min_FT_010.raw~; SpectrumID: ~7233~; scans: ~9086~
1	PTN6_MOUSE	Tyrosine-protein phosphatase non-receptor type 6 OS=Mus musculus GN=Ptpn6 PE=1 SV=2	12698	67859	375	325	65	64	5205	1	1	1	504.928	1511.76	3	1511.76	0.0009	0	3.5	6.2	K	TGIEEASGAFVYLR	Q					File: ~D:¥Data¥Kosako¥Fusion_131130_GST-SHP1¥K04_Tip30min_FT_010.raw~; SpectrumID: ~6508~; scans: ~8240~
1	PTN6_MOUSE	Tyrosine-protein phosphatase non-receptor type 6 OS=Mus musculus GN=Ptpn6 PE=1 SV=2	12698	67859	375	325	65	64	5206	1	1	1	504.928	1511.76	3	1511.76	0.0009	0	76.34	3.2e-07	K	TGIEEASGAFVYLR	Q					File: ~D:¥Data¥Kosako¥Fusion_131130_GST-SHP1¥K04_Tip30min_FT_010.raw~; SpectrumID: ~6507~; scans: ~8239~
1	PTN6_MOUSE	Tyrosine-protein phosphatase non-receptor type 6 OS=Mus musculus GN=Ptpn6 PE=1 SV=2	12698	67859	375	325	65	64	5208	1	1	1	504.928	1511.76	3	1511.76	0.0011	0	79.11	1.7e-07	K	TGIEEASGAFVYLR	Q					File: ~D:¥Data¥Kosako¥Fusion_131130_GST-SHP1¥K04_Tip30min_FT_010.raw~; SpectrumID: ~6705~; scans: ~8470~
1	PTN6_MOUSE	Tyrosine-protein phosphatase non-receptor type 6 OS=Mus musculus GN=Ptpn6 PE=1 SV=2	12698	67859	375	325	65	64	5214	1	1	1	756.89	1511.76	2	1511.76	0.0028	0	104.8	4.5e-10	K	TGIEEASGAFVYLR	Q					File: ~D:¥Data¥Kosako¥Fusion_131130_GST-SHP1¥K04_Tip30min_FT_010.raw~; SpectrumID: ~7035~; scans: ~8855~
1	PTN6_MOUSE	Tyrosine-protein phosphatase non-receptor type 6 OS=Mus musculus GN=Ptpn6 PE=1 SV=2	12698	67859	375	325	65	64	5216	1	1	1	756.89	1511.77	2	1511.76	0.0034	0	64.46	4.7e-06	K	TGIEEASGAFVYLR	Q					File: ~D:¥Data¥Kosako¥Fusion_131130_GST-SHP1¥K04_Tip30min_FT_010.raw~; SpectrumID: ~7589~; scans: ~9501~
1	PTN6_MOUSE	Tyrosine-protein phosphatase non-receptor type 6 OS=Mus musculus GN=Ptpn6 PE=1 SV=2	12698	67859	375	325	65	64	5218	1	1	1	756.891	1511.77	2	1511.76	0.0046	0	104.8	4.3e-10	K	TGIEEASGAFVYLR	Q					File: ~D:¥Data¥Kosako¥Fusion_131130_GST-SHP1¥K04_Tip30min_FT_010.raw~; SpectrumID: ~6831~; scans: ~8617~
1	PTN6_MOUSE	Tyrosine-protein phosphatase non-receptor type 6 OS=Mus musculus GN=Ptpn6 PE=1 SV=2	12698	67859	375	325	65	64	5220	1	1	1	756.891	1511.77	2	1511.76	0.0048	0	84.97	4e-08	K	TGIEEASGAFVYLR	Q					File: ~D:¥Data¥Kosako¥Fusion_131130_GST-SHP1¥K04_Tip30min_FT_010.raw~; SpectrumID: ~6121~; scans: ~7788~
1	PTN6_MOUSE	Tyrosine-protein phosphatase non-receptor type 6 OS=Mus musculus GN=Ptpn6 PE=1 SV=2	12698	67859	375	325	65	64	5222	1	1	1	756.891	1511.77	2	1511.76	0.0062	0	86.52	2.9e-08	K	TGIEEASGAFVYLR	Q					File: ~D:¥Data¥Kosako¥Fusion_131130_GST-SHP1¥K04_Tip30min_FT_010.raw~; SpectrumID: ~6633~; scans: ~8386~
1	PTN6_MOUSE	Tyrosine-protein phosphatase non-receptor type 6 OS=Mus musculus GN=Ptpn6 PE=1 SV=2	12698	67859	375	325	65	64	5224	1	1	1	756.893	1511.77	2	1511.76	0.0089	0	104.75	4e-10	K	TGIEEASGAFVYLR	Q					File: ~D:¥Data¥Kosako¥Fusion_131130_GST-SHP1¥K04_Tip30min_FT_010.raw~; SpectrumID: ~6435~; scans: ~8155~
1	PTN6_MOUSE	Tyrosine-protein phosphatase non-receptor type 6 OS=Mus musculus GN=Ptpn6 PE=1 SV=2	12698	67859	375	325	65	64	5225	1	1	1	504.932	1511.77	3	1511.76	0.0122	0	8.61	1.7	K	TGIEEASGAFVYLR	Q					File: ~D:¥Data¥Kosako¥Fusion_131130_GST-SHP1¥K04_Tip30min_FT_010.raw~; SpectrumID: ~6316~; scans: ~8016~
1	PTN6_MOUSE	Tyrosine-protein phosphatase non-receptor type 6 OS=Mus musculus GN=Ptpn6 PE=1 SV=2	12698	67859	375	325	65	64	5226	1	1	1	504.932	1511.77	3	1511.76	0.0122	0	87.62	2.1e-08	K	TGIEEASGAFVYLR	Q					File: ~D:¥Data¥Kosako¥Fusion_131130_GST-SHP1¥K04_Tip30min_FT_010.raw~; SpectrumID: ~6315~; scans: ~8015~
1	PTN6_MOUSE	Tyrosine-protein phosphatase non-receptor type 6 OS=Mus musculus GN=Ptpn6 PE=1 SV=2	12698	67859	375	325	65	64	5440	1	1	1	770.92	1539.83	2	1539.83	-0.0005	0	67.95	1.3e-06	R	TLQISPLDNGDLVR	E					File: ~D:¥Data¥Kosako¥Fusion_131130_GST-SHP1¥K04_Tip30min_FT_010.raw~; SpectrumID: ~5835~; scans: ~7455~
1	PTN6_MOUSE	Tyrosine-protein phosphatase non-receptor type 6 OS=Mus musculus GN=Ptpn6 PE=1 SV=2	12698	67859	375	325	65	64	5444	1	1	1	514.283	1539.83	3	1539.83	0.0001	0	78.51	1.3e-07	R	TLQISPLDNGDLVR	E					File: ~D:¥Data¥Kosako¥Fusion_131130_GST-SHP1¥K04_Tip30min_FT_010.raw~; SpectrumID: ~5857~; scans: ~7480~
1	PTN6_MOUSE	Tyrosine-protein phosphatase non-receptor type 6 OS=Mus musculus GN=Ptpn6 PE=1 SV=2	12698	67859	375	325	65	64	5448	1	1	1	770.92	1539.83	2	1539.83	0.0001	0	61.63	6.4e-06	R	TLQISPLDNGDLVR	E					File: ~D:¥Data¥Kosako¥Fusion_131130_GST-SHP1¥K04_Tip30min_FT_010.raw~; SpectrumID: ~9371~; scans: ~11632~
1	PTN6_MOUSE	Tyrosine-protein phosphatase non-receptor type 6 OS=Mus musculus GN=Ptpn6 PE=1 SV=2	12698	67859	375	325	65	64	5451	1	1	1	770.92	1539.83	2	1539.83	0.0005	0	56.59	2e-05	R	TLQISPLDNGDLVR	E					File: ~D:¥Data¥Kosako¥Fusion_131130_GST-SHP1¥K04_Tip30min_FT_010.raw~; SpectrumID: ~9503~; scans: ~11838~
1	PTN6_MOUSE	Tyrosine-protein phosphatase non-receptor type 6 OS=Mus musculus GN=Ptpn6 PE=1 SV=2	12698	67859	375	325	65	64	5452	1	1	1	770.92	1539.83	2	1539.83	0.0005	0	56.3	2.2e-05	R	TLQISPLDNGDLVR	E					File: ~D:¥Data¥Kosako¥Fusion_131130_GST-SHP1¥K04_Tip30min_FT_010.raw~; SpectrumID: ~9205~; scans: ~11410~
1	PTN6_MOUSE	Tyrosine-protein phosphatase non-receptor type 6 OS=Mus musculus GN=Ptpn6 PE=1 SV=2	12698	67859	375	325	65	64	5454	1	1	1	770.921	1539.83	2	1539.83	0.0011	0	52.41	5.4e-05	R	TLQISPLDNGDLVR	E					File: ~D:¥Data¥Kosako¥Fusion_131130_GST-SHP1¥K04_Tip30min_FT_010.raw~; SpectrumID: ~5877~; scans: ~7504~
1	PTN6_MOUSE	Tyrosine-protein phosphatase non-receptor type 6 OS=Mus musculus GN=Ptpn6 PE=1 SV=2	12698	67859	375	325	65	64	5456	1	1	1	770.921	1539.83	2	1539.83	0.0016	0	76.92	2e-07	R	TLQISPLDNGDLVR	E					File: ~D:¥Data¥Kosako¥Fusion_131130_GST-SHP1¥K04_Tip30min_FT_010.raw~; SpectrumID: ~9599~; scans: ~12029~
1	PTN6_MOUSE	Tyrosine-protein phosphatase non-receptor type 6 OS=Mus musculus GN=Ptpn6 PE=1 SV=2	12698	67859	375	325	65	64	5833	1	1	1	547.626	1639.86	3	1639.86	0.0004	1	56.68	2.5e-05	K	KTGIEEASGAFVYLR	Q					File: ~D:¥Data¥Kosako¥Fusion_131130_GST-SHP1¥K04_Tip30min_FT_010.raw~; SpectrumID: ~6631~; scans: ~8383~
1	PTN6_MOUSE	Tyrosine-protein phosphatase non-receptor type 6 OS=Mus musculus GN=Ptpn6 PE=1 SV=2	12698	67859	375	325	65	64	5840	1	1	1	820.936	1639.86	2	1639.86	0.0006	1	97.77	1.9e-09	K	KTGIEEASGAFVYLR	Q					File: ~D:¥Data¥Kosako¥Fusion_131130_GST-SHP1¥K04_Tip30min_FT_010.raw~; SpectrumID: ~5831~; scans: ~7450~
1	PTN6_MOUSE	Tyrosine-protein phosphatase non-receptor type 6 OS=Mus musculus GN=Ptpn6 PE=1 SV=2	12698	67859	375	325	65	64	5843	1	1	1	547.626	1639.86	3	1639.86	0.0006	1	59.24	1.4e-05	K	KTGIEEASGAFVYLR	Q					File: ~D:¥Data¥Kosako¥Fusion_131130_GST-SHP1¥K04_Tip30min_FT_010.raw~; SpectrumID: ~6193~; scans: ~7872~
1	PTN6_MOUSE	Tyrosine-protein phosphatase non-receptor type 6 OS=Mus musculus GN=Ptpn6 PE=1 SV=2	12698	67859	375	325	65	64	5846	1	1	1	547.626	1639.86	3	1639.86	0.0006	1	56.07	2.9e-05	K	KTGIEEASGAFVYLR	Q					File: ~D:¥Data¥Kosako¥Fusion_131130_GST-SHP1¥K04_Tip30min_FT_010.raw~; SpectrumID: ~5985~; scans: ~7630~
1	PTN6_MOUSE	Tyrosine-protein phosphatase non-receptor type 6 OS=Mus musculus GN=Ptpn6 PE=1 SV=2	12698	67859	375	325	65	64	5847	1	1	1	547.626	1639.86	3	1639.86	0.0008	1	51.61	8e-05	K	KTGIEEASGAFVYLR	Q					File: ~D:¥Data¥Kosako¥Fusion_131130_GST-SHP1¥K04_Tip30min_FT_010.raw~; SpectrumID: ~6871~; scans: ~8663~
1	PTN6_MOUSE	Tyrosine-protein phosphatase non-receptor type 6 OS=Mus musculus GN=Ptpn6 PE=1 SV=2	12698	67859	375	325	65	64	5850	1	1	1	547.629	1639.87	3	1639.86	0.0087	1	63.48	4.6e-06	K	KTGIEEASGAFVYLR	Q					File: ~D:¥Data¥Kosako¥Fusion_131130_GST-SHP1¥K04_Tip30min_FT_010.raw~; SpectrumID: ~5775~; scans: ~7385~
1	PTN6_MOUSE	Tyrosine-protein phosphatase non-receptor type 6 OS=Mus musculus GN=Ptpn6 PE=1 SV=2	12698	67859	375	325	65	64	5856	1	1	1	822.456	1642.9	2	1642.9	-0.0002	0	52.2	5.1e-05	K	FIYVAIAQFIETTK	K					File: ~D:¥Data¥Kosako¥Fusion_131130_GST-SHP1¥K04_Tip30min_FT_010.raw~; SpectrumID: ~8883~; scans: ~11015~
1	PTN6_MOUSE	Tyrosine-protein phosphatase non-receptor type 6 OS=Mus musculus GN=Ptpn6 PE=1 SV=2	12698	67859	375	325	65	64	5860	1	1	1	822.456	1642.9	2	1642.9	0	0	65.28	2.5e-06	K	FIYVAIAQFIETTK	K					File: ~D:¥Data¥Kosako¥Fusion_131130_GST-SHP1¥K04_Tip30min_FT_010.raw~; SpectrumID: ~8695~; scans: ~10786~
1	PTN6_MOUSE	Tyrosine-protein phosphatase non-receptor type 6 OS=Mus musculus GN=Ptpn6 PE=1 SV=2	12698	67859	375	325	65	64	5866	1	1	1	548.64	1642.9	3	1642.9	0.0003	0	56.18	2e-05	K	FIYVAIAQFIETTK	K					File: ~D:¥Data¥Kosako¥Fusion_131130_GST-SHP1¥K04_Tip30min_FT_010.raw~; SpectrumID: ~8701~; scans: ~10793~
1	PTN6_MOUSE	Tyrosine-protein phosphatase non-receptor type 6 OS=Mus musculus GN=Ptpn6 PE=1 SV=2	12698	67859	375	325	65	64	5867	1	1	1	822.456	1642.9	2	1642.9	0.0005	0	37.56	0.0014	K	FIYVAIAQFIETTK	K					File: ~D:¥Data¥Kosako¥Fusion_131130_GST-SHP1¥K04_Tip30min_FT_010.raw~; SpectrumID: ~8478~; scans: ~10536~
1	PTN6_MOUSE	Tyrosine-protein phosphatase non-receptor type 6 OS=Mus musculus GN=Ptpn6 PE=1 SV=2	12698	67859	375	325	65	64	5868	1	1	1	822.456	1642.9	2	1642.9	0.0005	0	64.94	2.6e-06	K	FIYVAIAQFIETTK	K					File: ~D:¥Data¥Kosako¥Fusion_131130_GST-SHP1¥K04_Tip30min_FT_010.raw~; SpectrumID: ~8477~; scans: ~10535~
1	PTN6_MOUSE	Tyrosine-protein phosphatase non-receptor type 6 OS=Mus musculus GN=Ptpn6 PE=1 SV=2	12698	67859	375	325	65	64	5873	1	1	1	548.64	1642.9	3	1642.9	0.0016	0	8.13	1.3	K	FIYVAIAQFIETTK	K					File: ~D:¥Data¥Kosako¥Fusion_131130_GST-SHP1¥K04_Tip30min_FT_010.raw~; SpectrumID: ~8480~; scans: ~10538~
1	PTN6_MOUSE	Tyrosine-protein phosphatase non-receptor type 6 OS=Mus musculus GN=Ptpn6 PE=1 SV=2	12698	67859	375	325	65	64	5874	1	1	1	548.64	1642.9	3	1642.9	0.0016	0	67.43	1.5e-06	K	FIYVAIAQFIETTK	K					File: ~D:¥Data¥Kosako¥Fusion_131130_GST-SHP1¥K04_Tip30min_FT_010.raw~; SpectrumID: ~8479~; scans: ~10537~
1	PTN6_MOUSE	Tyrosine-protein phosphatase non-receptor type 6 OS=Mus musculus GN=Ptpn6 PE=1 SV=2	12698	67859	375	325	65	64	5878	1	1	1	822.462	1642.91	2	1642.9	0.0118	0	77.12	1.2e-07	K	FIYVAIAQFIETTK	K					File: ~D:¥Data¥Kosako¥Fusion_131130_GST-SHP1¥K04_Tip30min_FT_010.raw~; SpectrumID: ~8495~; scans: ~10555~
1	PTN6_MOUSE	Tyrosine-protein phosphatase non-receptor type 6 OS=Mus musculus GN=Ptpn6 PE=1 SV=2	12698	67859	375	325	65	64	5880	1	1	1	548.644	1642.91	3	1642.9	0.0127	0	67.64	1.1e-06	K	FIYVAIAQFIETTK	K					File: ~D:¥Data¥Kosako¥Fusion_131130_GST-SHP1¥K04_Tip30min_FT_010.raw~; SpectrumID: ~8497~; scans: ~10557~
1	PTN6_MOUSE	Tyrosine-protein phosphatase non-receptor type 6 OS=Mus musculus GN=Ptpn6 PE=1 SV=2	12698	67859	375	325	65	64	6018	1	1	1	569.261	1704.76	3	1704.76	-0.0005	0	22.18	0.11	R	IQNSGDFYDLYGGEK	F					File: ~D:¥Data¥Kosako¥Fusion_131130_GST-SHP1¥K04_Tip30min_FT_010.raw~; SpectrumID: ~5735~; scans: ~7338~
1	PTN6_MOUSE	Tyrosine-protein phosphatase non-receptor type 6 OS=Mus musculus GN=Ptpn6 PE=1 SV=2	12698	67859	375	325	65	64	6020	1	1	1	569.262	1704.76	3	1704.76	0.0002	0	30.41	0.016	R	IQNSGDFYDLYGGEK	F					File: ~D:¥Data¥Kosako¥Fusion_131130_GST-SHP1¥K04_Tip30min_FT_010.raw~; SpectrumID: ~5275~; scans: ~6802~
1	PTN6_MOUSE	Tyrosine-protein phosphatase non-receptor type 6 OS=Mus musculus GN=Ptpn6 PE=1 SV=2	12698	67859	375	325	65	64	6028	1	1	1	853.389	1704.76	2	1704.76	0.0005	0	52.55	0.0001	R	IQNSGDFYDLYGGEK	F					File: ~D:¥Data¥Kosako¥Fusion_131130_GST-SHP1¥K04_Tip30min_FT_010.raw~; SpectrumID: ~9347~; scans: ~11599~
1	PTN6_MOUSE	Tyrosine-protein phosphatase non-receptor type 6 OS=Mus musculus GN=Ptpn6 PE=1 SV=2	12698	67859	375	325	65	64	6029	1	1	1	853.389	1704.76	2	1704.76	0.0005	0	91.06	1.4e-08	R	IQNSGDFYDLYGGEK	F					File: ~D:¥Data¥Kosako¥Fusion_131130_GST-SHP1¥K04_Tip30min_FT_010.raw~; SpectrumID: ~5253~; scans: ~6777~
1	PTN6_MOUSE	Tyrosine-protein phosphatase non-receptor type 6 OS=Mus musculus GN=Ptpn6 PE=1 SV=2	12698	67859	375	325	65	64	6030	1	1	1	853.389	1704.76	2	1704.76	0.0005	0	70.44	1.6e-06	R	IQNSGDFYDLYGGEK	F					File: ~D:¥Data¥Kosako¥Fusion_131130_GST-SHP1¥K04_Tip30min_FT_010.raw~; SpectrumID: ~5721~; scans: ~7322~
1	PTN6_MOUSE	Tyrosine-protein phosphatase non-receptor type 6 OS=Mus musculus GN=Ptpn6 PE=1 SV=2	12698	67859	375	325	65	64	6036	1	1	1	853.389	1704.76	2	1704.76	0.001	0	86.12	4.4e-08	R	IQNSGDFYDLYGGEK	F					File: ~D:¥Data¥Kosako¥Fusion_131130_GST-SHP1¥K04_Tip30min_FT_010.raw~; SpectrumID: ~5483~; scans: ~7045~
1	PTN6_MOUSE	Tyrosine-protein phosphatase non-receptor type 6 OS=Mus musculus GN=Ptpn6 PE=1 SV=2	12698	67859	375	325	65	64	6037	1	1	1	569.262	1704.77	3	1704.76	0.0022	0	1.29	13	R	IQNSGDFYDLYGGEK	F					File: ~D:¥Data¥Kosako¥Fusion_131130_GST-SHP1¥K04_Tip30min_FT_010.raw~; SpectrumID: ~5508~; scans: ~7073~
1	PTN6_MOUSE	Tyrosine-protein phosphatase non-receptor type 6 OS=Mus musculus GN=Ptpn6 PE=1 SV=2	12698	67859	375	325	65	64	6038	1	1	1	569.262	1704.77	3	1704.76	0.0022	0	52.65	9.7e-05	R	IQNSGDFYDLYGGEK	F					File: ~D:¥Data¥Kosako¥Fusion_131130_GST-SHP1¥K04_Tip30min_FT_010.raw~; SpectrumID: ~5507~; scans: ~7072~
1	PTN6_MOUSE	Tyrosine-protein phosphatase non-receptor type 6 OS=Mus musculus GN=Ptpn6 PE=1 SV=2	12698	67859	375	325	65	64	6040	1	1	1	853.397	1704.78	2	1704.76	0.0157	0	90.43	1.6e-08	R	IQNSGDFYDLYGGEK	F					File: ~D:¥Data¥Kosako¥Fusion_131130_GST-SHP1¥K04_Tip30min_FT_010.raw~; SpectrumID: ~5521~; scans: ~7089~
1	PTN6_MOUSE	Tyrosine-protein phosphatase non-receptor type 6 OS=Mus musculus GN=Ptpn6 PE=1 SV=2	12698	67859	375	325	65	64	6130	1	1	1	578.62	1732.84	3	1732.84	0.0014	1	38.55	0.002	R	NKCVPYWPEVGTQR	V					File: ~D:¥Data¥Kosako¥Fusion_131130_GST-SHP1¥K04_Tip30min_FT_010.raw~; SpectrumID: ~5053~; scans: ~6543~
1	PTN6_MOUSE	Tyrosine-protein phosphatase non-receptor type 6 OS=Mus musculus GN=Ptpn6 PE=1 SV=2	12698	67859	375	325	65	64	6192	1	1	1	590.616	1768.83	3	1768.83	-0.0009	0	66.26	3.9e-06	R	DSNIPGSDYINANYVK	N					File: ~D:¥Data¥Kosako¥Fusion_131130_GST-SHP1¥K04_Tip30min_FT_010.raw~; SpectrumID: ~5529~; scans: ~7098~
1	PTN6_MOUSE	Tyrosine-protein phosphatase non-receptor type 6 OS=Mus musculus GN=Ptpn6 PE=1 SV=2	12698	67859	375	325	65	64	6196	1	1	1	885.421	1768.83	2	1768.83	0	0	49.25	0.00019	R	DSNIPGSDYINANYVK	N					File: ~D:¥Data¥Kosako¥Fusion_131130_GST-SHP1¥K04_Tip30min_FT_010.raw~; SpectrumID: ~5319~; scans: ~6854~
1	PTN6_MOUSE	Tyrosine-protein phosphatase non-receptor type 6 OS=Mus musculus GN=Ptpn6 PE=1 SV=2	12698	67859	375	325	65	64	6198	1	1	1	885.421	1768.83	2	1768.83	0.0001	0	36.95	0.0033	R	DSNIPGSDYINANYVK	N					File: ~D:¥Data¥Kosako¥Fusion_131130_GST-SHP1¥K04_Tip30min_FT_010.raw~; SpectrumID: ~5723~; scans: ~7324~
1	PTN6_MOUSE	Tyrosine-protein phosphatase non-receptor type 6 OS=Mus musculus GN=Ptpn6 PE=1 SV=2	12698	67859	375	325	65	64	6202	1	1	1	885.421	1768.83	2	1768.83	0.0005	0	41.48	0.0012	R	DSNIPGSDYINANYVK	N					File: ~D:¥Data¥Kosako¥Fusion_131130_GST-SHP1¥K04_Tip30min_FT_010.raw~; SpectrumID: ~9183~; scans: ~11384~
1	PTN6_MOUSE	Tyrosine-protein phosphatase non-receptor type 6 OS=Mus musculus GN=Ptpn6 PE=1 SV=2	12698	67859	375	325	65	64	6204	1	1	1	885.421	1768.83	2	1768.83	0.0007	0	44.5	0.00057	R	DSNIPGSDYINANYVK	N					File: ~D:¥Data¥Kosako¥Fusion_131130_GST-SHP1¥K04_Tip30min_FT_010.raw~; SpectrumID: ~9349~; scans: ~11602~
1	PTN6_MOUSE	Tyrosine-protein phosphatase non-receptor type 6 OS=Mus musculus GN=Ptpn6 PE=1 SV=2	12698	67859	375	325	65	64	6206	1	1	1	885.421	1768.83	2	1768.83	0.001	0	47.36	0.0003	R	DSNIPGSDYINANYVK	N					File: ~D:¥Data¥Kosako¥Fusion_131130_GST-SHP1¥K04_Tip30min_FT_010.raw~; SpectrumID: ~9493~; scans: ~11817~
1	PTN6_MOUSE	Tyrosine-protein phosphatase non-receptor type 6 OS=Mus musculus GN=Ptpn6 PE=1 SV=2	12698	67859	375	325	65	64	6208	1	1	1	885.421	1768.83	2	1768.83	0.0013	0	53.26	7.9e-05	R	DSNIPGSDYINANYVK	N					File: ~D:¥Data¥Kosako¥Fusion_131130_GST-SHP1¥K04_Tip30min_FT_010.raw~; SpectrumID: ~5523~; scans: ~7091~
1	PTN6_MOUSE	Tyrosine-protein phosphatase non-receptor type 6 OS=Mus musculus GN=Ptpn6 PE=1 SV=2	12698	67859	375	325	65	64	6214	1	1	1	885.428	1768.84	2	1768.83	0.0137	0	53.27	7e-05	R	DSNIPGSDYINANYVK	N					File: ~D:¥Data¥Kosako¥Fusion_131130_GST-SHP1¥K04_Tip30min_FT_010.raw~; SpectrumID: ~5541~; scans: ~7112~
1	PTN6_MOUSE	Tyrosine-protein phosphatase non-receptor type 6 OS=Mus musculus GN=Ptpn6 PE=1 SV=2	12698	67859	375	325	65	64	6240	1	1	1	886.503	1770.99	2	1770.99	-0.0002	1	76.56	1.2e-07	K	FIYVAIAQFIETTKK	K					File: ~D:¥Data¥Kosako¥Fusion_131130_GST-SHP1¥K04_Tip30min_FT_010.raw~; SpectrumID: ~7757~; scans: ~9697~
1	PTN6_MOUSE	Tyrosine-protein phosphatase non-receptor type 6 OS=Mus musculus GN=Ptpn6 PE=1 SV=2	12698	67859	375	325	65	64	6242	1	1	1	886.503	1770.99	2	1770.99	-0.0001	1	62.28	3.3e-06	K	FIYVAIAQFIETTKK	K					File: ~D:¥Data¥Kosako¥Fusion_131130_GST-SHP1¥K04_Tip30min_FT_010.raw~; SpectrumID: ~8185~; scans: ~10195~
1	PTN6_MOUSE	Tyrosine-protein phosphatase non-receptor type 6 OS=Mus musculus GN=Ptpn6 PE=1 SV=2	12698	67859	375	325	65	64	6248	1	1	1	591.338	1770.99	3	1770.99	0.0004	1	54.09	2.2e-05	K	FIYVAIAQFIETTKK	K					File: ~D:¥Data¥Kosako¥Fusion_131130_GST-SHP1¥K04_Tip30min_FT_010.raw~; SpectrumID: ~8607~; scans: ~10683~
1	PTN6_MOUSE	Tyrosine-protein phosphatase non-receptor type 6 OS=Mus musculus GN=Ptpn6 PE=1 SV=2	12698	67859	375	325	65	64	6250	1	1	1	591.338	1770.99	3	1770.99	0.0006	1	69.3	6.6e-07	K	FIYVAIAQFIETTKK	K					File: ~D:¥Data¥Kosako¥Fusion_131130_GST-SHP1¥K04_Tip30min_FT_010.raw~; SpectrumID: ~8373~; scans: ~10414~
1	PTN6_MOUSE	Tyrosine-protein phosphatase non-receptor type 6 OS=Mus musculus GN=Ptpn6 PE=1 SV=2	12698	67859	375	325	65	64	6252	1	1	1	591.338	1770.99	3	1770.99	0.0011	1	67.72	1e-06	K	FIYVAIAQFIETTKK	K					File: ~D:¥Data¥Kosako¥Fusion_131130_GST-SHP1¥K04_Tip30min_FT_010.raw~; SpectrumID: ~7755~; scans: ~9694~
1	PTN6_MOUSE	Tyrosine-protein phosphatase non-receptor type 6 OS=Mus musculus GN=Ptpn6 PE=1 SV=2	12698	67859	375	325	65	64	6254	1	1	1	886.504	1770.99	2	1770.99	0.0012	1	77	1.2e-07	K	FIYVAIAQFIETTKK	K					File: ~D:¥Data¥Kosako¥Fusion_131130_GST-SHP1¥K04_Tip30min_FT_010.raw~; SpectrumID: ~8393~; scans: ~10437~
1	PTN6_MOUSE	Tyrosine-protein phosphatase non-receptor type 6 OS=Mus musculus GN=Ptpn6 PE=1 SV=2	12698	67859	375	325	65	64	6256	1	1	1	591.338	1770.99	3	1770.99	0.0017	1	69.14	7.2e-07	K	FIYVAIAQFIETTKK	K					File: ~D:¥Data¥Kosako¥Fusion_131130_GST-SHP1¥K04_Tip30min_FT_010.raw~; SpectrumID: ~7959~; scans: ~9932~
1	PTN6_MOUSE	Tyrosine-protein phosphatase non-receptor type 6 OS=Mus musculus GN=Ptpn6 PE=1 SV=2	12698	67859	375	325	65	64	6258	1	1	1	886.504	1770.99	2	1770.99	0.0019	1	71.99	3.7e-07	K	FIYVAIAQFIETTKK	K					File: ~D:¥Data¥Kosako¥Fusion_131130_GST-SHP1¥K04_Tip30min_FT_010.raw~; SpectrumID: ~7977~; scans: ~9953~
1	PTN6_MOUSE	Tyrosine-protein phosphatase non-receptor type 6 OS=Mus musculus GN=Ptpn6 PE=1 SV=2	12698	67859	375	325	65	64	6260	1	1	1	591.339	1770.99	3	1770.99	0.0024	1	50.66	5.2e-05	K	FIYVAIAQFIETTKK	K					File: ~D:¥Data¥Kosako¥Fusion_131130_GST-SHP1¥K04_Tip30min_FT_010.raw~; SpectrumID: ~8167~; scans: ~10174~
1	PTN6_MOUSE	Tyrosine-protein phosphatase non-receptor type 6 OS=Mus musculus GN=Ptpn6 PE=1 SV=2	12698	67859	375	325	65	64	6262	1	1	1	591.342	1771.01	3	1770.99	0.0131	1	68.51	6.3e-07	K	FIYVAIAQFIETTKK	K					File: ~D:¥Data¥Kosako¥Fusion_131130_GST-SHP1¥K04_Tip30min_FT_010.raw~; SpectrumID: ~7763~; scans: ~9704~
1	PTN6_MOUSE	Tyrosine-protein phosphatase non-receptor type 6 OS=Mus musculus GN=Ptpn6 PE=1 SV=2	12698	67859	375	325	65	64	6276	1	1	1	594.288	1779.84	3	1779.84	-0.0016	0	51.18	0.00014	K	GQESEYGNITYPPAVR	S					File: ~D:¥Data¥Kosako¥Fusion_131130_GST-SHP1¥K04_Tip30min_FT_010.raw~; SpectrumID: ~4815~; scans: ~6266~
1	PTN6_MOUSE	Tyrosine-protein phosphatase non-receptor type 6 OS=Mus musculus GN=Ptpn6 PE=1 SV=2	12698	67859	375	325	65	64	6280	1	1	1	445.968	1779.84	4	1779.84	-0.0008	0	31.41	0.013	K	GQESEYGNITYPPAVR	S					File: ~D:¥Data¥Kosako¥Fusion_131130_GST-SHP1¥K04_Tip30min_FT_010.raw~; SpectrumID: ~4865~; scans: ~6324~
1	PTN6_MOUSE	Tyrosine-protein phosphatase non-receptor type 6 OS=Mus musculus GN=Ptpn6 PE=1 SV=2	12698	67859	375	325	65	64	6282	1	1	1	890.928	1779.84	2	1779.84	-0.0006	0	83.54	8e-08	K	GQESEYGNITYPPAVR	S					File: ~D:¥Data¥Kosako¥Fusion_131130_GST-SHP1¥K04_Tip30min_FT_010.raw~; SpectrumID: ~4801~; scans: ~6250~
1	PTN6_MOUSE	Tyrosine-protein phosphatase non-receptor type 6 OS=Mus musculus GN=Ptpn6 PE=1 SV=2	12698	67859	375	325	65	64	6284	1	1	1	890.929	1779.84	2	1779.84	0	0	99.1	2.2e-09	K	GQESEYGNITYPPAVR	S					File: ~D:¥Data¥Kosako¥Fusion_131130_GST-SHP1¥K04_Tip30min_FT_010.raw~; SpectrumID: ~9457~; scans: ~11757~
1	PTN6_MOUSE	Tyrosine-protein phosphatase non-receptor type 6 OS=Mus musculus GN=Ptpn6 PE=1 SV=2	12698	67859	375	325	65	64	6286	1	1	1	890.929	1779.84	2	1779.84	0.0001	0	65.99	4.5e-06	K	GQESEYGNITYPPAVR	S					File: ~D:¥Data¥Kosako¥Fusion_131130_GST-SHP1¥K04_Tip30min_FT_010.raw~; SpectrumID: ~9649~; scans: ~12147~
1	PTN6_MOUSE	Tyrosine-protein phosphatase non-receptor type 6 OS=Mus musculus GN=Ptpn6 PE=1 SV=2	12698	67859	375	325	65	64	6288	1	1	1	890.929	1779.84	2	1779.84	0.0002	0	77.88	2.9e-07	K	GQESEYGNITYPPAVR	S					File: ~D:¥Data¥Kosako¥Fusion_131130_GST-SHP1¥K04_Tip30min_FT_010.raw~; SpectrumID: ~9303~; scans: ~11536~
1	PTN6_MOUSE	Tyrosine-protein phosphatase non-receptor type 6 OS=Mus musculus GN=Ptpn6 PE=1 SV=2	12698	67859	375	325	65	64	6290	1	1	1	890.929	1779.84	2	1779.84	0.0007	0	52.68	9.6e-05	K	GQESEYGNITYPPAVR	S					File: ~D:¥Data¥Kosako¥Fusion_131130_GST-SHP1¥K04_Tip30min_FT_010.raw~; SpectrumID: ~9571~; scans: ~11960~
1	PTN6_MOUSE	Tyrosine-protein phosphatase non-receptor type 6 OS=Mus musculus GN=Ptpn6 PE=1 SV=2	12698	67859	375	325	65	64	6292	1	1	1	890.929	1779.84	2	1779.84	0.0016	0	101.39	1.3e-09	K	GQESEYGNITYPPAVR	S					File: ~D:¥Data¥Kosako¥Fusion_131130_GST-SHP1¥K04_Tip30min_FT_010.raw~; SpectrumID: ~9125~; scans: ~11316~
1	PTN6_MOUSE	Tyrosine-protein phosphatase non-receptor type 6 OS=Mus musculus GN=Ptpn6 PE=1 SV=2	12698	67859	375	325	65	64	6296	1	1	1	890.931	1779.85	2	1779.84	0.0049	0	81.46	1.3e-07	K	GQESEYGNITYPPAVR	S					File: ~D:¥Data¥Kosako¥Fusion_131130_GST-SHP1¥K04_Tip30min_FT_010.raw~; SpectrumID: ~5145~; scans: ~6651~
1	PTN6_MOUSE	Tyrosine-protein phosphatase non-receptor type 6 OS=Mus musculus GN=Ptpn6 PE=1 SV=2	12698	67859	375	325	65	64	6298	1	1	1	594.29	1779.85	3	1779.84	0.0064	0	46.17	0.00042	K	GQESEYGNITYPPAVR	S					File: ~D:¥Data¥Kosako¥Fusion_131130_GST-SHP1¥K04_Tip30min_FT_010.raw~; SpectrumID: ~5019~; scans: ~6504~
1	PTN6_MOUSE	Tyrosine-protein phosphatase non-receptor type 6 OS=Mus musculus GN=Ptpn6 PE=1 SV=2	12698	67859	375	325	65	64	6300	1	1	1	594.291	1779.85	3	1779.84	0.0092	0	49.72	0.00018	K	GQESEYGNITYPPAVR	S					File: ~D:¥Data¥Kosako¥Fusion_131130_GST-SHP1¥K04_Tip30min_FT_010.raw~; SpectrumID: ~4845~; scans: ~6301~
1	PTN6_MOUSE	Tyrosine-protein phosphatase non-receptor type 6 OS=Mus musculus GN=Ptpn6 PE=1 SV=2	12698	67859	375	325	65	64	6302	1	1	1	594.291	1779.85	3	1779.84	0.0097	0	51.33	0.00013	K	GQESEYGNITYPPAVR	S					File: ~D:¥Data¥Kosako¥Fusion_131130_GST-SHP1¥K04_Tip30min_FT_010.raw~; SpectrumID: ~5049~; scans: ~6539~
1	PTN6_MOUSE	Tyrosine-protein phosphatase non-receptor type 6 OS=Mus musculus GN=Ptpn6 PE=1 SV=2	12698	67859	375	325	65	64	6304	1	1	1	890.935	1779.85	2	1779.84	0.0122	0	81.67	1.2e-07	K	GQESEYGNITYPPAVR	S					File: ~D:¥Data¥Kosako¥Fusion_131130_GST-SHP1¥K04_Tip30min_FT_010.raw~; SpectrumID: ~4843~; scans: ~6299~
1	PTN6_MOUSE	Tyrosine-protein phosphatase non-receptor type 6 OS=Mus musculus GN=Ptpn6 PE=1 SV=2	12698	67859	375	325	65	64	6306	1	1	1	890.937	1779.86	2	1779.84	0.0167	0	81.7	1.2e-07	K	GQESEYGNITYPPAVR	S					File: ~D:¥Data¥Kosako¥Fusion_131130_GST-SHP1¥K04_Tip30min_FT_010.raw~; SpectrumID: ~5055~; scans: ~6546~
1	PTN6_MOUSE	Tyrosine-protein phosphatase non-receptor type 6 OS=Mus musculus GN=Ptpn6 PE=1 SV=2	12698	67859	375	325	65	64	6636	1	1	1	926.494	1850.97	2	1850.97	0.0009	0	85.26	3.5e-08	R	TGTIIVIDMLMESISTK	G					File: ~D:¥Data¥Kosako¥Fusion_131130_GST-SHP1¥K04_Tip30min_FT_010.raw~; SpectrumID: ~8771~; scans: ~10876~
1	PTN6_MOUSE	Tyrosine-protein phosphatase non-receptor type 6 OS=Mus musculus GN=Ptpn6 PE=1 SV=2	12698	67859	375	325	65	64	6638	1	1	1	926.495	1850.97	2	1850.97	0.0014	0	80.23	1e-07	R	TGTIIVIDMLMESISTK	G					File: ~D:¥Data¥Kosako¥Fusion_131130_GST-SHP1¥K04_Tip30min_FT_010.raw~; SpectrumID: ~8573~; scans: ~10644~
1	PTN6_MOUSE	Tyrosine-protein phosphatase non-receptor type 6 OS=Mus musculus GN=Ptpn6 PE=1 SV=2	12698	67859	375	325	65	64	6640	1	1	1	618	1850.98	3	1850.97	0.0034	0	91.85	7e-09	R	TGTIIVIDMLMESISTK	G					File: ~D:¥Data¥Kosako¥Fusion_131130_GST-SHP1¥K04_Tip30min_FT_010.raw~; SpectrumID: ~8575~; scans: ~10646~
1	PTN6_MOUSE	Tyrosine-protein phosphatase non-receptor type 6 OS=Mus musculus GN=Ptpn6 PE=1 SV=2	12698	67859	375	325	65	64	6642	1	1	1	926.503	1850.99	2	1850.97	0.0173	0	80.08	8.1e-08	R	TGTIIVIDMLMESISTK	G					File: ~D:¥Data¥Kosako¥Fusion_131130_GST-SHP1¥K04_Tip30min_FT_010.raw~; SpectrumID: ~8567~; scans: ~10637~
1	PTN6_MOUSE	Tyrosine-protein phosphatase non-receptor type 6 OS=Mus musculus GN=Ptpn6 PE=1 SV=2	12698	67859	375	325	65	64	6644	1	1	1	618.004	1850.99	3	1850.97	0.0175	0	74.62	2.9e-07	R	TGTIIVIDMLMESISTK	G					File: ~D:¥Data¥Kosako¥Fusion_131130_GST-SHP1¥K04_Tip30min_FT_010.raw~; SpectrumID: ~8569~; scans: ~10639~
1	PTN6_MOUSE	Tyrosine-protein phosphatase non-receptor type 6 OS=Mus musculus GN=Ptpn6 PE=1 SV=2	12698	67859	375	325	65	64	6694	1	1	1	934.492	1866.97	2	1866.97	0.0007	0	7.03	2.4	R	TGTIIVIDMLMESISTK	G	Oxidation (M)	0.00000000001000000.0			File: ~D:¥Data¥Kosako¥Fusion_131130_GST-SHP1¥K04_Tip30min_FT_010.raw~; SpectrumID: ~8444~; scans: ~10497~
1	PTN6_MOUSE	Tyrosine-protein phosphatase non-receptor type 6 OS=Mus musculus GN=Ptpn6 PE=1 SV=2	12698	67859	375	325	65	64	6695	1	1	1	934.492	1866.97	2	1866.97	0.0007	0	66.8	2.5e-06	R	TGTIIVIDMLMESISTK	G	Oxidation (M)	0.00000000100000000.0			File: ~D:¥Data¥Kosako¥Fusion_131130_GST-SHP1¥K04_Tip30min_FT_010.raw~; SpectrumID: ~8671~; scans: ~10758~
1	PTN6_MOUSE	Tyrosine-protein phosphatase non-receptor type 6 OS=Mus musculus GN=Ptpn6 PE=1 SV=2	12698	67859	375	325	65	64	6696	1	1	1	934.492	1866.97	2	1866.97	0.0007	0	78.91	1.5e-07	R	TGTIIVIDMLMESISTK	G	Oxidation (M)	0.00000000001000000.0			File: ~D:¥Data¥Kosako¥Fusion_131130_GST-SHP1¥K04_Tip30min_FT_010.raw~; SpectrumID: ~8443~; scans: ~10496~
1	PTN6_MOUSE	Tyrosine-protein phosphatase non-receptor type 6 OS=Mus musculus GN=Ptpn6 PE=1 SV=2	12698	67859	375	325	65	64	6700	1	1	1	623.33	1866.97	3	1866.97	0.0013	0	95.24	3.6e-09	R	TGTIIVIDMLMESISTK	G	Oxidation (M)	0.00000000001000000.0			File: ~D:¥Data¥Kosako¥Fusion_131130_GST-SHP1¥K04_Tip30min_FT_010.raw~; SpectrumID: ~8453~; scans: ~10507~
1	PTN6_MOUSE	Tyrosine-protein phosphatase non-receptor type 6 OS=Mus musculus GN=Ptpn6 PE=1 SV=2	12698	67859	375	325	65	64	6702	1	1	1	623.334	1866.98	3	1866.97	0.0125	0	88.16	1.7e-08	R	TGTIIVIDMLMESISTK	G	Oxidation (M)	0.00000000001000000.0			File: ~D:¥Data¥Kosako¥Fusion_131130_GST-SHP1¥K04_Tip30min_FT_010.raw~; SpectrumID: ~8465~; scans: ~10521~
1	PTN6_MOUSE	Tyrosine-protein phosphatase non-receptor type 6 OS=Mus musculus GN=Ptpn6 PE=1 SV=2	12698	67859	375	325	65	64	6704	1	1	1	934.499	1866.98	2	1866.97	0.0144	0	97.21	2e-09	R	TGTIIVIDMLMESISTK	G	Oxidation (M)	0.00000000001000000.0			File: ~D:¥Data¥Kosako¥Fusion_131130_GST-SHP1¥K04_Tip30min_FT_010.raw~; SpectrumID: ~8457~; scans: ~10512~
1	PTN6_MOUSE	Tyrosine-protein phosphatase non-receptor type 6 OS=Mus musculus GN=Ptpn6 PE=1 SV=2	12698	67859	375	325	65	64	6748	1	1	1	942.489	1882.96	2	1882.96	-0.0005	0	61.23	1.1e-05	R	TGTIIVIDMLMESISTK	G	2 Oxidation (M)	0.00000000101000000.0			File: ~D:¥Data¥Kosako¥Fusion_131130_GST-SHP1¥K04_Tip30min_FT_010.raw~; SpectrumID: ~7901~; scans: ~9865~
1	PTN6_MOUSE	Tyrosine-protein phosphatase non-receptor type 6 OS=Mus musculus GN=Ptpn6 PE=1 SV=2	12698	67859	375	325	65	64	6752	1	1	1	942.489	1882.96	2	1882.96	-0.0002	0	48.8	0.00018	R	TGTIIVIDMLMESISTK	G	2 Oxidation (M)	0.00000000101000000.0			File: ~D:¥Data¥Kosako¥Fusion_131130_GST-SHP1¥K04_Tip30min_FT_010.raw~; SpectrumID: ~7091~; scans: ~8920~
1	PTN6_MOUSE	Tyrosine-protein phosphatase non-receptor type 6 OS=Mus musculus GN=Ptpn6 PE=1 SV=2	12698	67859	375	325	65	64	6755	1	1	1	942.489	1882.96	2	1882.96	0.0001	0	48.63	0.00019	R	TGTIIVIDMLMESISTK	G	2 Oxidation (M)	0.00000000101000000.0			File: ~D:¥Data¥Kosako¥Fusion_131130_GST-SHP1¥K04_Tip30min_FT_010.raw~; SpectrumID: ~7697~; scans: ~9627~
1	PTN6_MOUSE	Tyrosine-protein phosphatase non-receptor type 6 OS=Mus musculus GN=Ptpn6 PE=1 SV=2	12698	67859	375	325	65	64	6756	1	1	1	942.489	1882.96	2	1882.96	0.0001	0	53.28	6.4e-05	R	TGTIIVIDMLMESISTK	G	2 Oxidation (M)	0.00000000101000000.0			File: ~D:¥Data¥Kosako¥Fusion_131130_GST-SHP1¥K04_Tip30min_FT_010.raw~; SpectrumID: ~7495~; scans: ~9391~
1	PTN6_MOUSE	Tyrosine-protein phosphatase non-receptor type 6 OS=Mus musculus GN=Ptpn6 PE=1 SV=2	12698	67859	375	325	65	64	6762	1	1	1	628.662	1882.96	3	1882.96	0.0002	0	41.4	0.001	R	TGTIIVIDMLMESISTK	G	2 Oxidation (M)	0.00000000101000000.0			File: ~D:¥Data¥Kosako¥Fusion_131130_GST-SHP1¥K04_Tip30min_FT_010.raw~; SpectrumID: ~7767~; scans: ~9708~
1	PTN6_MOUSE	Tyrosine-protein phosphatase non-receptor type 6 OS=Mus musculus GN=Ptpn6 PE=1 SV=2	12698	67859	375	325	65	64	6767	1	1	1	628.662	1882.96	3	1882.96	0.0004	0	61.38	1e-05	R	TGTIIVIDMLMESISTK	G	2 Oxidation (M)	0.00000000101000000.0			File: ~D:¥Data¥Kosako¥Fusion_131130_GST-SHP1¥K04_Tip30min_FT_010.raw~; SpectrumID: ~7561~; scans: ~9468~
1	PTN6_MOUSE	Tyrosine-protein phosphatase non-receptor type 6 OS=Mus musculus GN=Ptpn6 PE=1 SV=2	12698	67859	375	325	65	64	6768	1	1	1	628.662	1882.96	3	1882.96	0.0004	0	56.82	2.9e-05	R	TGTIIVIDMLMESISTK	G	2 Oxidation (M)	0.00000000101000000.0			File: ~D:¥Data¥Kosako¥Fusion_131130_GST-SHP1¥K04_Tip30min_FT_010.raw~; SpectrumID: ~7295~; scans: ~9158~
1	PTN6_MOUSE	Tyrosine-protein phosphatase non-receptor type 6 OS=Mus musculus GN=Ptpn6 PE=1 SV=2	12698	67859	375	325	65	64	6770	1	1	1	942.489	1882.96	2	1882.96	0.0007	0	45.27	0.00041	R	TGTIIVIDMLMESISTK	G	2 Oxidation (M)	0.00000000101000000.0			File: ~D:¥Data¥Kosako¥Fusion_131130_GST-SHP1¥K04_Tip30min_FT_010.raw~; SpectrumID: ~7287~; scans: ~9149~
1	PTN6_MOUSE	Tyrosine-protein phosphatase non-receptor type 6 OS=Mus musculus GN=Ptpn6 PE=1 SV=2	12698	67859	375	325	65	64	6772	1	1	1	628.662	1882.96	3	1882.96	0.0008	0	58.91	1.8e-05	R	TGTIIVIDMLMESISTK	G	2 Oxidation (M)	0.00000000101000000.0			File: ~D:¥Data¥Kosako¥Fusion_131130_GST-SHP1¥K04_Tip30min_FT_010.raw~; SpectrumID: ~7985~; scans: ~9962~
1	PTN6_MOUSE	Tyrosine-protein phosphatase non-receptor type 6 OS=Mus musculus GN=Ptpn6 PE=1 SV=2	12698	67859	375	325	65	64	6774	1	1	1	628.662	1882.96	3	1882.96	0.0008	0	52.58	7.6e-05	R	TGTIIVIDMLMESISTK	G	2 Oxidation (M)	0.00000000101000000.0			File: ~D:¥Data¥Kosako¥Fusion_131130_GST-SHP1¥K04_Tip30min_FT_010.raw~; SpectrumID: ~7095~; scans: ~8925~
1	PTN6_MOUSE	Tyrosine-protein phosphatase non-receptor type 6 OS=Mus musculus GN=Ptpn6 PE=1 SV=2	12698	67859	375	325	65	64	6776	1	1	1	942.49	1882.96	2	1882.96	0.0014	0	50.22	0.00013	R	TGTIIVIDMLMESISTK	G	2 Oxidation (M)	0.00000000101000000.0			File: ~D:¥Data¥Kosako¥Fusion_131130_GST-SHP1¥K04_Tip30min_FT_010.raw~; SpectrumID: ~8119~; scans: ~10118~
1	PTN6_MOUSE	Tyrosine-protein phosphatase non-receptor type 6 OS=Mus musculus GN=Ptpn6 PE=1 SV=2	12698	67859	375	325	65	64	6778	1	1	1	628.665	1882.97	3	1882.96	0.0113	0	60.76	1.1e-05	R	TGTIIVIDMLMESISTK	G	2 Oxidation (M)	0.00000000101000000.0			File: ~D:¥Data¥Kosako¥Fusion_131130_GST-SHP1¥K04_Tip30min_FT_010.raw~; SpectrumID: ~7113~; scans: ~8946~
1	PTN6_MOUSE	Tyrosine-protein phosphatase non-receptor type 6 OS=Mus musculus GN=Ptpn6 PE=1 SV=2	12698	67859	375	325	65	64	6780	1	1	1	942.496	1882.98	2	1882.96	0.0136	0	51.78	7.9e-05	R	TGTIIVIDMLMESISTK	G	2 Oxidation (M)	0.00000000101000000.0			File: ~D:¥Data¥Kosako¥Fusion_131130_GST-SHP1¥K04_Tip30min_FT_010.raw~; SpectrumID: ~7161~; scans: ~9002~
1	PTN6_MOUSE	Tyrosine-protein phosphatase non-receptor type 6 OS=Mus musculus GN=Ptpn6 PE=1 SV=2	12698	67859	375	325	65	64	6782	1	1	1	471.995	1883.95	4	1883.95	-0.0002	1	34.22	0.005	R	WFHRDLSGPDAETLLK	G					File: ~D:¥Data¥Kosako¥Fusion_131130_GST-SHP1¥K04_Tip30min_FT_010.raw~; SpectrumID: ~5545~; scans: ~7116~
1	PTN6_MOUSE	Tyrosine-protein phosphatase non-receptor type 6 OS=Mus musculus GN=Ptpn6 PE=1 SV=2	12698	67859	375	325	65	64	6784	1	1	1	628.992	1883.95	3	1883.95	0.0005	1	59.36	1.5e-05	R	WFHRDLSGPDAETLLK	G					File: ~D:¥Data¥Kosako¥Fusion_131130_GST-SHP1¥K04_Tip30min_FT_010.raw~; SpectrumID: ~5543~; scans: ~7114~
1	PTN6_MOUSE	Tyrosine-protein phosphatase non-receptor type 6 OS=Mus musculus GN=Ptpn6 PE=1 SV=2	12698	67859	375	325	65	64	6836	1	1	1	635.657	1903.95	3	1903.95	0.0005	1	67.82	2.5e-06	K	GLDCDIDIQKTIQMVR	A					File: ~D:¥Data¥Kosako¥Fusion_131130_GST-SHP1¥K04_Tip30min_FT_010.raw~; SpectrumID: ~6385~; scans: ~8096~
1	PTN6_MOUSE	Tyrosine-protein phosphatase non-receptor type 6 OS=Mus musculus GN=Ptpn6 PE=1 SV=2	12698	67859	375	325	65	64	6980	1	1	1	397.186	1980.89	5	1980.89	0.0008	2	35.6	0.0044	R	TSSKHKEEVYENVHSK	S	Phospho (ST)	0.0020000000000000.0			File: ~D:¥Data¥Kosako¥Fusion_131130_GST-SHP1¥K04_Tip30min_FT_010.raw~; SpectrumID: ~1751~; scans: ~2695~
1	PTN6_MOUSE	Tyrosine-protein phosphatase non-receptor type 6 OS=Mus musculus GN=Ptpn6 PE=1 SV=2	12698	67859	375	325	65	64	6982	1	1	1	661.306	1980.9	3	1980.89	0.001	2	88.44	2.3e-08	R	TSSKHKEEVYENVHSK	S	Phospho (ST)	0.0020000000000000.0			File: ~D:¥Data¥Kosako¥Fusion_131130_GST-SHP1¥K04_Tip30min_FT_010.raw~; SpectrumID: ~1589~; scans: ~2506~
1	PTN6_MOUSE	Tyrosine-protein phosphatase non-receptor type 6 OS=Mus musculus GN=Ptpn6 PE=1 SV=2	12698	67859	375	325	65	64	6984	1	1	1	991.455	1980.9	2	1980.89	0.0012	2	49.22	0.00019	R	TSSKHKEEVYENVHSK	S	Phospho (ST)	0.0200000000000000.0			File: ~D:¥Data¥Kosako¥Fusion_131130_GST-SHP1¥K04_Tip30min_FT_010.raw~; SpectrumID: ~1747~; scans: ~2690~
1	PTN6_MOUSE	Tyrosine-protein phosphatase non-receptor type 6 OS=Mus musculus GN=Ptpn6 PE=1 SV=2	12698	67859	375	325	65	64	6988	1	1	1	661.306	1980.9	3	1980.89	0.0015	2	64.23	6.1e-06	R	TSSKHKEEVYENVHSK	S	Phospho (ST)	0.0020000000000000.0			File: ~D:¥Data¥Kosako¥Fusion_131130_GST-SHP1¥K04_Tip30min_FT_010.raw~; SpectrumID: ~1881~; scans: ~2847~
1	PTN6_MOUSE	Tyrosine-protein phosphatase non-receptor type 6 OS=Mus musculus GN=Ptpn6 PE=1 SV=2	12698	67859	375	325	65	64	6990	1	1	1	991.456	1980.9	2	1980.89	0.0025	2	8.17	2.4	R	TSSKHKEEVYENVHSK	S	Phospho (ST)	0.0020000000000000.0			File: ~D:¥Data¥Kosako¥Fusion_131130_GST-SHP1¥K04_Tip30min_FT_010.raw~; SpectrumID: ~1781~; scans: ~2730~
1	PTN6_MOUSE	Tyrosine-protein phosphatase non-receptor type 6 OS=Mus musculus GN=Ptpn6 PE=1 SV=2	12698	67859	375	325	65	64	6992	1	1	1	661.306	1980.9	3	1980.89	0.0032	2	72.02	1e-06	R	TSSKHKEEVYENVHSK	S	Phospho (ST)	0.0020000000000000.0			File: ~D:¥Data¥Kosako¥Fusion_131130_GST-SHP1¥K04_Tip30min_FT_010.raw~; SpectrumID: ~1841~; scans: ~2800~
1	PTN6_MOUSE	Tyrosine-protein phosphatase non-receptor type 6 OS=Mus musculus GN=Ptpn6 PE=1 SV=2	12698	67859	375	325	65	64	6996	1	1	1	496.235	1980.91	4	1980.89	0.0182	2	51.9	0.00011	R	TSSKHKEEVYENVHSK	S	Phospho (ST)	0.0020000000000000.0			File: ~D:¥Data¥Kosako¥Fusion_131130_GST-SHP1¥K04_Tip30min_FT_010.raw~; SpectrumID: ~1797~; scans: ~2749~
1	PTN6_MOUSE	Tyrosine-protein phosphatase non-receptor type 6 OS=Mus musculus GN=Ptpn6 PE=1 SV=2	12698	67859	375	325	65	64	7002	1	1	1	496.25	1980.97	4	1980.98	-0.0083	0	39.95	0.0016	R	WYHGHISGGQAESLLQAK	G					File: ~D:¥Data¥Kosako¥Fusion_131130_GST-SHP1¥K04_Tip30min_FT_010.raw~; SpectrumID: ~4663~; scans: ~6090~
1	PTN6_MOUSE	Tyrosine-protein phosphatase non-receptor type 6 OS=Mus musculus GN=Ptpn6 PE=1 SV=2	12698	67859	375	325	65	64	7004	1	1	1	661.332	1980.98	3	1980.98	-0.0052	0	37.45	0.0028	R	WYHGHISGGQAESLLQAK	G					File: ~D:¥Data¥Kosako¥Fusion_131130_GST-SHP1¥K04_Tip30min_FT_010.raw~; SpectrumID: ~4623~; scans: ~6043~
1	PTN6_MOUSE	Tyrosine-protein phosphatase non-receptor type 6 OS=Mus musculus GN=Ptpn6 PE=1 SV=2	12698	67859	375	325	65	64	7006	1	1	1	991.495	1980.98	2	1980.98	-0.0051	0	71.94	1e-06	R	WYHGHISGGQAESLLQAK	G					File: ~D:¥Data¥Kosako¥Fusion_131130_GST-SHP1¥K04_Tip30min_FT_010.raw~; SpectrumID: ~4705~; scans: ~6139~
1	PTN6_MOUSE	Tyrosine-protein phosphatase non-receptor type 6 OS=Mus musculus GN=Ptpn6 PE=1 SV=2	12698	67859	375	325	65	64	7008	1	1	1	661.333	1980.98	3	1980.98	-0.0036	0	81.76	1.1e-07	R	WYHGHISGGQAESLLQAK	G					File: ~D:¥Data¥Kosako¥Fusion_131130_GST-SHP1¥K04_Tip30min_FT_010.raw~; SpectrumID: ~4829~; scans: ~6283~
1	PTN6_MOUSE	Tyrosine-protein phosphatase non-receptor type 6 OS=Mus musculus GN=Ptpn6 PE=1 SV=2	12698	67859	375	325	65	64	7014	1	1	1	661.334	1980.98	3	1980.98	0.0003	0	56.49	3.3e-05	R	WYHGHISGGQAESLLQAK	G					File: ~D:¥Data¥Kosako¥Fusion_131130_GST-SHP1¥K04_Tip30min_FT_010.raw~; SpectrumID: ~4401~; scans: ~5785~
1	PTN6_MOUSE	Tyrosine-protein phosphatase non-receptor type 6 OS=Mus musculus GN=Ptpn6 PE=1 SV=2	12698	67859	375	325	65	64	7020	1	1	1	496.253	1980.98	4	1980.98	0.0043	0	46.37	0.00034	R	WYHGHISGGQAESLLQAK	G					File: ~D:¥Data¥Kosako¥Fusion_131130_GST-SHP1¥K04_Tip30min_FT_010.raw~; SpectrumID: ~4793~; scans: ~6241~
1	PTN6_MOUSE	Tyrosine-protein phosphatase non-receptor type 6 OS=Mus musculus GN=Ptpn6 PE=1 SV=2	12698	67859	375	325	65	64	7022	1	1	1	661.339	1981	3	1980.98	0.0153	0	86.33	3e-08	R	WYHGHISGGQAESLLQAK	G					File: ~D:¥Data¥Kosako¥Fusion_131130_GST-SHP1¥K04_Tip30min_FT_010.raw~; SpectrumID: ~4749~; scans: ~6190~
1	PTN6_MOUSE	Tyrosine-protein phosphatase non-receptor type 6 OS=Mus musculus GN=Ptpn6 PE=1 SV=2	12698	67859	375	325	65	64	7024	1	1	1	496.256	1981	4	1980.98	0.0159	0	45.3	0.00039	R	WYHGHISGGQAESLLQAK	G					File: ~D:¥Data¥Kosako¥Fusion_131130_GST-SHP1¥K04_Tip30min_FT_010.raw~; SpectrumID: ~4711~; scans: ~6146~
1	PTN6_MOUSE	Tyrosine-protein phosphatase non-receptor type 6 OS=Mus musculus GN=Ptpn6 PE=1 SV=2	12698	67859	375	325	65	64	7444	1	1	1	687.961	2060.86	3	2060.86	0.0007	2	59.05	1.5e-05	R	TSSKHKEEVYENVHSK	S	2 Phospho (ST)	0.0020000000000020.0			File: ~D:¥Data¥Kosako¥Fusion_131130_GST-SHP1¥K04_Tip30min_FT_010.raw~; SpectrumID: ~1931~; scans: ~2905~
1	PTN6_MOUSE	Tyrosine-protein phosphatase non-receptor type 6 OS=Mus musculus GN=Ptpn6 PE=1 SV=2	12698	67859	375	325	65	64	7472	1	1	1	691.688	2072.04	3	2072.04	-0.0012	0	44.38	0.00057	R	ESLSQPGDFVLSVLNDQPK	A					File: ~D:¥Data¥Kosako¥Fusion_131130_GST-SHP1¥K04_Tip30min_FT_010.raw~; SpectrumID: ~8269~; scans: ~10293~
1	PTN6_MOUSE	Tyrosine-protein phosphatase non-receptor type 6 OS=Mus musculus GN=Ptpn6 PE=1 SV=2	12698	67859	375	325	65	64	7476	1	1	1	691.688	2072.04	3	2072.04	-0.0003	0	41.88	0.001	R	ESLSQPGDFVLSVLNDQPK	A					File: ~D:¥Data¥Kosako¥Fusion_131130_GST-SHP1¥K04_Tip30min_FT_010.raw~; SpectrumID: ~9069~; scans: ~11249~
1	PTN6_MOUSE	Tyrosine-protein phosphatase non-receptor type 6 OS=Mus musculus GN=Ptpn6 PE=1 SV=2	12698	67859	375	325	65	64	7480	1	1	1	691.688	2072.04	3	2072.04	0.0004	0	75.5	4.3e-07	R	ESLSQPGDFVLSVLNDQPK	A					File: ~D:¥Data¥Kosako¥Fusion_131130_GST-SHP1¥K04_Tip30min_FT_010.raw~; SpectrumID: ~7425~; scans: ~9310~
1	PTN6_MOUSE	Tyrosine-protein phosphatase non-receptor type 6 OS=Mus musculus GN=Ptpn6 PE=1 SV=2	12698	67859	375	325	65	64	7485	1	1	1	1037.03	2072.04	2	2072.04	0.0005	0	58.72	2e-05	R	ESLSQPGDFVLSVLNDQPK	A					File: ~D:¥Data¥Kosako¥Fusion_131130_GST-SHP1¥K04_Tip30min_FT_010.raw~; SpectrumID: ~7151~; scans: ~8990~
1	PTN6_MOUSE	Tyrosine-protein phosphatase non-receptor type 6 OS=Mus musculus GN=Ptpn6 PE=1 SV=2	12698	67859	375	325	65	64	7486	1	1	1	1037.03	2072.04	2	2072.04	0.0005	0	72.78	8e-07	R	ESLSQPGDFVLSVLNDQPK	A					File: ~D:¥Data¥Kosako¥Fusion_131130_GST-SHP1¥K04_Tip30min_FT_010.raw~; SpectrumID: ~7419~; scans: ~9303~
1	PTN6_MOUSE	Tyrosine-protein phosphatase non-receptor type 6 OS=Mus musculus GN=Ptpn6 PE=1 SV=2	12698	67859	375	325	65	64	7488	1	1	1	1037.03	2072.04	2	2072.04	0.0009	0	57.42	2.8e-05	R	ESLSQPGDFVLSVLNDQPK	A					File: ~D:¥Data¥Kosako¥Fusion_131130_GST-SHP1¥K04_Tip30min_FT_010.raw~; SpectrumID: ~8283~; scans: ~10309~
1	PTN6_MOUSE	Tyrosine-protein phosphatase non-receptor type 6 OS=Mus musculus GN=Ptpn6 PE=1 SV=2	12698	67859	375	325	65	64	7496	1	1	1	1037.03	2072.04	2	2072.04	0.0014	0	62.68	8.2e-06	R	ESLSQPGDFVLSVLNDQPK	A					File: ~D:¥Data¥Kosako¥Fusion_131130_GST-SHP1¥K04_Tip30min_FT_010.raw~; SpectrumID: ~7913~; scans: ~9879~
1	PTN6_MOUSE	Tyrosine-protein phosphatase non-receptor type 6 OS=Mus musculus GN=Ptpn6 PE=1 SV=2	12698	67859	375	325	65	64	7501	1	1	1	691.689	2072.04	3	2072.04	0.0021	0	5.26	4.7	R	ESLSQPGDFVLSVLNDQPK	A					File: ~D:¥Data¥Kosako¥Fusion_131130_GST-SHP1¥K04_Tip30min_FT_010.raw~; SpectrumID: ~7918~; scans: ~9884~
1	PTN6_MOUSE	Tyrosine-protein phosphatase non-receptor type 6 OS=Mus musculus GN=Ptpn6 PE=1 SV=2	12698	67859	375	325	65	64	7502	1	1	1	691.689	2072.04	3	2072.04	0.0021	0	71.63	1.1e-06	R	ESLSQPGDFVLSVLNDQPK	A					File: ~D:¥Data¥Kosako¥Fusion_131130_GST-SHP1¥K04_Tip30min_FT_010.raw~; SpectrumID: ~7917~; scans: ~9883~
1	PTN6_MOUSE	Tyrosine-protein phosphatase non-receptor type 6 OS=Mus musculus GN=Ptpn6 PE=1 SV=2	12698	67859	375	325	65	64	7514	1	1	1	1037.04	2072.06	2	2072.04	0.0132	0	75.4	4.5e-07	R	ESLSQPGDFVLSVLNDQPK	A					File: ~D:¥Data¥Kosako¥Fusion_131130_GST-SHP1¥K04_Tip30min_FT_010.raw~; SpectrumID: ~7925~; scans: ~9893~
1	PTN6_MOUSE	Tyrosine-protein phosphatase non-receptor type 6 OS=Mus musculus GN=Ptpn6 PE=1 SV=2	12698	67859	375	325	65	64	7516	1	1	1	691.694	2072.06	3	2072.04	0.0165	0	72.89	7.9e-07	R	ESLSQPGDFVLSVLNDQPK	A					File: ~D:¥Data¥Kosako¥Fusion_131130_GST-SHP1¥K04_Tip30min_FT_010.raw~; SpectrumID: ~7927~; scans: ~9895~
1	PTN6_MOUSE	Tyrosine-protein phosphatase non-receptor type 6 OS=Mus musculus GN=Ptpn6 PE=1 SV=2	12698	67859	375	325	65	64	7672	1	1	1	525.524	2098.07	4	2098.07	-0.0091	0	48.49	0.00021	R	QESLPHAGPIIVHCSAGIGR	T					File: ~D:¥Data¥Kosako¥Fusion_131130_GST-SHP1¥K04_Tip30min_FT_010.raw~; SpectrumID: ~4657~; scans: ~6083~
1	PTN6_MOUSE	Tyrosine-protein phosphatase non-receptor type 6 OS=Mus musculus GN=Ptpn6 PE=1 SV=2	12698	67859	375	325	65	64	7674	1	1	1	700.364	2098.07	3	2098.07	-0.0056	0	55.93	3.6e-05	R	QESLPHAGPIIVHCSAGIGR	T					File: ~D:¥Data¥Kosako¥Fusion_131130_GST-SHP1¥K04_Tip30min_FT_010.raw~; SpectrumID: ~4637~; scans: ~6059~
1	PTN6_MOUSE	Tyrosine-protein phosphatase non-receptor type 6 OS=Mus musculus GN=Ptpn6 PE=1 SV=2	12698	67859	375	325	65	64	7676	1	1	1	525.525	2098.07	4	2098.07	-0.002	0	38.21	0.0021	R	QESLPHAGPIIVHCSAGIGR	T					File: ~D:¥Data¥Kosako¥Fusion_131130_GST-SHP1¥K04_Tip30min_FT_010.raw~; SpectrumID: ~4895~; scans: ~6359~
1	PTN6_MOUSE	Tyrosine-protein phosphatase non-receptor type 6 OS=Mus musculus GN=Ptpn6 PE=1 SV=2	12698	67859	375	325	65	64	7688	1	1	1	700.365	2098.07	3	2098.07	0.0004	0	48.73	0.00017	R	QESLPHAGPIIVHCSAGIGR	T					File: ~D:¥Data¥Kosako¥Fusion_131130_GST-SHP1¥K04_Tip30min_FT_010.raw~; SpectrumID: ~4449~; scans: ~5841~
1	PTN6_MOUSE	Tyrosine-protein phosphatase non-receptor type 6 OS=Mus musculus GN=Ptpn6 PE=1 SV=2	12698	67859	375	325	65	64	7694	1	1	1	525.526	2098.08	4	2098.07	0.0012	0	58.74	1.7e-05	R	QESLPHAGPIIVHCSAGIGR	T					File: ~D:¥Data¥Kosako¥Fusion_131130_GST-SHP1¥K04_Tip30min_FT_010.raw~; SpectrumID: ~4451~; scans: ~5843~
1	PTN6_MOUSE	Tyrosine-protein phosphatase non-receptor type 6 OS=Mus musculus GN=Ptpn6 PE=1 SV=2	12698	67859	375	325	65	64	7696	1	1	1	1050.05	2098.08	2	2098.07	0.0018	0	82.85	6.7e-08	R	QESLPHAGPIIVHCSAGIGR	T					File: ~D:¥Data¥Kosako¥Fusion_131130_GST-SHP1¥K04_Tip30min_FT_010.raw~; SpectrumID: ~4461~; scans: ~5855~
1	PTN6_MOUSE	Tyrosine-protein phosphatase non-receptor type 6 OS=Mus musculus GN=Ptpn6 PE=1 SV=2	12698	67859	375	325	65	64	7700	1	1	1	700.367	2098.08	3	2098.07	0.0054	0	41.71	0.00085	R	QESLPHAGPIIVHCSAGIGR	T					File: ~D:¥Data¥Kosako¥Fusion_131130_GST-SHP1¥K04_Tip30min_FT_010.raw~; SpectrumID: ~4935~; scans: ~6406~
1	PTN6_MOUSE	Tyrosine-protein phosphatase non-receptor type 6 OS=Mus musculus GN=Ptpn6 PE=1 SV=2	12698	67859	375	325	65	64	7702	1	1	1	700.369	2098.09	3	2098.07	0.0114	0	55.74	3.1e-05	R	QESLPHAGPIIVHCSAGIGR	T					File: ~D:¥Data¥Kosako¥Fusion_131130_GST-SHP1¥K04_Tip30min_FT_010.raw~; SpectrumID: ~4515~; scans: ~5918~
1	PTN6_MOUSE	Tyrosine-protein phosphatase non-receptor type 6 OS=Mus musculus GN=Ptpn6 PE=1 SV=2	12698	67859	375	325	65	64	7704	1	1	1	525.529	2098.09	4	2098.07	0.0127	0	46.98	0.00024	R	QESLPHAGPIIVHCSAGIGR	T					File: ~D:¥Data¥Kosako¥Fusion_131130_GST-SHP1¥K04_Tip30min_FT_010.raw~; SpectrumID: ~4517~; scans: ~5920~
1	PTN6_MOUSE	Tyrosine-protein phosphatase non-receptor type 6 OS=Mus musculus GN=Ptpn6 PE=1 SV=2	12698	67859	375	325	65	64	7882	1	1	1	729.368	2185.08	3	2185.09	-0.0057	1	51.72	0.00011	K	NQGDFSLSVRVDDQVTHIR	I					File: ~D:¥Data¥Kosako¥Fusion_131130_GST-SHP1¥K04_Tip30min_FT_010.raw~; SpectrumID: ~2629~; scans: ~3719~
1	PTN6_MOUSE	Tyrosine-protein phosphatase non-receptor type 6 OS=Mus musculus GN=Ptpn6 PE=1 SV=2	12698	67859	375	325	65	64	7956	1	1	1	558.769	2231.05	4	2231.05	-0.0012	1	25.24	0.057	R	VYGLYSVTNSREHDTAEYK	L					File: ~D:¥Data¥Kosako¥Fusion_131130_GST-SHP1¥K04_Tip30min_FT_010.raw~; SpectrumID: ~4273~; scans: ~5636~
1	PTN6_MOUSE	Tyrosine-protein phosphatase non-receptor type 6 OS=Mus musculus GN=Ptpn6 PE=1 SV=2	12698	67859	375	325	65	64	7992	1	1	1	1123.04	2244.06	2	2244.06	-0.0007	0	87.52	3.3e-08	R	YTVGGSETFDSLTDLVEHFK	K					File: ~D:¥Data¥Kosako¥Fusion_131130_GST-SHP1¥K04_Tip30min_FT_010.raw~; SpectrumID: ~8209~; scans: ~10223~
1	PTN6_MOUSE	Tyrosine-protein phosphatase non-receptor type 6 OS=Mus musculus GN=Ptpn6 PE=1 SV=2	12698	67859	375	325	65	64	7994	1	1	1	749.027	2244.06	3	2244.06	-0.0005	0	37.41	0.0034	R	YTVGGSETFDSLTDLVEHFK	K					File: ~D:¥Data¥Kosako¥Fusion_131130_GST-SHP1¥K04_Tip30min_FT_010.raw~; SpectrumID: ~6285~; scans: ~7980~
1	PTN6_MOUSE	Tyrosine-protein phosphatase non-receptor type 6 OS=Mus musculus GN=Ptpn6 PE=1 SV=2	12698	67859	375	325	65	64	7996	1	1	1	1123.04	2244.06	2	2244.06	-0.0005	0	90.28	1.8e-08	R	YTVGGSETFDSLTDLVEHFK	K					File: ~D:¥Data¥Kosako¥Fusion_131130_GST-SHP1¥K04_Tip30min_FT_010.raw~; SpectrumID: ~7765~; scans: ~9706~
1	PTN6_MOUSE	Tyrosine-protein phosphatase non-receptor type 6 OS=Mus musculus GN=Ptpn6 PE=1 SV=2	12698	67859	375	325	65	64	8006	1	1	1	749.027	2244.06	3	2244.06	0.0004	0	92.38	1.1e-08	R	YTVGGSETFDSLTDLVEHFK	K					File: ~D:¥Data¥Kosako¥Fusion_131130_GST-SHP1¥K04_Tip30min_FT_010.raw~; SpectrumID: ~8599~; scans: ~10674~
1	PTN6_MOUSE	Tyrosine-protein phosphatase non-receptor type 6 OS=Mus musculus GN=Ptpn6 PE=1 SV=2	12698	67859	375	325	65	64	8008	1	1	1	749.027	2244.06	3	2244.06	0.0006	0	75.66	5.1e-07	R	YTVGGSETFDSLTDLVEHFK	K					File: ~D:¥Data¥Kosako¥Fusion_131130_GST-SHP1¥K04_Tip30min_FT_010.raw~; SpectrumID: ~8981~; scans: ~11137~
1	PTN6_MOUSE	Tyrosine-protein phosphatase non-receptor type 6 OS=Mus musculus GN=Ptpn6 PE=1 SV=2	12698	67859	375	325	65	64	8011	1	1	1	749.027	2244.06	3	2244.06	0.0008	0	76.01	4.7e-07	R	YTVGGSETFDSLTDLVEHFK	K					File: ~D:¥Data¥Kosako¥Fusion_131130_GST-SHP1¥K04_Tip30min_FT_010.raw~; SpectrumID: ~9339~; scans: ~11589~
1	PTN6_MOUSE	Tyrosine-protein phosphatase non-receptor type 6 OS=Mus musculus GN=Ptpn6 PE=1 SV=2	12698	67859	375	325	65	64	8012	1	1	1	749.027	2244.06	3	2244.06	0.0008	0	49.9	0.00019	R	YTVGGSETFDSLTDLVEHFK	K					File: ~D:¥Data¥Kosako¥Fusion_131130_GST-SHP1¥K04_Tip30min_FT_010.raw~; SpectrumID: ~8163~; scans: ~10169~
1	PTN6_MOUSE	Tyrosine-protein phosphatase non-receptor type 6 OS=Mus musculus GN=Ptpn6 PE=1 SV=2	12698	67859	375	325	65	64	8014	1	1	1	749.027	2244.06	3	2244.06	0.0013	0	75.87	4.9e-07	R	YTVGGSETFDSLTDLVEHFK	K					File: ~D:¥Data¥Kosako¥Fusion_131130_GST-SHP1¥K04_Tip30min_FT_010.raw~; SpectrumID: ~9171~; scans: ~11370~
1	PTN6_MOUSE	Tyrosine-protein phosphatase non-receptor type 6 OS=Mus musculus GN=Ptpn6 PE=1 SV=2	12698	67859	375	325	65	64	8020	1	1	1	749.028	2244.06	3	2244.06	0.0025	0	88.1	2.9e-08	R	YTVGGSETFDSLTDLVEHFK	K					File: ~D:¥Data¥Kosako¥Fusion_131130_GST-SHP1¥K04_Tip30min_FT_010.raw~; SpectrumID: ~6841~; scans: ~8628~
1	PTN6_MOUSE	Tyrosine-protein phosphatase non-receptor type 6 OS=Mus musculus GN=Ptpn6 PE=1 SV=2	12698	67859	375	325	65	64	8028	1	1	1	1123.04	2244.06	2	2244.06	0.0056	0	30.73	0.016	R	YTVGGSETFDSLTDLVEHFK	K					File: ~D:¥Data¥Kosako¥Fusion_131130_GST-SHP1¥K04_Tip30min_FT_010.raw~; SpectrumID: ~8227~; scans: ~10244~
1	PTN6_MOUSE	Tyrosine-protein phosphatase non-receptor type 6 OS=Mus musculus GN=Ptpn6 PE=1 SV=2	12698	67859	375	325	65	64	8030	1	1	1	749.03	2244.07	3	2244.06	0.0085	0	65.58	5.1e-06	R	YTVGGSETFDSLTDLVEHFK	K					File: ~D:¥Data¥Kosako¥Fusion_131130_GST-SHP1¥K04_Tip30min_FT_010.raw~; SpectrumID: ~8365~; scans: ~10405~
1	PTN6_MOUSE	Tyrosine-protein phosphatase non-receptor type 6 OS=Mus musculus GN=Ptpn6 PE=1 SV=2	12698	67859	375	325	65	64	8032	1	1	1	749.032	2244.07	3	2244.06	0.0156	0	80.07	1.8e-07	R	YTVGGSETFDSLTDLVEHFK	K					File: ~D:¥Data¥Kosako¥Fusion_131130_GST-SHP1¥K04_Tip30min_FT_010.raw~; SpectrumID: ~8287~; scans: ~10314~
1	PTN6_MOUSE	Tyrosine-protein phosphatase non-receptor type 6 OS=Mus musculus GN=Ptpn6 PE=1 SV=2	12698	67859	375	325	65	64	8214	1	1	1	772.715	2315.12	3	2315.12	0.0002	1	52.47	0.00011	R	DGTIIHLKYPLNCSDPTSER	W					File: ~D:¥Data¥Kosako¥Fusion_131130_GST-SHP1¥K04_Tip30min_FT_010.raw~; SpectrumID: ~5237~; scans: ~6758~
1	PTN6_MOUSE	Tyrosine-protein phosphatase non-receptor type 6 OS=Mus musculus GN=Ptpn6 PE=1 SV=2	12698	67859	375	325	65	64	8470	1	1	1	791.724	2372.15	3	2372.15	-0.0046	1	47.67	0.0003	R	YTVGGSETFDSLTDLVEHFKK	T					File: ~D:¥Data¥Kosako¥Fusion_131130_GST-SHP1¥K04_Tip30min_FT_010.raw~; SpectrumID: ~7567~; scans: ~9475~
1	PTN6_MOUSE	Tyrosine-protein phosphatase non-receptor type 6 OS=Mus musculus GN=Ptpn6 PE=1 SV=2	12698	67859	375	325	65	64	8476	1	1	1	1187.08	2372.15	2	2372.15	-0.0024	1	87.74	2.9e-08	R	YTVGGSETFDSLTDLVEHFKK	T					File: ~D:¥Data¥Kosako¥Fusion_131130_GST-SHP1¥K04_Tip30min_FT_010.raw~; SpectrumID: ~7535~; scans: ~9438~
1	PTN6_MOUSE	Tyrosine-protein phosphatase non-receptor type 6 OS=Mus musculus GN=Ptpn6 PE=1 SV=2	12698	67859	375	325	65	64	8478	1	1	1	791.725	2372.15	3	2372.15	-0.0011	1	55.46	4.9e-05	R	YTVGGSETFDSLTDLVEHFKK	T					File: ~D:¥Data¥Kosako¥Fusion_131130_GST-SHP1¥K04_Tip30min_FT_010.raw~; SpectrumID: ~7125~; scans: ~8960~
1	PTN6_MOUSE	Tyrosine-protein phosphatase non-receptor type 6 OS=Mus musculus GN=Ptpn6 PE=1 SV=2	12698	67859	375	325	65	64	8494	1	1	1	594.046	2372.16	4	2372.15	0.0023	1	48.82	0.00022	R	YTVGGSETFDSLTDLVEHFKK	T					File: ~D:¥Data¥Kosako¥Fusion_131130_GST-SHP1¥K04_Tip30min_FT_010.raw~; SpectrumID: ~7127~; scans: ~8962~
1	PTN6_MOUSE	Tyrosine-protein phosphatase non-receptor type 6 OS=Mus musculus GN=Ptpn6 PE=1 SV=2	12698	67859	375	325	65	64	8500	1	1	1	791.726	2372.16	3	2372.15	0.0031	1	38.51	0.0024	R	YTVGGSETFDSLTDLVEHFKK	T					File: ~D:¥Data¥Kosako¥Fusion_131130_GST-SHP1¥K04_Tip30min_FT_010.raw~; SpectrumID: ~7357~; scans: ~9230~
1	PTN6_MOUSE	Tyrosine-protein phosphatase non-receptor type 6 OS=Mus musculus GN=Ptpn6 PE=1 SV=2	12698	67859	375	325	65	64	8504	1	1	1	594.047	2372.16	4	2372.15	0.0053	1	45.11	0.0005	R	YTVGGSETFDSLTDLVEHFKK	T					File: ~D:¥Data¥Kosako¥Fusion_131130_GST-SHP1¥K04_Tip30min_FT_010.raw~; SpectrumID: ~7565~; scans: ~9473~
1	PTN6_MOUSE	Tyrosine-protein phosphatase non-receptor type 6 OS=Mus musculus GN=Ptpn6 PE=1 SV=2	12698	67859	375	325	65	64	8506	1	1	1	594.05	2372.17	4	2372.15	0.0165	1	49.04	0.0002	R	YTVGGSETFDSLTDLVEHFKK	T					File: ~D:¥Data¥Kosako¥Fusion_131130_GST-SHP1¥K04_Tip30min_FT_010.raw~; SpectrumID: ~7547~; scans: ~9452~
1	PTN6_MOUSE	Tyrosine-protein phosphatase non-receptor type 6 OS=Mus musculus GN=Ptpn6 PE=1 SV=2	12698	67859	375	325	65	64	8644	1	1	1	812.755	2435.24	3	2435.24	0.0004	1	58.63	1.7e-05	R	VILQGRDSNIPGSDYINANYVK	N					File: ~D:¥Data¥Kosako¥Fusion_131130_GST-SHP1¥K04_Tip30min_FT_010.raw~; SpectrumID: ~5621~; scans: ~7205~
1	PTN6_MOUSE	Tyrosine-protein phosphatase non-receptor type 6 OS=Mus musculus GN=Ptpn6 PE=1 SV=2	12698	67859	375	325	65	64	8696	1	1	1	839.411	2515.21	3	2515.21	-0.0007	1	33.54	0.0081	R	VILQGRDSNIPGSDYINANYVK	N	Phospho (ST)	0.0000000200000000000000.0			File: ~D:¥Data¥Kosako¥Fusion_131130_GST-SHP1¥K04_Tip30min_FT_010.raw~; SpectrumID: ~5937~; scans: ~7574~
1	PTN6_MOUSE	Tyrosine-protein phosphatase non-receptor type 6 OS=Mus musculus GN=Ptpn6 PE=1 SV=2	12698	67859	375	325	65	64	8704	1	1	1	839.426	2515.26	3	2515.26	-0.003	0	63.73	6.5e-06	K	FATLTELVEYYTQQQGILQDR	D					File: ~D:¥Data¥Kosako¥Fusion_131130_GST-SHP1¥K04_Tip30min_FT_010.raw~; SpectrumID: ~7217~; scans: ~9067~
1	PTN6_MOUSE	Tyrosine-protein phosphatase non-receptor type 6 OS=Mus musculus GN=Ptpn6 PE=1 SV=2	12698	67859	375	325	65	64	8710	1	1	1	839.427	2515.26	3	2515.26	-0.0005	0	66.14	3.7e-06	K	FATLTELVEYYTQQQGILQDR	D					File: ~D:¥Data¥Kosako¥Fusion_131130_GST-SHP1¥K04_Tip30min_FT_010.raw~; SpectrumID: ~8597~; scans: ~10671~
1	PTN6_MOUSE	Tyrosine-protein phosphatase non-receptor type 6 OS=Mus musculus GN=Ptpn6 PE=1 SV=2	12698	67859	375	325	65	64	8716	1	1	1	839.427	2515.26	3	2515.26	0.0006	0	43.07	0.00074	K	FATLTELVEYYTQQQGILQDR	D					File: ~D:¥Data¥Kosako¥Fusion_131130_GST-SHP1¥K04_Tip30min_FT_010.raw~; SpectrumID: ~7749~; scans: ~9687~
1	PTN6_MOUSE	Tyrosine-protein phosphatase non-receptor type 6 OS=Mus musculus GN=Ptpn6 PE=1 SV=2	12698	67859	375	325	65	64	8720	1	1	1	839.428	2515.26	3	2515.26	0.0012	0	84.13	5.9e-08	K	FATLTELVEYYTQQQGILQDR	D					File: ~D:¥Data¥Kosako¥Fusion_131130_GST-SHP1¥K04_Tip30min_FT_010.raw~; SpectrumID: ~8797~; scans: ~10907~
1	PTN6_MOUSE	Tyrosine-protein phosphatase non-receptor type 6 OS=Mus musculus GN=Ptpn6 PE=1 SV=2	12698	67859	375	325	65	64	8942	1	1	1	936.822	2807.44	3	2807.45	-0.0019	1	51.99	6.6e-05	R	ESLSQPGDFVLSVLNDQPKAGPGSPLR	V					File: ~D:¥Data¥Kosako¥Fusion_131130_GST-SHP1¥K04_Tip30min_FT_010.raw~; SpectrumID: ~7655~; scans: ~9578~
1	PTN6_MOUSE	Tyrosine-protein phosphatase non-receptor type 6 OS=Mus musculus GN=Ptpn6 PE=1 SV=2	12698	67859	375	325	65	64	8996	1	1	1	976.822	2927.44	3	2927.44	0.0009	2	93.19	7.3e-09	K	KLEIIQSQKGQESEYGNITYPPAVR	S	Phospho (ST)	0.0000002000000000000000000.0			File: ~D:¥Data¥Kosako¥Fusion_131130_GST-SHP1¥K04_Tip30min_FT_010.raw~; SpectrumID: ~5471~; scans: ~7031~
1	PTN6_MOUSE	Tyrosine-protein phosphatase non-receptor type 6 OS=Mus musculus GN=Ptpn6 PE=1 SV=2	12698	67859	375	325	65	64	8998	1	1	1	732.868	2927.44	4	2927.44	0.0016	2	37.02	0.003	K	KLEIIQSQKGQESEYGNITYPPAVR	S	Phospho (ST)	0.0000002000000000000000000.0			File: ~D:¥Data¥Kosako¥Fusion_131130_GST-SHP1¥K04_Tip30min_FT_010.raw~; SpectrumID: ~5473~; scans: ~7033~
1	PTN6_MOUSE	Tyrosine-protein phosphatase non-receptor type 6 OS=Mus musculus GN=Ptpn6 PE=1 SV=2	12698	67859	375	325	65	64	9016	1	1	1	989.145	2964.41	3	2964.41	0.0021	1	54.51	6.3e-05	R	DSNIPGSDYINANYVKNQLLGPDENSK	T					File: ~D:¥Data¥Kosako¥Fusion_131130_GST-SHP1¥K04_Tip30min_FT_010.raw~; SpectrumID: ~6613~; scans: ~8362~
1	PTN6_MOUSE	Tyrosine-protein phosphatase non-receptor type 6 OS=Mus musculus GN=Ptpn6 PE=1 SV=2	12698	67859	375	325	65	64	9108	1	1	1	1041.13	3120.37	3	3120.37	-0.0009	0	67.15	3.5e-06	K	TYIASQGCLDATVNDFWQMAWQENTR	V	Oxidation (M)	0.00000000000000000010000000.0			File: ~D:¥Data¥Kosako¥Fusion_131130_GST-SHP1¥K04_Tip30min_FT_010.raw~; SpectrumID: ~7787~; scans: ~9732~
1	PTN6_MOUSE	Tyrosine-protein phosphatase non-receptor type 6 OS=Mus musculus GN=Ptpn6 PE=1 SV=2	12698	67859	375	325	65	64	9110	1	1	1	1041.13	3120.37	3	3120.37	0.0016	0	39.54	0.002	K	TYIASQGCLDATVNDFWQMAWQENTR	V	Oxidation (M)	0.00000000000000000010000000.0			File: ~D:¥Data¥Kosako¥Fusion_131130_GST-SHP1¥K04_Tip30min_FT_010.raw~; SpectrumID: ~8471~; scans: ~10528~
1	PTN6_MOUSE	Tyrosine-protein phosphatase non-receptor type 6 OS=Mus musculus GN=Ptpn6 PE=1 SV=2	12698	67859	375	325	65	64	9118	1	1	1	1041.13	3120.38	3	3120.37	0.0064	0	50.03	0.00018	K	TYIASQGCLDATVNDFWQMAWQENTR	V	Oxidation (M)	0.00000000000000000010000000.0			File: ~D:¥Data¥Kosako¥Fusion_131130_GST-SHP1¥K04_Tip30min_FT_010.raw~; SpectrumID: ~8697~; scans: ~10788~
1	PTN6_MOUSE	Tyrosine-protein phosphatase non-receptor type 6 OS=Mus musculus GN=Ptpn6 PE=1 SV=2	12698	67859	375	325	65	64	9122	1	1	1	1041.14	3120.39	3	3120.37	0.0163	0	66.17	4.4e-06	K	TYIASQGCLDATVNDFWQMAWQENTR	V	Oxidation (M)	0.00000000000000000010000000.0			File: ~D:¥Data¥Kosako¥Fusion_131130_GST-SHP1¥K04_Tip30min_FT_010.raw~; SpectrumID: ~8459~; scans: ~10514~
1	PTN6_MOUSE	Tyrosine-protein phosphatase non-receptor type 6 OS=Mus musculus GN=Ptpn6 PE=1 SV=2	12698	67859	375	325	65	64	9388	1	1	1	1131.93	3392.76	3	3392.76	-0.0043	1	36.66	0.0018	K	FATLTELVEYYTQQQGILQDRDGTIIHLK	Y					File: ~D:¥Data¥Kosako¥Fusion_131130_GST-SHP1¥K04_Tip30min_FT_010.raw~; SpectrumID: ~8485~; scans: ~10544~
1	PTN6_MOUSE	Tyrosine-protein phosphatase non-receptor type 6 OS=Mus musculus GN=Ptpn6 PE=1 SV=2	12698	67859	375	325	65	64	9390	1	1	1	849.197	3392.76	4	3392.76	-0.0022	1	35.79	0.0022	K	FATLTELVEYYTQQQGILQDRDGTIIHLK	Y					File: ~D:¥Data¥Kosako¥Fusion_131130_GST-SHP1¥K04_Tip30min_FT_010.raw~; SpectrumID: ~8483~; scans: ~10541~
1	PTN6_MOUSE	Tyrosine-protein phosphatase non-receptor type 6 OS=Mus musculus GN=Ptpn6 PE=1 SV=2	12698	67859	375	325	65	64	9492	1	1	1	942.71	3766.81	4	3766.82	-0.0054	0	22.84	0.096	R	EIWHYQYLSWPDHGVPSEPGGVLSFLDQINQR	Q					File: ~D:¥Data¥Kosako¥Fusion_131130_GST-SHP1¥K04_Tip30min_FT_010.raw~; SpectrumID: ~8489~; scans: ~10548~
1	PTN6_MOUSE	Tyrosine-protein phosphatase non-receptor type 6 OS=Mus musculus GN=Ptpn6 PE=1 SV=2	12698	67859	375	325	65	64	9496	1	1	1	1256.61	3766.81	3	3766.82	-0.004	0	43.69	0.00079	R	EIWHYQYLSWPDHGVPSEPGGVLSFLDQINQR	Q					File: ~D:¥Data¥Kosako¥Fusion_131130_GST-SHP1¥K04_Tip30min_FT_010.raw~; SpectrumID: ~7987~; scans: ~9965~
1	PTN6_MOUSE	Tyrosine-protein phosphatase non-receptor type 6 OS=Mus musculus GN=Ptpn6 PE=1 SV=2	12698	67859	375	325	65	64	9502	1	1	1	942.712	3766.82	4	3766.82	0.0022	0	19.74	0.19	R	EIWHYQYLSWPDHGVPSEPGGVLSFLDQINQR	Q					File: ~D:¥Data¥Kosako¥Fusion_131130_GST-SHP1¥K04_Tip30min_FT_010.raw~; SpectrumID: ~7975~; scans: ~9951~
1	PTN6_MOUSE	Tyrosine-protein phosphatase non-receptor type 6 OS=Mus musculus GN=Ptpn6 PE=1 SV=2	12698	67859	375	325	65	64	9506	1	1	1	754.371	3766.82	5	3766.82	0.0041	0	51.41	0.00013	R	EIWHYQYLSWPDHGVPSEPGGVLSFLDQINQR	Q					File: ~D:¥Data¥Kosako¥Fusion_131130_GST-SHP1¥K04_Tip30min_FT_010.raw~; SpectrumID: ~8463~; scans: ~10518~
1	PTN6_MOUSE	Tyrosine-protein phosphatase non-receptor type 6 OS=Mus musculus GN=Ptpn6 PE=1 SV=2	12698	67859	375	325	65	64	9508	1	1	1	1256.61	3766.82	3	3766.82	0.0059	0	61.89	1.2e-05	R	EIWHYQYLSWPDHGVPSEPGGVLSFLDQINQR	Q					File: ~D:¥Data¥Kosako¥Fusion_131130_GST-SHP1¥K04_Tip30min_FT_010.raw~; SpectrumID: ~8449~; scans: ~10503~
2	KPCD2_MOUSE	Serine/threonine-protein kinase D2 OS=Mus musculus GN=Prkd2 PE=1 SV=1	411	97792	16	14	13	11	1124	1	1	1	416.719	831.424	2	831.424	0.0003	0	27.57	0.012	R	GWETAIR	Q					File: ~D:¥Data¥Kosako¥Fusion_131130_GST-SHP1¥K04_Tip30min_FT_010.raw~; SpectrumID: ~4285~; scans: ~5650~
2	KPCD2_MOUSE	Serine/threonine-protein kinase D2 OS=Mus musculus GN=Prkd2 PE=1 SV=1	411	97792	16	14	13	11	1248	1	1	0	426.239	850.463	2	850.462	0.0009	0	39.04	0.0011	K	VFVVMEK	L					File: ~D:¥Data¥Kosako¥Fusion_131130_GST-SHP1¥K04_Tip30min_FT_010.raw~; SpectrumID: ~4369~; scans: ~5748~
2	KPCD2_MOUSE	Serine/threonine-protein kinase D2 OS=Mus musculus GN=Prkd2 PE=1 SV=1	411	97792	16	14	13	11	1358	1	1	1	436.716	871.417	2	871.416	0.0001	1	39.97	0.00058	R	KSSTTLR	E	Phospho (ST)	0.0020000.0			File: ~D:¥Data¥Kosako¥Fusion_131130_GST-SHP1¥K04_Tip30min_FT_010.raw~; SpectrumID: ~1033~; scans: ~1857~
2	KPCD2_MOUSE	Serine/threonine-protein kinase D2 OS=Mus musculus GN=Prkd2 PE=1 SV=1	411	97792	16	14	13	11	2000	1	1	0	493.232	984.449	2	984.449	-0.0002	0	37.78	0.0018	K	LCDFGFAR	I					File: ~D:¥Data¥Kosako¥Fusion_131130_GST-SHP1¥K04_Tip30min_FT_010.raw~; SpectrumID: ~5209~; scans: ~6725~
2	KPCD2_MOUSE	Serine/threonine-protein kinase D2 OS=Mus musculus GN=Prkd2 PE=1 SV=1	411	97792	16	14	13	11	3288	1	1	1	571.83	1141.64	2	1141.65	-0.0007	0	64.04	3.1e-06	R	NEVAILQSLR	H					File: ~D:¥Data¥Kosako¥Fusion_131130_GST-SHP1¥K04_Tip30min_FT_010.raw~; SpectrumID: ~5867~; scans: ~7492~
2	KPCD2_MOUSE	Serine/threonine-protein kinase D2 OS=Mus musculus GN=Prkd2 PE=1 SV=1	411	97792	16	14	13	11	3722	1	1	1	609.798	1217.58	2	1217.58	-0.0015	0	6.85	2.4	R	EGWVVHYSNK	D					File: ~D:¥Data¥Kosako¥Fusion_131130_GST-SHP1¥K04_Tip30min_FT_010.raw~; SpectrumID: ~3939~; scans: ~5246~
2	KPCD2_MOUSE	Serine/threonine-protein kinase D2 OS=Mus musculus GN=Prkd2 PE=1 SV=1	411	97792	16	14	13	11	4350	1	1	1	671.803	1341.59	2	1341.6	-0.0042	1	0.79	8.1	R	VVQSVRHTTR	K	2 Phospho (ST)	0.0002000200.0			File: ~D:¥Data¥Kosako¥Fusion_131130_GST-SHP1¥K04_Tip30min_FT_010.raw~; SpectrumID: ~1481~; scans: ~2380~
2	KPCD2_MOUSE	Serine/threonine-protein kinase D2 OS=Mus musculus GN=Prkd2 PE=1 SV=1	411	97792	16	14	13	11	4592	1	1	1	708.341	1414.67	2	1414.67	-0.0004	0	46.02	0.00034	K	AQSSLGYIPLMR	V	Phospho (ST)	0.000200000000.0			File: ~D:¥Data¥Kosako¥Fusion_131130_GST-SHP1¥K04_Tip30min_FT_010.raw~; SpectrumID: ~6563~; scans: ~8304~
2	KPCD2_MOUSE	Serine/threonine-protein kinase D2 OS=Mus musculus GN=Prkd2 PE=1 SV=1	411	97792	16	14	13	11	4652	1	1	1	716.339	1430.66	2	1430.66	0.0002	0	34.4	0.0049	K	AQSSLGYIPLMR	V	Oxidation (M); Phospho (ST)	0.000200000010.0			File: ~D:¥Data¥Kosako¥Fusion_131130_GST-SHP1¥K04_Tip30min_FT_010.raw~; SpectrumID: ~5433~; scans: ~6986~
2	KPCD2_MOUSE	Serine/threonine-protein kinase D2 OS=Mus musculus GN=Prkd2 PE=1 SV=1	411	97792	16	14	13	11	4820	1	1	1	488.604	1462.79	3	1462.79	-0.0002	0	46.24	0.00026	K	HDPTSANLLQLVR	S					File: ~D:¥Data¥Kosako¥Fusion_131130_GST-SHP1¥K04_Tip30min_FT_010.raw~; SpectrumID: ~5813~; scans: ~7429~
2	KPCD2_MOUSE	Serine/threonine-protein kinase D2 OS=Mus musculus GN=Prkd2 PE=1 SV=1	411	97792	16	14	13	11	4822	1	1	1	732.402	1462.79	2	1462.79	0.0006	0	71.01	8.6e-07	K	HDPTSANLLQLVR	S					File: ~D:¥Data¥Kosako¥Fusion_131130_GST-SHP1¥K04_Tip30min_FT_010.raw~; SpectrumID: ~5815~; scans: ~7431~
2	KPCD2_MOUSE	Serine/threonine-protein kinase D2 OS=Mus musculus GN=Prkd2 PE=1 SV=1	411	97792	16	14	13	11	5796	1	1	1	541.975	1622.9	3	1622.9	-0.0001	0	53.12	2.8e-05	R	EFVLLPAASELAHVK	Q					File: ~D:¥Data¥Kosako¥Fusion_131130_GST-SHP1¥K04_Tip30min_FT_010.raw~; SpectrumID: ~6863~; scans: ~8654~
2	KPCD2_MOUSE	Serine/threonine-protein kinase D2 OS=Mus musculus GN=Prkd2 PE=1 SV=1	411	97792	16	14	13	11	5798	1	1	1	812.459	1622.9	2	1622.9	0.0002	0	30.43	0.0052	R	EFVLLPAASELAHVK	Q					File: ~D:¥Data¥Kosako¥Fusion_131130_GST-SHP1¥K04_Tip30min_FT_010.raw~; SpectrumID: ~6877~; scans: ~8670~
2	KPCD2_MOUSE	Serine/threonine-protein kinase D2 OS=Mus musculus GN=Prkd2 PE=1 SV=1	411	97792	16	14	13	11	6824	1	1	1	634.303	1899.89	3	1899.89	0.001	0	50.39	0.00016	R	HPGIVNLECMFETPEK	V					File: ~D:¥Data¥Kosako¥Fusion_131130_GST-SHP1¥K04_Tip30min_FT_010.raw~; SpectrumID: ~6623~; scans: ~8374~
2	KPCD2_MOUSE	Serine/threonine-protein kinase D2 OS=Mus musculus GN=Prkd2 PE=1 SV=1	411	97792	16	14	13	11	7868	1	1	1	724.701	2171.08	3	2171.08	0.0001	0	51.48	0.00012	K	SLSHPWLQEYQTWLDLR	E					File: ~D:¥Data¥Kosako¥Fusion_131130_GST-SHP1¥K04_Tip30min_FT_010.raw~; SpectrumID: ~7723~; scans: ~9657~
2	KPCD2_MOUSE	Serine/threonine-protein kinase D2 OS=Mus musculus GN=Prkd2 PE=1 SV=1	411	97792	16	14	13	11	8886	1	1	0	902.142	2703.41	3	2703.41	0	0	46.2	0.00026	K	NIVHCDLKPENVLLASADPFPQVK	L					File: ~D:¥Data¥Kosako¥Fusion_131130_GST-SHP1¥K04_Tip30min_FT_010.raw~; SpectrumID: ~6581~; scans: ~8325~
3	K1C10_MOUSE	Keratin, type I cytoskeletal 10 OS=Mus musculus GN=Krt10 PE=1 SV=3	195	57906	5	4	4	3	982	1	1	0	404.204	806.393	2	806.392	0.0002	0	44.81	0.00017	R	LAADDFR	L					File: ~D:¥Data¥Kosako¥Fusion_131130_GST-SHP1¥K04_Tip30min_FT_010.raw~; SpectrumID: ~3565~; scans: ~4811~
3	K1C10_MOUSE	Keratin, type I cytoskeletal 10 OS=Mus musculus GN=Krt10 PE=1 SV=3	195	57906	5	4	4	3	2862	1	1	0	545.769	1089.52	2	1089.52	-0.0006	0	58.81	1.6e-05	R	VTMQNLNDR	L					File: ~D:¥Data¥Kosako¥Fusion_131130_GST-SHP1¥K04_Tip30min_FT_010.raw~; SpectrumID: ~3207~; scans: ~4393~
3	K1C10_MOUSE	Keratin, type I cytoskeletal 10 OS=Mus musculus GN=Krt10 PE=1 SV=3	195	57906	5	4	4	3	3014	1	1	0	553.767	1105.52	2	1105.52	0.0004	0	72.17	7.3e-07	R	VTMQNLNDR	L	Oxidation (M)	0.001000000.0			File: ~D:¥Data¥Kosako¥Fusion_131130_GST-SHP1¥K04_Tip30min_FT_010.raw~; SpectrumID: ~1979~; scans: ~2961~
3	K1C10_MOUSE	Keratin, type I cytoskeletal 10 OS=Mus musculus GN=Krt10 PE=1 SV=3	195	57906	5	4	4	3	3444	1	1	1	583.296	1164.58	2	1164.58	0	0	20.58	0.12	R	LENEIQTYR	S					File: ~D:¥Data¥Kosako¥Fusion_131130_GST-SHP1¥K04_Tip30min_FT_010.raw~; SpectrumID: ~3655~; scans: ~4915~
3	K1C10_MOUSE	Keratin, type I cytoskeletal 10 OS=Mus musculus GN=Krt10 PE=1 SV=3	195	57906	5	4	4	3	4484	1	1	1	691.328	1380.64	2	1380.64	0	0	71.67	9.4e-07	R	ALEESNYELEGK	I					File: ~D:¥Data¥Kosako¥Fusion_131130_GST-SHP1¥K04_Tip30min_FT_010.raw~; SpectrumID: ~3921~; scans: ~5225~
4	K2C1_MOUSE	Keratin, type II cytoskeletal 1 OS=Mus musculus GN=Krt1 PE=1 SV=4	153	66079	3	3	3	3	2636	1	1	0	533.762	1065.51	2	1065.51	-0.0002	1	40.19	0.001	K	YEDEINKR	T					File: ~D:¥Data¥Kosako¥Fusion_131130_GST-SHP1¥K04_Tip30min_FT_010.raw~; SpectrumID: ~2029~; scans: ~3019~
4	K2C1_MOUSE	Keratin, type II cytoskeletal 1 OS=Mus musculus GN=Krt1 PE=1 SV=4	153	66079	3	3	3	3	4000	1	1	1	633.322	1264.63	2	1264.63	-0.0003	0	69.51	1.6e-06	R	TNAENEFVTIK	K					File: ~D:¥Data¥Kosako¥Fusion_131130_GST-SHP1¥K04_Tip30min_FT_010.raw~; SpectrumID: ~4595~; scans: ~6010~
4	K2C1_MOUSE	Keratin, type II cytoskeletal 1 OS=Mus musculus GN=Krt1 PE=1 SV=4	153	66079	3	3	3	3	4908	1	1	0	738.396	1474.78	2	1474.78	-0.0002	0	76.39	2.7e-07	R	FLEQQNQVLQTK	W					File: ~D:¥Data¥Kosako¥Fusion_131130_GST-SHP1¥K04_Tip30min_FT_010.raw~; SpectrumID: ~4221~; scans: ~5575~
5	K1C15_MOUSE	Keratin, type I cytoskeletal 15 OS=Mus musculus GN=Krt15 PE=1 SV=2	149	49278	4	4	3	3	982	1	0	0	404.204	806.393	2	806.392	0.0002	0	44.81	0.00017	R	LAADDFR	L					File: ~D:¥Data¥Kosako¥Fusion_131130_GST-SHP1¥K04_Tip30min_FT_010.raw~; SpectrumID: ~3565~; scans: ~4811~
5	K1C15_MOUSE	Keratin, type I cytoskeletal 15 OS=Mus musculus GN=Krt15 PE=1 SV=2	149	49278	4	4	3	3	1010	1	1	1	405.224	808.434	2	808.433	0.0006	0	31.23	0.0019	R	LASYLDK	V					File: ~D:¥Data¥Kosako¥Fusion_131130_GST-SHP1¥K04_Tip30min_FT_010.raw~; SpectrumID: ~3329~; scans: ~4536~
5	K1C15_MOUSE	Keratin, type I cytoskeletal 15 OS=Mus musculus GN=Krt15 PE=1 SV=2	149	49278	4	4	3	3	2862	1	0	0	545.769	1089.52	2	1089.52	-0.0006	0	58.81	1.6e-05	K	VTMQNLNDR	L					File: ~D:¥Data¥Kosako¥Fusion_131130_GST-SHP1¥K04_Tip30min_FT_010.raw~; SpectrumID: ~3207~; scans: ~4393~
5	K1C15_MOUSE	Keratin, type I cytoskeletal 15 OS=Mus musculus GN=Krt15 PE=1 SV=2	149	49278	4	4	3	3	3014	1	0	0	553.767	1105.52	2	1105.52	0.0004	0	72.17	7.3e-07	K	VTMQNLNDR	L	Oxidation (M)	0.001000000.0			File: ~D:¥Data¥Kosako¥Fusion_131130_GST-SHP1¥K04_Tip30min_FT_010.raw~; SpectrumID: ~1979~; scans: ~2961~
6	PTN12_MOUSE	Tyrosine-protein phosphatase non-receptor type 12 OS=Mus musculus GN=Ptpn12 PE=1 SV=3	144	87214	6	6	2	2	2946	1	1	1	367.189	1098.55	3	1098.55	-0.0006	0	35.31	0.0028	K	DILPFDHSR	V					File: ~D:¥Data¥Kosako¥Fusion_131130_GST-SHP1¥K04_Tip30min_FT_010.raw~; SpectrumID: ~4915~; scans: ~6382~
6	PTN12_MOUSE	Tyrosine-protein phosphatase non-receptor type 12 OS=Mus musculus GN=Ptpn12 PE=1 SV=3	144	87214	6	6	2	2	2948	1	1	1	367.189	1098.55	3	1098.55	-0.0003	0	36.84	0.002	K	DILPFDHSR	V					File: ~D:¥Data¥Kosako¥Fusion_131130_GST-SHP1¥K04_Tip30min_FT_010.raw~; SpectrumID: ~5411~; scans: ~6961~
6	PTN12_MOUSE	Tyrosine-protein phosphatase non-receptor type 12 OS=Mus musculus GN=Ptpn12 PE=1 SV=3	144	87214	6	6	2	2	2950	1	1	1	550.28	1098.55	2	1098.55	-0.0001	0	41.43	0.00063	K	DILPFDHSR	V					File: ~D:¥Data¥Kosako¥Fusion_131130_GST-SHP1¥K04_Tip30min_FT_010.raw~; SpectrumID: ~4909~; scans: ~6375~
6	PTN12_MOUSE	Tyrosine-protein phosphatase non-receptor type 12 OS=Mus musculus GN=Ptpn12 PE=1 SV=3	144	87214	6	6	2	2	2952	1	1	1	550.28	1098.55	2	1098.55	0.0001	0	38.21	0.0013	K	DILPFDHSR	V					File: ~D:¥Data¥Kosako¥Fusion_131130_GST-SHP1¥K04_Tip30min_FT_010.raw~; SpectrumID: ~5419~; scans: ~6970~
6	PTN12_MOUSE	Tyrosine-protein phosphatase non-receptor type 12 OS=Mus musculus GN=Ptpn12 PE=1 SV=3	144	87214	6	6	2	2	4506	1	1	1	348.433	1389.7	4	1389.7	-0.0026	1	29.74	0.015	R	YKDILPFDHSR	V					File: ~D:¥Data¥Kosako¥Fusion_131130_GST-SHP1¥K04_Tip30min_FT_010.raw~; SpectrumID: ~4611~; scans: ~6029~
6	PTN12_MOUSE	Tyrosine-protein phosphatase non-receptor type 12 OS=Mus musculus GN=Ptpn12 PE=1 SV=3	144	87214	6	6	2	2	4508	1	1	1	695.859	1389.7	2	1389.7	0	1	48.36	0.00021	R	YKDILPFDHSR	V					File: ~D:¥Data¥Kosako¥Fusion_131130_GST-SHP1¥K04_Tip30min_FT_010.raw~; SpectrumID: ~4605~; scans: ~6022~
7	K2C5_MOUSE	Keratin, type II cytoskeletal 5 OS=Mus musculus GN=Krt5 PE=1 SV=1	133	61957	4	3	4	3	1652	1	1	1	311.507	931.498	3	931.497	0.0005	1	12.97	0.55	R	SEIDNVKK	Q					File: ~D:¥Data¥Kosako¥Fusion_131130_GST-SHP1¥K04_Tip30min_FT_010.raw~; SpectrumID: ~1689~; scans: ~2623~
7	K2C5_MOUSE	Keratin, type II cytoskeletal 5 OS=Mus musculus GN=Krt5 PE=1 SV=1	133	61957	4	3	4	3	2636	1	0	0	533.762	1065.51	2	1065.51	-0.0002	1	40.19	0.001	K	YEDEINKR	T					File: ~D:¥Data¥Kosako¥Fusion_131130_GST-SHP1¥K04_Tip30min_FT_010.raw~; SpectrumID: ~2029~; scans: ~3019~
7	K2C5_MOUSE	Keratin, type II cytoskeletal 5 OS=Mus musculus GN=Krt5 PE=1 SV=1	133	61957	4	3	4	3	3990	1	1	0	632.351	1262.69	2	1262.69	0.0001	0	63.03	4.8e-06	K	LALDVEIATYR	K					File: ~D:¥Data¥Kosako¥Fusion_131130_GST-SHP1¥K04_Tip30min_FT_010.raw~; SpectrumID: ~6181~; scans: ~7858~
7	K2C5_MOUSE	Keratin, type II cytoskeletal 5 OS=Mus musculus GN=Krt5 PE=1 SV=1	133	61957	4	3	4	3	4200	1	1	1	651.861	1301.71	2	1301.71	-0.0001	0	65.64	2.8e-06	R	SLDLDSIIAEVK	A					File: ~D:¥Data¥Kosako¥Fusion_131130_GST-SHP1¥K04_Tip30min_FT_010.raw~; SpectrumID: ~7575~; scans: ~9484~
8	K2C73_MOUSE	Keratin, type II cytoskeletal 73 OS=Mus musculus GN=Krt73 PE=1 SV=1	122	59502	3	2	3	2	4052	1	1	1	639.359	1276.7	2	1276.7	0.0001	0	63.59	3.8e-06	K	LALDIEIATYR	K					File: ~D:¥Data¥Kosako¥Fusion_131130_GST-SHP1¥K04_Tip30min_FT_010.raw~; SpectrumID: ~6645~; scans: ~8400~
8	K2C73_MOUSE	Keratin, type II cytoskeletal 73 OS=Mus musculus GN=Krt73 PE=1 SV=1	122	59502	3	2	3	2	4908	1	0	0	738.396	1474.78	2	1474.78	-0.0002	0	76.39	2.7e-07	R	FLEQQNQVLQTK	W					File: ~D:¥Data¥Kosako¥Fusion_131130_GST-SHP1¥K04_Tip30min_FT_010.raw~; SpectrumID: ~4221~; scans: ~5575~
8	K2C73_MOUSE	Keratin, type II cytoskeletal 73 OS=Mus musculus GN=Krt73 PE=1 SV=1	122	59502	3	2	3	2	6370	1	1	1	898.458	1794.9	2	1794.92	-0.0166	2	3.2	6.7	K	KDVDAAYMSKVELQAK	V					File: ~D:¥Data¥Kosako¥Fusion_131130_GST-SHP1¥K04_Tip30min_FT_010.raw~; SpectrumID: ~3895~; scans: ~5195~
9	K1C27_MOUSE	Keratin, type I cytoskeletal 27 OS=Mus musculus GN=Krt27 PE=1 SV=1	111	49645	3	2	2	1	2862	1	0	0	545.769	1089.52	2	1089.52	-0.0006	0	58.81	1.6e-05	K	VTMQNLNDR	L					File: ~D:¥Data¥Kosako¥Fusion_131130_GST-SHP1¥K04_Tip30min_FT_010.raw~; SpectrumID: ~3207~; scans: ~4393~
9	K1C27_MOUSE	Keratin, type I cytoskeletal 27 OS=Mus musculus GN=Krt27 PE=1 SV=1	111	49645	3	2	2	1	3014	1	0	0	553.767	1105.52	2	1105.52	0.0004	0	72.17	7.3e-07	K	VTMQNLNDR	L	Oxidation (M)	0.001000000.0			File: ~D:¥Data¥Kosako¥Fusion_131130_GST-SHP1¥K04_Tip30min_FT_010.raw~; SpectrumID: ~1979~; scans: ~2961~
9	K1C27_MOUSE	Keratin, type I cytoskeletal 27 OS=Mus musculus GN=Krt27 PE=1 SV=1	111	49645	3	2	2	1	3762	1	1	1	616.802	1231.59	2	1231.58	0.0079	2	9.16	1.4	M	SVRFSSASRR	L	Phospho (ST)	0.0000200000.0			File: ~D:¥Data¥Kosako¥Fusion_131130_GST-SHP1¥K04_Tip30min_FT_010.raw~; SpectrumID: ~2625~; scans: ~3714~
10	K22E_MOUSE	Keratin, type II cytoskeletal 2 epidermal OS=Mus musculus GN=Krt2 PE=1 SV=1	95	71336	2	2	2	2	2636	1	0	0	533.762	1065.51	2	1065.51	-0.0002	1	40.19	0.001	K	YEDEINKR	T					File: ~D:¥Data¥Kosako¥Fusion_131130_GST-SHP1¥K04_Tip30min_FT_010.raw~; SpectrumID: ~2029~; scans: ~3019~
10	K22E_MOUSE	Keratin, type II cytoskeletal 2 epidermal OS=Mus musculus GN=Krt2 PE=1 SV=1	95	71336	2	2	2	2	3904	1	1	1	627.808	1253.6	2	1253.6	0.0006	0	70.96	1.2e-06	R	GFSSGSAVVSGGSR	R					File: ~D:¥Data¥Kosako¥Fusion_131130_GST-SHP1¥K04_Tip30min_FT_010.raw~; SpectrumID: ~3235~; scans: ~4426~
11	KPCD1_MOUSE	Serine/threonine-protein kinase D1 OS=Mus musculus GN=Prkd1 PE=1 SV=2	94	103284	4	4	4	4	1248	1	0	0	426.239	850.463	2	850.462	0.0009	0	39.04	0.0011	R	VFVVMEK	L					File: ~D:¥Data¥Kosako¥Fusion_131130_GST-SHP1¥K04_Tip30min_FT_010.raw~; SpectrumID: ~4369~; scans: ~5748~
11	KPCD1_MOUSE	Serine/threonine-protein kinase D1 OS=Mus musculus GN=Prkd1 PE=1 SV=2	94	103284	4	4	4	4	2000	1	0	0	493.232	984.449	2	984.449	-0.0002	0	37.78	0.0018	K	LCDFGFAR	I					File: ~D:¥Data¥Kosako¥Fusion_131130_GST-SHP1¥K04_Tip30min_FT_010.raw~; SpectrumID: ~5209~; scans: ~6725~
11	KPCD1_MOUSE	Serine/threonine-protein kinase D1 OS=Mus musculus GN=Prkd1 PE=1 SV=2	94	103284	4	4	4	4	7868	2	0	1	724.701	2171.08	3	2171.08	0	0	30.97	0.013	K	TLSHPWLQDYQTWLDLR	E					File: ~D:¥Data¥Kosako¥Fusion_131130_GST-SHP1¥K04_Tip30min_FT_010.raw~; SpectrumID: ~7723~; scans: ~9657~
11	KPCD1_MOUSE	Serine/threonine-protein kinase D1 OS=Mus musculus GN=Prkd1 PE=1 SV=2	94	103284	4	4	4	4	8886	1	0	0	902.142	2703.41	3	2703.41	0	0	46.2	0.00026	K	NIVHCDLKPENVLLASADPFPQVK	L					File: ~D:¥Data¥Kosako¥Fusion_131130_GST-SHP1¥K04_Tip30min_FT_010.raw~; SpectrumID: ~6581~; scans: ~8325~
12	K22O_MOUSE	Keratin, type II cytoskeletal 2 oral OS=Mus musculus GN=Krt76 PE=1 SV=1	89	63319	2	2	2	2	2634	1	1	1	533.263	1064.51	2	1064.51	-0.0015	0	44.37	0.00032	K	AQYEDIAQK	S					File: ~D:¥Data¥Kosako¥Fusion_131130_GST-SHP1¥K04_Tip30min_FT_010.raw~; SpectrumID: ~2867~; scans: ~3997~
12	K22O_MOUSE	Keratin, type II cytoskeletal 2 oral OS=Mus musculus GN=Krt76 PE=1 SV=1	89	63319	2	2	2	2	3990	1	0	0	632.351	1262.69	2	1262.69	0.0001	0	63.03	4.8e-06	K	LALDVEIATYR	K					File: ~D:¥Data¥Kosako¥Fusion_131130_GST-SHP1¥K04_Tip30min_FT_010.raw~; SpectrumID: ~6181~; scans: ~7858~
13	K2C79_MOUSE	Keratin, type II cytoskeletal 79 OS=Mus musculus GN=Krt79 PE=1 SV=2	86	57802	2	2	2	2	2636	1	0	0	533.762	1065.51	2	1065.51	-0.0002	1	40.19	0.001	K	YEDEINKR	T					File: ~D:¥Data¥Kosako¥Fusion_131130_GST-SHP1¥K04_Tip30min_FT_010.raw~; SpectrumID: ~2029~; scans: ~3019~
13	K2C79_MOUSE	Keratin, type II cytoskeletal 79 OS=Mus musculus GN=Krt79 PE=1 SV=2	86	57802	2	2	2	2	4320	1	1	1	665.367	1328.72	2	1328.72	0.0013	0	61.09	7.1e-06	R	NLDLDSIIAEVK	A					File: ~D:¥Data¥Kosako¥Fusion_131130_GST-SHP1¥K04_Tip30min_FT_010.raw~; SpectrumID: ~7579~; scans: ~9489~
14	K2C71_MOUSE	Keratin, type II cytoskeletal 71 OS=Mus musculus GN=Krt71 PE=1 SV=1	76	57860	2	1	2	1	4310	1	1	1	662.345	1322.68	2	1322.68	-0.0073	0	7.51	2.5	K	LDELEGALHQAK	E					File: ~D:¥Data¥Kosako¥Fusion_131130_GST-SHP1¥K04_Tip30min_FT_010.raw~; SpectrumID: ~4643~; scans: ~6066~
14	K2C71_MOUSE	Keratin, type II cytoskeletal 71 OS=Mus musculus GN=Krt71 PE=1 SV=1	76	57860	2	1	2	1	4908	1	0	0	738.396	1474.78	2	1474.78	-0.0002	0	76.39	2.7e-07	R	FLEQQNQVLQTK	W					File: ~D:¥Data¥Kosako¥Fusion_131130_GST-SHP1¥K04_Tip30min_FT_010.raw~; SpectrumID: ~4221~; scans: ~5575~
15	SRAC1_MOUSE	Protein SERAC1 OS=Mus musculus GN=Serac1 PE=2 SV=1	48	74853	6	2	2	2	649	1	1	1	374.211	746.407	2	746.408	-0.0009	0	14.66	0.084	R	IGSFAPR	S					File: ~D:¥Data¥Kosako¥Fusion_131130_GST-SHP1¥K04_Tip30min_FT_010.raw~; SpectrumID: ~4602~; scans: ~6018~
15	SRAC1_MOUSE	Protein SERAC1 OS=Mus musculus GN=Serac1 PE=2 SV=1	48	74853	6	2	2	2	651	1	1	1	374.211	746.407	2	746.408	-0.0007	0	16.86	0.05	R	IGSFAPR	S					File: ~D:¥Data¥Kosako¥Fusion_131130_GST-SHP1¥K04_Tip30min_FT_010.raw~; SpectrumID: ~4812~; scans: ~6263~
15	SRAC1_MOUSE	Protein SERAC1 OS=Mus musculus GN=Serac1 PE=2 SV=1	48	74853	6	2	2	2	1511	1	1	1	452.258	902.502	2	902.509	-0.0067	1	23.1	0.065	R	RIGSFAPR	S					File: ~D:¥Data¥Kosako¥Fusion_131130_GST-SHP1¥K04_Tip30min_FT_010.raw~; SpectrumID: ~4818~; scans: ~6270~
15	SRAC1_MOUSE	Protein SERAC1 OS=Mus musculus GN=Serac1 PE=2 SV=1	48	74853	6	2	2	2	1512	1	1	1	452.258	902.502	2	902.509	-0.0067	1	38.02	0.0021	R	RIGSFAPR	S					File: ~D:¥Data¥Kosako¥Fusion_131130_GST-SHP1¥K04_Tip30min_FT_010.raw~; SpectrumID: ~4610~; scans: ~6028~
15	SRAC1_MOUSE	Protein SERAC1 OS=Mus musculus GN=Serac1 PE=2 SV=1	48	74853	6	2	2	2	1513	3	1	1	452.258	902.502	2	902.509	-0.0067	1	3.59	5.8	R	RIGSFAPR	S					File: ~D:¥Data¥Kosako¥Fusion_131130_GST-SHP1¥K04_Tip30min_FT_010.raw~; SpectrumID: ~4817~; scans: ~6269~
15	SRAC1_MOUSE	Protein SERAC1 OS=Mus musculus GN=Serac1 PE=2 SV=1	48	74853	6	2	2	2	1514	3	1	1	452.258	902.502	2	902.509	-0.0067	1	4.09	5.2	R	RIGSFAPR	S					File: ~D:¥Data¥Kosako¥Fusion_131130_GST-SHP1¥K04_Tip30min_FT_010.raw~; SpectrumID: ~4609~; scans: ~6027~
16	K1C24_MOUSE	Keratin, type I cytoskeletal 24 OS=Mus musculus GN=Krt24 PE=2 SV=2	45	55033	2	1	2	1	982	1	0	0	404.204	806.393	2	806.392	0.0002	0	44.81	0.00017	R	LAADDFR	M					File: ~D:¥Data¥Kosako¥Fusion_131130_GST-SHP1¥K04_Tip30min_FT_010.raw~; SpectrumID: ~3565~; scans: ~4811~
16	K1C24_MOUSE	Keratin, type I cytoskeletal 24 OS=Mus musculus GN=Krt24 PE=2 SV=2	45	55033	2	1	2	1	4761	1	1	1	726.843	1451.67	2	1451.66	0.0144	1	1.31	11	R	RLLNGDGGGCDYR	N					File: ~D:¥Data¥Kosako¥Fusion_131130_GST-SHP1¥K04_Tip30min_FT_010.raw~; SpectrumID: ~7026~; scans: ~8844~
17	KPCG_MOUSE	Protein kinase C gamma type OS=Mus musculus GN=Prkcg PE=1 SV=1	38	79562	4	3	1	1	328	1	1	1	343.22	684.425	2	684.428	-0.0035	0	21.72	0.0067	R	VLALGGR	G					File: ~D:¥Data¥Kosako¥Fusion_131130_GST-SHP1¥K04_Tip30min_FT_010.raw~; SpectrumID: ~2553~; scans: ~3631~
17	KPCG_MOUSE	Protein kinase C gamma type OS=Mus musculus GN=Prkcg PE=1 SV=1	38	79562	4	3	1	1	330	1	1	1	343.221	684.428	2	684.428	-0.0001	0	20.7	0.0085	R	VLALGGR	G					File: ~D:¥Data¥Kosako¥Fusion_131130_GST-SHP1¥K04_Tip30min_FT_010.raw~; SpectrumID: ~2765~; scans: ~3878~
17	KPCG_MOUSE	Protein kinase C gamma type OS=Mus musculus GN=Prkcg PE=1 SV=1	38	79562	4	3	1	1	331	1	1	1	343.222	684.43	2	684.428	0.0019	0	7.95	0.16	R	VLALGGR	G					File: ~D:¥Data¥Kosako¥Fusion_131130_GST-SHP1¥K04_Tip30min_FT_010.raw~; SpectrumID: ~2394~; scans: ~3445~
17	KPCG_MOUSE	Protein kinase C gamma type OS=Mus musculus GN=Prkcg PE=1 SV=1	38	79562	4	3	1	1	332	1	1	1	343.222	684.43	2	684.428	0.0019	0	21.44	0.0072	R	VLALGGR	G					File: ~D:¥Data¥Kosako¥Fusion_131130_GST-SHP1¥K04_Tip30min_FT_010.raw~; SpectrumID: ~2393~; scans: ~3444~
18	CDKL2_MOUSE	Cyclin-dependent kinase-like 2 OS=Mus musculus GN=Cdkl2 PE=2 SV=1	38	64699	3	1	3	1	1230	1	1	1	425.247	848.479	2	848.476	0.0035	0	5.99	2	K	YLLQANK	K					File: ~D:¥Data¥Kosako¥Fusion_131130_GST-SHP1¥K04_Tip30min_FT_010.raw~; SpectrumID: ~2727~; scans: ~3833~
18	CDKL2_MOUSE	Cyclin-dependent kinase-like 2 OS=Mus musculus GN=Cdkl2 PE=2 SV=1	38	64699	3	1	3	1	2000	1	0	0	493.232	984.449	2	984.449	-0.0002	0	37.78	0.0018	K	LCDFGFAR	T					File: ~D:¥Data¥Kosako¥Fusion_131130_GST-SHP1¥K04_Tip30min_FT_010.raw~; SpectrumID: ~5209~; scans: ~6725~
18	CDKL2_MOUSE	Cyclin-dependent kinase-like 2 OS=Mus musculus GN=Cdkl2 PE=2 SV=1	38	64699	3	1	3	1	2898	1	1	1	547.754	1093.49	2	1093.49	0.0012	1	0.27	6	K	DARNNSLPK	K	Phospho (ST)	0.000002000.0			File: ~D:¥Data¥Kosako¥Fusion_131130_GST-SHP1¥K04_Tip30min_FT_010.raw~; SpectrumID: ~4375~; scans: ~5755~
19	CDKL5_MOUSE	Cyclin-dependent kinase-like 5 OS=Mus musculus GN=Cdkl5 PE=1 SV=1	38	105767	2	1	2	1	2000	1	0	0	493.232	984.449	2	984.449	-0.0002	0	37.78	0.0018	K	LCDFGFAR	N					File: ~D:¥Data¥Kosako¥Fusion_131130_GST-SHP1¥K04_Tip30min_FT_010.raw~; SpectrumID: ~5209~; scans: ~6725~
19	CDKL5_MOUSE	Cyclin-dependent kinase-like 5 OS=Mus musculus GN=Cdkl5 PE=1 SV=1	38	105767	2	1	2	1	3106	3	1	1	560.778	1119.54	2	1119.55	-0.0097	0	2.12	7.7	R	AQITETNTSR	Y					File: ~D:¥Data¥Kosako¥Fusion_131130_GST-SHP1¥K04_Tip30min_FT_010.raw~; SpectrumID: ~4417~; scans: ~5804~
20	CDKL4_MOUSE	Cyclin-dependent kinase-like 4 OS=Mus musculus GN=Cdkl4 PE=2 SV=1	38	39877	1	1	1	1	2000	1	0	1	493.232	984.449	2	984.449	-0.0002	0	37.78	0.0018	K	ICDFGFAR	I					File: ~D:¥Data¥Kosako¥Fusion_131130_GST-SHP1¥K04_Tip30min_FT_010.raw~; SpectrumID: ~5209~; scans: ~6725~
21	XIRP2_MOUSE	Xin actin-binding repeat-containing protein 2 OS=Mus musculus GN=Xirp2 PE=1 SV=1	32	431301	2	1	1	1	2817	2	0	1	362.888	1085.64	3	1085.63	0.0087	1	16.51	0.12	K	KELILDDLK	T					File: ~D:¥Data¥Kosako¥Fusion_131130_GST-SHP1¥K04_Tip30min_FT_010.raw~; SpectrumID: ~3016~; scans: ~4170~
21	XIRP2_MOUSE	Xin actin-binding repeat-containing protein 2 OS=Mus musculus GN=Xirp2 PE=1 SV=1	32	431301	2	1	1	1	2818	2	0	1	362.888	1085.64	3	1085.63	0.0087	1	32.37	0.0032	K	KELILDDLK	T					File: ~D:¥Data¥Kosako¥Fusion_131130_GST-SHP1¥K04_Tip30min_FT_010.raw~; SpectrumID: ~3015~; scans: ~4169~
22	TOPK_MOUSE	Lymphokine-activated killer T-cell-originated protein kinase OS=Mus musculus GN=Pbk PE=1 SV=1	31	37348	1	1	1	1	1008	1	1	1	405.206	808.398	2	808.397	0.0015	0	31.28	0.0023	K	GDFETIK	I					File: ~D:¥Data¥Kosako¥Fusion_131130_GST-SHP1¥K04_Tip30min_FT_010.raw~; SpectrumID: ~3761~; scans: ~5039~
23	PEX16_MOUSE	Peroxisomal membrane protein PEX16 OS=Mus musculus GN=Pex16 PE=1 SV=2	30	38710	1	1	1	1	3208	1	1	1	564.343	1126.67	2	1126.67	0	1	30.48	0.0051	K	KLPVSLSQQK	L					File: ~D:¥Data¥Kosako¥Fusion_131130_GST-SHP1¥K04_Tip30min_FT_010.raw~; SpectrumID: ~3171~; scans: ~4351~
24	K1C20_MOUSE	Keratin, type I cytoskeletal 20 OS=Mus musculus GN=Krt20 PE=1 SV=1	29	49061	1	1	1	1	2862	2	0	1	545.769	1089.52	2	1089.52	-0.0006	0	28.53	0.017	K	LAMQNLNDR	L	Oxidation (M)	0.001000000.0			File: ~D:¥Data¥Kosako¥Fusion_131130_GST-SHP1¥K04_Tip30min_FT_010.raw~; SpectrumID: ~3207~; scans: ~4393~
25	GBP4_MOUSE	Guanylate-binding protein 4 OS=Mus musculus GN=Gbp4 PE=1 SV=1	27	71270	3	2	2	1	1328	1	1	1	434.736	867.456	2	867.456	0.0002	0	21.34	0.055	K	NEISHLR	E					File: ~D:¥Data¥Kosako¥Fusion_131130_GST-SHP1¥K04_Tip30min_FT_010.raw~; SpectrumID: ~1799~; scans: ~2751~
25	GBP4_MOUSE	Guanylate-binding protein 4 OS=Mus musculus GN=Gbp4 PE=1 SV=1	27	71270	3	2	2	1	1330	1	1	1	434.736	867.457	2	867.456	0.0008	0	23.33	0.035	K	NEISHLR	E					File: ~D:¥Data¥Kosako¥Fusion_131130_GST-SHP1¥K04_Tip30min_FT_010.raw~; SpectrumID: ~2613~; scans: ~3700~
25	GBP4_MOUSE	Guanylate-binding protein 4 OS=Mus musculus GN=Gbp4 PE=1 SV=1	27	71270	3	2	2	1	2823	3	0	1	543.83	1085.64	2	1085.64	0.0004	1	1.85	4.4	K	KLVVTIEER	K					File: ~D:¥Data¥Kosako¥Fusion_131130_GST-SHP1¥K04_Tip30min_FT_010.raw~; SpectrumID: ~3012~; scans: ~4166~
26	KIF1B_MOUSE	Kinesin-like protein KIF1B OS=Mus musculus GN=Kif1b PE=1 SV=2	26	205322	5	1	1	1	2102	2	0	1	501.255	1000.5	2	1000.5	-0.01	1	14.96	0.32	R	VGQADAERR	Q					File: ~D:¥Data¥Kosako¥Fusion_131130_GST-SHP1¥K04_Tip30min_FT_010.raw~; SpectrumID: ~3157~; scans: ~4335~
26	KIF1B_MOUSE	Kinesin-like protein KIF1B OS=Mus musculus GN=Kif1b PE=1 SV=2	26	205322	5	1	1	1	2103	2	0	1	501.257	1000.5	2	1000.5	-0.0064	1	23.59	0.036	R	VGQADAERR	Q					File: ~D:¥Data¥Kosako¥Fusion_131130_GST-SHP1¥K04_Tip30min_FT_010.raw~; SpectrumID: ~2826~; scans: ~3949~
26	KIF1B_MOUSE	Kinesin-like protein KIF1B OS=Mus musculus GN=Kif1b PE=1 SV=2	26	205322	5	1	1	1	2104	2	0	1	501.257	1000.5	2	1000.5	-0.0064	1	12.57	0.45	R	VGQADAERR	Q					File: ~D:¥Data¥Kosako¥Fusion_131130_GST-SHP1¥K04_Tip30min_FT_010.raw~; SpectrumID: ~2825~; scans: ~3948~
26	KIF1B_MOUSE	Kinesin-like protein KIF1B OS=Mus musculus GN=Kif1b PE=1 SV=2	26	205322	5	1	1	1	2105	1	1	1	501.26	1000.51	2	1000.5	0.0006	1	21.15	0.076	R	VGQADAERR	Q					File: ~D:¥Data¥Kosako¥Fusion_131130_GST-SHP1¥K04_Tip30min_FT_010.raw~; SpectrumID: ~2832~; scans: ~3956~
26	KIF1B_MOUSE	Kinesin-like protein KIF1B OS=Mus musculus GN=Kif1b PE=1 SV=2	26	205322	5	1	1	1	2106	1	1	1	501.26	1000.51	2	1000.5	0.0006	1	13.89	0.4	R	VGQADAERR	Q					File: ~D:¥Data¥Kosako¥Fusion_131130_GST-SHP1¥K04_Tip30min_FT_010.raw~; SpectrumID: ~2831~; scans: ~3955~
27	ASAP2_MOUSE	Arf-GAP with SH3 domain, ANK repeat and PH domain-containing protein 2 OS=Mus musculus GN=Asap2 PE=1 SV=3	25	107992	1	1	1	1	1928	1	1	1	487.269	972.524	2	972.524	0	0	25.06	0.024	K	EIISEVQR	M					File: ~D:¥Data¥Kosako¥Fusion_131130_GST-SHP1¥K04_Tip30min_FT_010.raw~; SpectrumID: ~4225~; scans: ~5580~
28	CN159_MOUSE	UPF0317 protein C14orf159 homolog, mitochondrial OS=Mus musculus PE=1 SV=1	25	67236	1	1	1	1	2480	1	1	1	350.199	1047.57	3	1047.58	-0.0097	1	24.93	0.03	R	SLPKAALIR	N	Phospho (ST)	0.200000000.0			File: ~D:¥Data¥Kosako¥Fusion_131130_GST-SHP1¥K04_Tip30min_FT_010.raw~; SpectrumID: ~3259~; scans: ~4454~
29	NPC1_MOUSE	Niemann-Pick C1 protein OS=Mus musculus GN=Npc1 PE=1 SV=2	25	145471	2	1	1	1	2678	1	1	1	536.275	1070.54	2	1070.53	0.0069	1	24.87	0.025	R	LEKEYFDK	H					File: ~D:¥Data¥Kosako¥Fusion_131130_GST-SHP1¥K04_Tip30min_FT_010.raw~; SpectrumID: ~1239~; scans: ~2098~
29	NPC1_MOUSE	Niemann-Pick C1 protein OS=Mus musculus GN=Npc1 PE=1 SV=2	25	145471	2	1	1	1	2680	1	1	1	357.853	1070.54	3	1070.53	0.0076	1	10.14	0.73	R	LEKEYFDK	H					File: ~D:¥Data¥Kosako¥Fusion_131130_GST-SHP1¥K04_Tip30min_FT_010.raw~; SpectrumID: ~1241~; scans: ~2100~
30	UBP45_MOUSE	Ubiquitin carboxyl-terminal hydrolase 45 OS=Mus musculus GN=Usp45 PE=1 SV=1	24	91900	2	1	2	1	946	1	1	1	401.725	801.435	2	801.434	0.0002	1	24.22	0.037	K	REAGEIK	K					File: ~D:¥Data¥Kosako¥Fusion_131130_GST-SHP1¥K04_Tip30min_FT_010.raw~; SpectrumID: ~853~; scans: ~1647~
30	UBP45_MOUSE	Ubiquitin carboxyl-terminal hydrolase 45 OS=Mus musculus GN=Usp45 PE=1 SV=1	24	91900	2	1	2	1	7373	1	1	1	510.981	2039.9	4	2039.92	-0.019	2	0.23	14	K	TQTGAFSRIIKLCEEK	R	2 Phospho (ST)	0.2020000000000000.0			File: ~D:¥Data¥Kosako¥Fusion_131130_GST-SHP1¥K04_Tip30min_FT_010.raw~; SpectrumID: ~2976~; scans: ~4124~
31	MCUR1_MOUSE	Mitochondrial calcium uniporter regulator 1 OS=Mus musculus GN=Mcur1 PE=1 SV=1	23	38054	4	2	2	1	1866	1	1	1	480.271	958.527	2	958.534	-0.0068	0	4.24	4.7	K	IETEVAGLK	T					File: ~D:¥Data¥Kosako¥Fusion_131130_GST-SHP1¥K04_Tip30min_FT_010.raw~; SpectrumID: ~3681~; scans: ~4946~
31	MCUR1_MOUSE	Mitochondrial calcium uniporter regulator 1 OS=Mus musculus GN=Mcur1 PE=1 SV=1	23	38054	4	2	2	1	2832	1	1	1	544.321	1086.63	2	1086.63	-0.0004	1	21.88	0.041	R	KIETEVAGLK	T					File: ~D:¥Data¥Kosako¥Fusion_131130_GST-SHP1¥K04_Tip30min_FT_010.raw~; SpectrumID: ~3229~; scans: ~4419~
31	MCUR1_MOUSE	Mitochondrial calcium uniporter regulator 1 OS=Mus musculus GN=Mcur1 PE=1 SV=1	23	38054	4	2	2	1	2834	1	1	1	363.217	1086.63	3	1086.63	0.0003	1	6.64	1.4	R	KIETEVAGLK	T					File: ~D:¥Data¥Kosako¥Fusion_131130_GST-SHP1¥K04_Tip30min_FT_010.raw~; SpectrumID: ~3233~; scans: ~4424~
31	MCUR1_MOUSE	Mitochondrial calcium uniporter regulator 1 OS=Mus musculus GN=Mcur1 PE=1 SV=1	23	38054	4	2	2	1	2836	2	1	1	544.324	1086.63	2	1086.63	0.0059	1	21.84	0.045	R	KIETEVAGLK	T					File: ~D:¥Data¥Kosako¥Fusion_131130_GST-SHP1¥K04_Tip30min_FT_010.raw~; SpectrumID: ~3245~; scans: ~4438~
32	MYNN_MOUSE	Myoneurin OS=Mus musculus GN=Mynn PE=2 SV=2	23	69975	1	1	1	1	1358	5	0	1	436.716	871.417	2	871.416	0.0001	2	22.53	0.032	K	KSSQSKK	K	Phospho (ST)	0.0020000.0			File: ~D:¥Data¥Kosako¥Fusion_131130_GST-SHP1¥K04_Tip30min_FT_010.raw~; SpectrumID: ~1033~; scans: ~1857~
33	FSIP2_MOUSE	Fibrous sheath-interacting protein 2 OS=Mus musculus GN=Fsip2 PE=1 SV=3	22	789954	4	1	3	1	2056	1	1	1	497.213	992.412	2	992.422	-0.0094	0	3.33	3.7	K	QLSTSSYK	Y	Phospho (ST)	0.00000200.0			File: ~D:¥Data¥Kosako¥Fusion_131130_GST-SHP1¥K04_Tip30min_FT_010.raw~; SpectrumID: ~1161~; scans: ~2007~
33	FSIP2_MOUSE	Fibrous sheath-interacting protein 2 OS=Mus musculus GN=Fsip2 PE=1 SV=3	22	789954	4	1	3	1	2058	1	1	1	497.217	992.419	2	992.422	-0.0023	0	8.59	1	K	QLSTSSYK	Y	Phospho (ST)	0.00000200.0			File: ~D:¥Data¥Kosako¥Fusion_131130_GST-SHP1¥K04_Tip30min_FT_010.raw~; SpectrumID: ~1185~; scans: ~2035~
33	FSIP2_MOUSE	Fibrous sheath-interacting protein 2 OS=Mus musculus GN=Fsip2 PE=1 SV=3	22	789954	4	1	3	1	2836	1	0	1	544.324	1086.63	2	1086.64	-0.0053	2	22.5	0.038	K	IKNKLSAGEK	T					File: ~D:¥Data¥Kosako¥Fusion_131130_GST-SHP1¥K04_Tip30min_FT_010.raw~; SpectrumID: ~3245~; scans: ~4438~
33	FSIP2_MOUSE	Fibrous sheath-interacting protein 2 OS=Mus musculus GN=Fsip2 PE=1 SV=3	22	789954	4	1	3	1	3675	1	1	1	607.756	1213.5	2	1213.49	0.0092	0	0.97	5.1	R	GAQVQHLSSK	Y	2 Phospho (ST)	0.0000000220.0			File: ~D:¥Data¥Kosako¥Fusion_131130_GST-SHP1¥K04_Tip30min_FT_010.raw~; SpectrumID: ~4216~; scans: ~5569~
34	TMPSD_MOUSE	Transmembrane protease serine 13 OS=Mus musculus GN=Tmprss13 PE=2 SV=2	22	60851	1	1	1	1	1544	1	1	1	453.756	905.497	2	905.497	-0.0002	0	22.49	0.039	K	NKPGVYTK	V					File: ~D:¥Data¥Kosako¥Fusion_131130_GST-SHP1¥K04_Tip30min_FT_010.raw~; SpectrumID: ~1267~; scans: ~2130~
35	RS9_MOUSE	40S ribosomal protein S9 OS=Mus musculus GN=Rps9 PE=1 SV=3	22	22635	3	1	1	1	2346	1	1	1	516.794	1031.57	2	1031.58	-0.0023	0	14.75	0.3	R	LFEGNALLR	R					File: ~D:¥Data¥Kosako¥Fusion_131130_GST-SHP1¥K04_Tip30min_FT_010.raw~; SpectrumID: ~4381~; scans: ~5762~
35	RS9_MOUSE	40S ribosomal protein S9 OS=Mus musculus GN=Rps9 PE=1 SV=3	22	22635	3	1	1	1	2348	1	1	1	344.867	1031.58	3	1031.58	0.0027	0	25.72	0.025	R	LFEGNALLR	R					File: ~D:¥Data¥Kosako¥Fusion_131130_GST-SHP1¥K04_Tip30min_FT_010.raw~; SpectrumID: ~4337~; scans: ~5710~
35	RS9_MOUSE	40S ribosomal protein S9 OS=Mus musculus GN=Rps9 PE=1 SV=3	22	22635	3	1	1	1	2354	1	1	1	516.797	1031.58	2	1031.58	0.0036	0	14.02	0.36	R	LFEGNALLR	R					File: ~D:¥Data¥Kosako¥Fusion_131130_GST-SHP1¥K04_Tip30min_FT_010.raw~; SpectrumID: ~4297~; scans: ~5664~
36	PTN11_MOUSE	Tyrosine-protein phosphatase non-receptor type 11 OS=Mus musculus GN=Ptpn11 PE=1 SV=2	21	68988	1	0	1	0	3064	1	1	1	556.795	1111.57	2	1111.58	-0.0025	0	20.95	0.073	K	NILPFDHTR	V					File: ~D:¥Data¥Kosako¥Fusion_131130_GST-SHP1¥K04_Tip30min_FT_010.raw~; SpectrumID: ~4421~; scans: ~5808~
37	CDR2_MOUSE	Cerebellar degeneration-related protein 2 OS=Mus musculus GN=Cdr2 PE=1 SV=2	20	52400	1	1	1	1	2134	1	1	1	502.72	1003.42	2	1003.43	-0.0017	0	20.14	0.05	R	VSVEAEYK	V	Phospho (ST)	0.02000000.0			File: ~D:¥Data¥Kosako¥Fusion_131130_GST-SHP1¥K04_Tip30min_FT_010.raw~; SpectrumID: ~1553~; scans: ~2464~
38	XPO6_MOUSE	Exportin-6 OS=Mus musculus GN=Xpo6 PE=1 SV=2	19	129836	1	1	1	1	794	1	1	1	386.24	770.466	2	770.465	0.0006	0	19.4	0.033	K	VIVDIGR	Q					File: ~D:¥Data¥Kosako¥Fusion_131130_GST-SHP1¥K04_Tip30min_FT_010.raw~; SpectrumID: ~1627~; scans: ~2550~
39	XL3A_MOUSE	X-linked lymphocyte-regulated protein 3A OS=Mus musculus GN=Xlr3a PE=1 SV=1	19	26229	1	1	1	1	718	1	1	1	380.203	758.392	2	758.392	-0.0003	0	18.71	0.049	R	EVLDAGR	E					File: ~D:¥Data¥Kosako¥Fusion_131130_GST-SHP1¥K04_Tip30min_FT_010.raw~; SpectrumID: ~1359~; scans: ~2238~
40	RUVB2_MOUSE	RuvB-like 2 OS=Mus musculus GN=Ruvbl2 PE=1 SV=3	18	51252	2	0	1	0	3408	1	1	1	578.298	1154.58	2	1154.59	-0.0114	0	18.13	0.16	R	GLGLDDALEPR	Q					File: ~D:¥Data¥Kosako¥Fusion_131130_GST-SHP1¥K04_Tip30min_FT_010.raw~; SpectrumID: ~4395~; scans: ~5778~
40	RUVB2_MOUSE	RuvB-like 2 OS=Mus musculus GN=Ruvbl2 PE=1 SV=3	18	51252	2	0	1	0	3410	1	1	1	385.868	1154.58	3	1154.59	-0.0102	0	1.12	8.6	R	GLGLDDALEPR	Q					File: ~D:¥Data¥Kosako¥Fusion_131130_GST-SHP1¥K04_Tip30min_FT_010.raw~; SpectrumID: ~4397~; scans: ~5780~
41	DDX10_MOUSE	Probable ATP-dependent RNA helicase DDX10 OS=Mus musculus GN=Ddx10 PE=1 SV=2	17	101133	2	1	2	1	268	1	1	1	337.198	672.381	2	672.381	0.0001	0	17.22	0.021	K	DVLGAAK	T					File: ~D:¥Data¥Kosako¥Fusion_131130_GST-SHP1¥K04_Tip30min_FT_010.raw~; SpectrumID: ~2013~; scans: ~3001~
41	DDX10_MOUSE	Probable ATP-dependent RNA helicase DDX10 OS=Mus musculus GN=Ddx10 PE=1 SV=2	17	101133	2	1	2	1	1658	1	1	1	467.207	932.399	2	932.404	-0.0046	2	0.97	3.2	K	MSDTKKK	Q	Oxidation (M); Phospho (ST)	0.1200000.0			File: ~D:¥Data¥Kosako¥Fusion_131130_GST-SHP1¥K04_Tip30min_FT_010.raw~; SpectrumID: ~2455~; scans: ~3516~
42	MFHA1_MOUSE	Malignant fibrous histiocytoma-amplified sequence 1 homolog OS=Mus musculus GN=Mfhas1 PE=2 SV=2	17	117496	4	1	1	1	1447	2	0	1	448.764	895.512	2	895.513	-0.0003	0	7.59	0.3	R	DASLLLHK	L					File: ~D:¥Data¥Kosako¥Fusion_131130_GST-SHP1¥K04_Tip30min_FT_010.raw~; SpectrumID: ~3654~; scans: ~4914~
42	MFHA1_MOUSE	Malignant fibrous histiocytoma-amplified sequence 1 homolog OS=Mus musculus GN=Mfhas1 PE=2 SV=2	17	117496	4	1	1	1	1448	2	0	1	448.764	895.512	2	895.513	-0.0003	0	11.25	0.13	R	DASLLLHK	L					File: ~D:¥Data¥Kosako¥Fusion_131130_GST-SHP1¥K04_Tip30min_FT_010.raw~; SpectrumID: ~3653~; scans: ~4913~
42	MFHA1_MOUSE	Malignant fibrous histiocytoma-amplified sequence 1 homolog OS=Mus musculus GN=Mfhas1 PE=2 SV=2	17	117496	4	1	1	1	1449	1	1	1	448.764	895.513	2	895.513	0	0	2.46	0.96	R	DASLLLHK	L					File: ~D:¥Data¥Kosako¥Fusion_131130_GST-SHP1¥K04_Tip30min_FT_010.raw~; SpectrumID: ~3932~; scans: ~5238~
42	MFHA1_MOUSE	Malignant fibrous histiocytoma-amplified sequence 1 homolog OS=Mus musculus GN=Mfhas1 PE=2 SV=2	17	117496	4	1	1	1	1450	2	0	1	448.764	895.513	2	895.513	0	0	17.05	0.034	R	DASLLLHK	L					File: ~D:¥Data¥Kosako¥Fusion_131130_GST-SHP1¥K04_Tip30min_FT_010.raw~; SpectrumID: ~3931~; scans: ~5237~
43	SLFN5_MOUSE	Schlafen family member 5 OS=Mus musculus GN=Slfn5 PE=1 SV=2	16	102237	1	0	1	0	1436	1	1	1	446.216	890.417	2	890.417	-0.0002	0	16.36	0.13	K	CVEDLQK	D					File: ~D:¥Data¥Kosako¥Fusion_131130_GST-SHP1¥K04_Tip30min_FT_010.raw~; SpectrumID: ~2903~; scans: ~4039~
44	NLR1A_MOUSE	NACHT, LRR and PYD domains-containing protein 1a OS=Mus musculus GN=Nlrp1a PE=1 SV=1	16	135989	2	1	2	1	844	1	1	1	392.216	782.418	2	782.417	0.0004	0	16.18	0.024	R	YIVSSSK	L					File: ~D:¥Data¥Kosako¥Fusion_131130_GST-SHP1¥K04_Tip30min_FT_010.raw~; SpectrumID: ~1629~; scans: ~2553~
44	NLR1A_MOUSE	NACHT, LRR and PYD domains-containing protein 1a OS=Mus musculus GN=Nlrp1a PE=1 SV=1	16	135989	2	1	2	1	9637	1	1	1	1389.29	4164.85	3	4164.89	-0.0399	2	1.79	11	K	LLISSTWKPHVMVPTMNMDKEEVGDSQALLKQQR	Q	Oxidation (M); 3 Phospho (ST)	0.0002200000000000010000000200000000.0			File: ~D:¥Data¥Kosako¥Fusion_131130_GST-SHP1¥K04_Tip30min_FT_010.raw~; SpectrumID: ~8494~; scans: ~10553~
45	LMBRL_MOUSE	Protein LMBR1L OS=Mus musculus GN=Lmbr1l PE=2 SV=1	15	55606	2	0	1	0	3890	2	1	1	626.319	1250.62	2	1250.61	0.0101	0	1.06	12	M	EAADYEVLSVR	E					File: ~D:¥Data¥Kosako¥Fusion_131130_GST-SHP1¥K04_Tip30min_FT_010.raw~; SpectrumID: ~3999~; scans: ~5316~
45	LMBRL_MOUSE	Protein LMBR1L OS=Mus musculus GN=Lmbr1l PE=2 SV=1	15	55606	2	0	1	0	3894	1	1	1	417.883	1250.63	3	1250.61	0.0119	0	15.4	0.45	M	EAADYEVLSVR	E					File: ~D:¥Data¥Kosako¥Fusion_131130_GST-SHP1¥K04_Tip30min_FT_010.raw~; SpectrumID: ~4001~; scans: ~5319~
46	ZN618_MOUSE	Zinc finger protein 618 OS=Mus musculus GN=Znf618 PE=2 SV=3	14	106511	2	1	1	1	408	1	1	1	350.211	698.407	2	698.408	-0.0005	0	0.51	0.93	K	APASVVR	C					File: ~D:¥Data¥Kosako¥Fusion_131130_GST-SHP1¥K04_Tip30min_FT_010.raw~; SpectrumID: ~1505~; scans: ~2408~
46	ZN618_MOUSE	Zinc finger protein 618 OS=Mus musculus GN=Znf618 PE=2 SV=3	14	106511	2	1	1	1	410	1	1	1	350.212	698.409	2	698.408	0.0016	0	14.19	0.04	K	APASVVR	C					File: ~D:¥Data¥Kosako¥Fusion_131130_GST-SHP1¥K04_Tip30min_FT_010.raw~; SpectrumID: ~1099~; scans: ~1934~
47	PGFRL_MOUSE	Platelet-derived growth factor receptor-like protein OS=Mus musculus GN=Pdgfrl PE=2 SV=1	14	42358	1	1	1	1	268	2	0	1	337.198	672.381	2	672.381	0.0001	0	14.15	0.042	R	VTAPSAK	V					File: ~D:¥Data¥Kosako¥Fusion_131130_GST-SHP1¥K04_Tip30min_FT_010.raw~; SpectrumID: ~2013~; scans: ~3001~

## Sheet: GST-SHP1-PKD3.csv
Peak list data path	131130-Fusion-FT-GST-SHP1_3-PKD3.mgf
Peak list format	Mascot generic
Search type	MIS
Mascot version	2.5.1
Database	SwissProt
Fasta file	SwissProt_2016_03.fasta
Total sequences	550740
Total residues	196582750
Sequences after taxonomy filter	16775
Number of queries	9584
Fixed modifications	--------------------------------------------------------
Identifier	Name	Delta	Neutral loss
1	Carbamidomethyl (C)	57.0215
Variable modifications	--------------------------------------------------------
Identifier	Name	Delta	Neutral loss(es)
1	Oxidation (M)	15.9949	0	63.9983
2	Phospho (ST)	79.9663	0	97.9769
Search Parameters	--------------------------------------------------------
Taxonomy filter	. . . . . . . . . . . . . . . . . . Mus musculus (house mouse)
Enzyme	Trypsin
Maximum Missed Cleavages	2
Fixed modifications	Carbamidomethyl (C)
Quantitation method	None
Variable modifications	Oxidation (M),Phospho (ST)
Peptide Mass Tolerance	10
Peptide Mass Tolerance Units	ppm
Fragment Mass Tolerance	0.02
Fragment Mass Tolerance Units	Da
Mass values	Monoisotopic
Instrument type	ESI-FTICR
Isotope error mode	0
Format parameters	--------------------------------------------------------
Significance threshold	0.05
Max. number of hits	0
Use MudPIT protein scoring	1
Ions score cut-off	0
Include same-set proteins	0
Include sub-set proteins	0
Include unassigned	0
Require bold red	0
Use homology threshold	0
Group protein families	0
Show duplicate peptides	1
Protein hits	--------------------------------------------------------
prot_hit_num	prot_acc	prot_desc	prot_score	prot_mass	prot_matches	prot_matches_sig	prot_sequences	prot_sequences_sig	pep_query	pep_rank	pep_isbold	pep_isunique	pep_exp_mz	pep_exp_mr	pep_exp_z	pep_calc_mr	pep_delta	pep_miss	pep_score	pep_expect	pep_res_before	pep_seq	pep_res_after	pep_var_mod	pep_var_mod_pos	pep_summed_mod_pos	pep_local_mod_pos	pep_scan_title
1	PTN6_MOUSE	Tyrosine-protein phosphatase non-receptor type 6 OS=Mus musculus GN=Ptpn6 PE=1 SV=2	11389	67859	345	291	62	59	664	1	1	1	377.714	753.413	2	753.413	-0.0003	0	49.78	1.6e-05	K	AGPGSPLR	V					File: ~D:¥Data¥Kosako¥Fusion_131130_GST-SHP1¥K05_Tip30min_FT_012.raw~; SpectrumID: ~2475~; scans: ~3553~
1	PTN6_MOUSE	Tyrosine-protein phosphatase non-receptor type 6 OS=Mus musculus GN=Ptpn6 PE=1 SV=2	11389	67859	345	291	62	59	671	1	1	1	377.716	753.417	2	753.413	0.0033	0	1.03	1.2	K	AGPGSPLR	V					File: ~D:¥Data¥Kosako¥Fusion_131130_GST-SHP1¥K05_Tip30min_FT_012.raw~; SpectrumID: ~2278~; scans: ~3323~
1	PTN6_MOUSE	Tyrosine-protein phosphatase non-receptor type 6 OS=Mus musculus GN=Ptpn6 PE=1 SV=2	11389	67859	345	291	62	59	672	1	1	1	377.716	753.417	2	753.413	0.0033	0	53.59	6.8e-06	K	AGPGSPLR	V					File: ~D:¥Data¥Kosako¥Fusion_131130_GST-SHP1¥K05_Tip30min_FT_012.raw~; SpectrumID: ~2277~; scans: ~3322~
1	PTN6_MOUSE	Tyrosine-protein phosphatase non-receptor type 6 OS=Mus musculus GN=Ptpn6 PE=1 SV=2	11389	67859	345	291	62	59	962	1	1	1	404.676	807.337	2	807.337	-0.0001	0	28.41	0.0025	K	VMCEGGR	Y					File: ~D:¥Data¥Kosako¥Fusion_131130_GST-SHP1¥K05_Tip30min_FT_012.raw~; SpectrumID: ~1801~; scans: ~2766~
1	PTN6_MOUSE	Tyrosine-protein phosphatase non-receptor type 6 OS=Mus musculus GN=Ptpn6 PE=1 SV=2	11389	67859	345	291	62	59	964	1	1	1	404.676	807.337	2	807.337	0.0001	0	29.72	0.0018	K	VMCEGGR	Y					File: ~D:¥Data¥Kosako¥Fusion_131130_GST-SHP1¥K05_Tip30min_FT_012.raw~; SpectrumID: ~1369~; scans: ~2262~
1	PTN6_MOUSE	Tyrosine-protein phosphatase non-receptor type 6 OS=Mus musculus GN=Ptpn6 PE=1 SV=2	11389	67859	345	291	62	59	966	1	1	1	404.678	807.341	2	807.337	0.0044	0	26.75	0.0037	K	VMCEGGR	Y					File: ~D:¥Data¥Kosako¥Fusion_131130_GST-SHP1¥K05_Tip30min_FT_012.raw~; SpectrumID: ~1405~; scans: ~2304~
1	PTN6_MOUSE	Tyrosine-protein phosphatase non-receptor type 6 OS=Mus musculus GN=Ptpn6 PE=1 SV=2	11389	67859	345	291	62	59	1024	1	1	1	410.242	818.469	2	818.468	0.0006	0	44.13	0.00022	R	VIVMTTR	E					File: ~D:¥Data¥Kosako¥Fusion_131130_GST-SHP1¥K05_Tip30min_FT_012.raw~; SpectrumID: ~3265~; scans: ~4474~
1	PTN6_MOUSE	Tyrosine-protein phosphatase non-receptor type 6 OS=Mus musculus GN=Ptpn6 PE=1 SV=2	11389	67859	345	291	62	59	1025	1	1	1	410.243	818.472	2	818.468	0.004	0	17.05	0.094	R	VIVMTTR	E					File: ~D:¥Data¥Kosako¥Fusion_131130_GST-SHP1¥K05_Tip30min_FT_012.raw~; SpectrumID: ~3066~; scans: ~4242~
1	PTN6_MOUSE	Tyrosine-protein phosphatase non-receptor type 6 OS=Mus musculus GN=Ptpn6 PE=1 SV=2	11389	67859	345	291	62	59	1026	1	1	1	410.243	818.472	2	818.468	0.004	0	38.95	0.0006	R	VIVMTTR	E					File: ~D:¥Data¥Kosako¥Fusion_131130_GST-SHP1¥K05_Tip30min_FT_012.raw~; SpectrumID: ~3065~; scans: ~4241~
1	PTN6_MOUSE	Tyrosine-protein phosphatase non-receptor type 6 OS=Mus musculus GN=Ptpn6 PE=1 SV=2	11389	67859	345	291	62	59	1035	1	1	1	412.673	823.332	2	823.332	0.0001	0	30.08	0.0012	K	VMCEGGR	Y	Oxidation (M)	0.0100000.0			File: ~D:¥Data¥Kosako¥Fusion_131130_GST-SHP1¥K05_Tip30min_FT_012.raw~; SpectrumID: ~1327~; scans: ~2213~
1	PTN6_MOUSE	Tyrosine-protein phosphatase non-receptor type 6 OS=Mus musculus GN=Ptpn6 PE=1 SV=2	11389	67859	345	291	62	59	1036	1	1	1	412.673	823.332	2	823.332	0.0001	0	30.45	0.0011	K	VMCEGGR	Y	Oxidation (M)	0.0100000.0			File: ~D:¥Data¥Kosako¥Fusion_131130_GST-SHP1¥K05_Tip30min_FT_012.raw~; SpectrumID: ~947~; scans: ~1765~
1	PTN6_MOUSE	Tyrosine-protein phosphatase non-receptor type 6 OS=Mus musculus GN=Ptpn6 PE=1 SV=2	11389	67859	345	291	62	59	1038	1	1	1	412.673	823.332	2	823.332	0.0002	0	30.36	0.0012	K	VMCEGGR	Y	Oxidation (M)	0.0100000.0			File: ~D:¥Data¥Kosako¥Fusion_131130_GST-SHP1¥K05_Tip30min_FT_012.raw~; SpectrumID: ~849~; scans: ~1644~
1	PTN6_MOUSE	Tyrosine-protein phosphatase non-receptor type 6 OS=Mus musculus GN=Ptpn6 PE=1 SV=2	11389	67859	345	291	62	59	1040	1	1	1	412.673	823.332	2	823.332	0.0002	0	0.78	1	K	VMCEGGR	Y	Oxidation (M)	0.0100000.0			File: ~D:¥Data¥Kosako¥Fusion_131130_GST-SHP1¥K05_Tip30min_FT_012.raw~; SpectrumID: ~767~; scans: ~1548~
1	PTN6_MOUSE	Tyrosine-protein phosphatase non-receptor type 6 OS=Mus musculus GN=Ptpn6 PE=1 SV=2	11389	67859	345	291	62	59	1042	1	1	1	412.673	823.332	2	823.332	0.0002	0	30.08	0.0012	K	VMCEGGR	Y	Oxidation (M)	0.0100000.0			File: ~D:¥Data¥Kosako¥Fusion_131130_GST-SHP1¥K05_Tip30min_FT_012.raw~; SpectrumID: ~1135~; scans: ~1989~
1	PTN6_MOUSE	Tyrosine-protein phosphatase non-receptor type 6 OS=Mus musculus GN=Ptpn6 PE=1 SV=2	11389	67859	345	291	62	59	1043	1	1	1	412.674	823.333	2	823.332	0.0014	0	18.27	0.019	K	VMCEGGR	Y	Oxidation (M)	0.0100000.0			File: ~D:¥Data¥Kosako¥Fusion_131130_GST-SHP1¥K05_Tip30min_FT_012.raw~; SpectrumID: ~790~; scans: ~1575~
1	PTN6_MOUSE	Tyrosine-protein phosphatase non-receptor type 6 OS=Mus musculus GN=Ptpn6 PE=1 SV=2	11389	67859	345	291	62	59	1044	1	1	1	412.674	823.333	2	823.332	0.0014	0	29.58	0.0014	K	VMCEGGR	Y	Oxidation (M)	0.0100000.0			File: ~D:¥Data¥Kosako¥Fusion_131130_GST-SHP1¥K05_Tip30min_FT_012.raw~; SpectrumID: ~789~; scans: ~1574~
1	PTN6_MOUSE	Tyrosine-protein phosphatase non-receptor type 6 OS=Mus musculus GN=Ptpn6 PE=1 SV=2	11389	67859	345	291	62	59	1046	1	1	1	412.675	823.336	2	823.332	0.0045	0	30.19	0.0012	K	VMCEGGR	Y	Oxidation (M)	0.0100000.0			File: ~D:¥Data¥Kosako¥Fusion_131130_GST-SHP1¥K05_Tip30min_FT_012.raw~; SpectrumID: ~795~; scans: ~1581~
1	PTN6_MOUSE	Tyrosine-protein phosphatase non-receptor type 6 OS=Mus musculus GN=Ptpn6 PE=1 SV=2	11389	67859	345	291	62	59	1048	1	1	1	412.675	823.337	2	823.332	0.0049	0	32.28	0.00074	K	VMCEGGR	Y	Oxidation (M)	0.0100000.0			File: ~D:¥Data¥Kosako¥Fusion_131130_GST-SHP1¥K05_Tip30min_FT_012.raw~; SpectrumID: ~1039~; scans: ~1877~
1	PTN6_MOUSE	Tyrosine-protein phosphatase non-receptor type 6 OS=Mus musculus GN=Ptpn6 PE=1 SV=2	11389	67859	345	291	62	59	1070	1	1	1	414.228	826.441	2	826.441	0	1	38.87	0.00029	R	SAHAKASR	T					File: ~D:¥Data¥Kosako¥Fusion_131130_GST-SHP1¥K05_Tip30min_FT_012.raw~; SpectrumID: ~135~; scans: ~679~
1	PTN6_MOUSE	Tyrosine-protein phosphatase non-receptor type 6 OS=Mus musculus GN=Ptpn6 PE=1 SV=2	11389	67859	345	291	62	59	1130	1	1	1	418.237	834.459	2	834.463	-0.0045	0	48.27	0.0001	R	VIVMTTR	E	Oxidation (M)	0.0001000.0			File: ~D:¥Data¥Kosako¥Fusion_131130_GST-SHP1¥K05_Tip30min_FT_012.raw~; SpectrumID: ~2511~; scans: ~3595~
1	PTN6_MOUSE	Tyrosine-protein phosphatase non-receptor type 6 OS=Mus musculus GN=Ptpn6 PE=1 SV=2	11389	67859	345	291	62	59	1132	1	1	1	418.239	834.463	2	834.463	0	0	48.28	0.00012	R	VIVMTTR	E	Oxidation (M)	0.0001000.0			File: ~D:¥Data¥Kosako¥Fusion_131130_GST-SHP1¥K05_Tip30min_FT_012.raw~; SpectrumID: ~2595~; scans: ~3693~
1	PTN6_MOUSE	Tyrosine-protein phosphatase non-receptor type 6 OS=Mus musculus GN=Ptpn6 PE=1 SV=2	11389	67859	345	291	62	59	1136	1	1	1	418.239	834.463	2	834.463	0.0002	0	48.26	0.00012	R	VIVMTTR	E	Oxidation (M)	0.0001000.0			File: ~D:¥Data¥Kosako¥Fusion_131130_GST-SHP1¥K05_Tip30min_FT_012.raw~; SpectrumID: ~2789~; scans: ~3919~
1	PTN6_MOUSE	Tyrosine-protein phosphatase non-receptor type 6 OS=Mus musculus GN=Ptpn6 PE=1 SV=2	11389	67859	345	291	62	59	1139	1	1	1	418.239	834.464	2	834.463	0.0003	0	48.33	0.00012	R	VIVMTTR	E	Oxidation (M)	0.0001000.0			File: ~D:¥Data¥Kosako¥Fusion_131130_GST-SHP1¥K05_Tip30min_FT_012.raw~; SpectrumID: ~2989~; scans: ~4152~
1	PTN6_MOUSE	Tyrosine-protein phosphatase non-receptor type 6 OS=Mus musculus GN=Ptpn6 PE=1 SV=2	11389	67859	345	291	62	59	1140	1	1	1	418.239	834.464	2	834.463	0.0003	0	48.26	0.00012	R	VIVMTTR	E	Oxidation (M)	0.0001000.0			File: ~D:¥Data¥Kosako¥Fusion_131130_GST-SHP1¥K05_Tip30min_FT_012.raw~; SpectrumID: ~2397~; scans: ~3462~
1	PTN6_MOUSE	Tyrosine-protein phosphatase non-receptor type 6 OS=Mus musculus GN=Ptpn6 PE=1 SV=2	11389	67859	345	291	62	59	1142	1	1	1	418.239	834.464	2	834.463	0.0005	0	40.28	0.00076	R	VIVMTTR	E	Oxidation (M)	0.0001000.0			File: ~D:¥Data¥Kosako¥Fusion_131130_GST-SHP1¥K05_Tip30min_FT_012.raw~; SpectrumID: ~2199~; scans: ~3231~
1	PTN6_MOUSE	Tyrosine-protein phosphatase non-receptor type 6 OS=Mus musculus GN=Ptpn6 PE=1 SV=2	11389	67859	345	291	62	59	1143	1	1	1	418.241	834.468	2	834.463	0.0051	0	20.82	0.035	R	VIVMTTR	E	Oxidation (M)	0.0001000.0			File: ~D:¥Data¥Kosako¥Fusion_131130_GST-SHP1¥K05_Tip30min_FT_012.raw~; SpectrumID: ~2146~; scans: ~3169~
1	PTN6_MOUSE	Tyrosine-protein phosphatase non-receptor type 6 OS=Mus musculus GN=Ptpn6 PE=1 SV=2	11389	67859	345	291	62	59	1144	1	1	1	418.241	834.468	2	834.463	0.0051	0	31.56	0.003	R	VIVMTTR	E	Oxidation (M)	0.0001000.0			File: ~D:¥Data¥Kosako¥Fusion_131130_GST-SHP1¥K05_Tip30min_FT_012.raw~; SpectrumID: ~2145~; scans: ~3168~
1	PTN6_MOUSE	Tyrosine-protein phosphatase non-receptor type 6 OS=Mus musculus GN=Ptpn6 PE=1 SV=2	11389	67859	345	291	62	59	1185	2	1	1	422.266	842.518	2	842.523	-0.0042	1	8.98	0.62	R	VLELNKK	Q					File: ~D:¥Data¥Kosako¥Fusion_131130_GST-SHP1¥K05_Tip30min_FT_012.raw~; SpectrumID: ~2158~; scans: ~3183~
1	PTN6_MOUSE	Tyrosine-protein phosphatase non-receptor type 6 OS=Mus musculus GN=Ptpn6 PE=1 SV=2	11389	67859	345	291	62	59	1186	1	1	1	422.266	842.518	2	842.523	-0.0042	1	36.02	0.0012	R	VLELNKK	Q					File: ~D:¥Data¥Kosako¥Fusion_131130_GST-SHP1¥K05_Tip30min_FT_012.raw~; SpectrumID: ~2157~; scans: ~3182~
1	PTN6_MOUSE	Tyrosine-protein phosphatase non-receptor type 6 OS=Mus musculus GN=Ptpn6 PE=1 SV=2	11389	67859	345	291	62	59	1188	1	1	1	422.269	842.523	2	842.523	0.0006	1	36.29	0.00099	R	VLELNKK	Q					File: ~D:¥Data¥Kosako¥Fusion_131130_GST-SHP1¥K05_Tip30min_FT_012.raw~; SpectrumID: ~2181~; scans: ~3210~
1	PTN6_MOUSE	Tyrosine-protein phosphatase non-receptor type 6 OS=Mus musculus GN=Ptpn6 PE=1 SV=2	11389	67859	345	291	62	59	1430	1	1	1	448.764	895.512	2	895.513	-0.0003	0	45.76	4.5e-05	R	DGTIIHLK	Y					File: ~D:¥Data¥Kosako¥Fusion_131130_GST-SHP1¥K05_Tip30min_FT_012.raw~; SpectrumID: ~3595~; scans: ~4859~
1	PTN6_MOUSE	Tyrosine-protein phosphatase non-receptor type 6 OS=Mus musculus GN=Ptpn6 PE=1 SV=2	11389	67859	345	291	62	59	1432	1	1	1	448.764	895.513	2	895.513	-0.0002	0	50.65	1.5e-05	R	DGTIIHLK	Y					File: ~D:¥Data¥Kosako¥Fusion_131130_GST-SHP1¥K05_Tip30min_FT_012.raw~; SpectrumID: ~3875~; scans: ~5185~
1	PTN6_MOUSE	Tyrosine-protein phosphatase non-receptor type 6 OS=Mus musculus GN=Ptpn6 PE=1 SV=2	11389	67859	345	291	62	59	1434	1	1	1	448.764	895.514	2	895.513	0.0015	0	27	0.0034	R	DGTIIHLK	Y					File: ~D:¥Data¥Kosako¥Fusion_131130_GST-SHP1¥K05_Tip30min_FT_012.raw~; SpectrumID: ~3715~; scans: ~4999~
1	PTN6_MOUSE	Tyrosine-protein phosphatase non-receptor type 6 OS=Mus musculus GN=Ptpn6 PE=1 SV=2	11389	67859	345	291	62	59	1442	1	1	1	449.724	897.434	2	897.434	-0.0004	0	23.11	0.05	R	QPYYATR	V					File: ~D:¥Data¥Kosako¥Fusion_131130_GST-SHP1¥K05_Tip30min_FT_012.raw~; SpectrumID: ~1857~; scans: ~2832~
1	PTN6_MOUSE	Tyrosine-protein phosphatase non-receptor type 6 OS=Mus musculus GN=Ptpn6 PE=1 SV=2	11389	67859	345	291	62	59	1444	1	1	1	449.724	897.434	2	897.434	-0.0001	0	38.56	0.0014	R	QPYYATR	V					File: ~D:¥Data¥Kosako¥Fusion_131130_GST-SHP1¥K05_Tip30min_FT_012.raw~; SpectrumID: ~2725~; scans: ~3844~
1	PTN6_MOUSE	Tyrosine-protein phosphatase non-receptor type 6 OS=Mus musculus GN=Ptpn6 PE=1 SV=2	11389	67859	345	291	62	59	1445	1	1	1	449.725	897.435	2	897.434	0.0003	0	11.46	0.75	R	QPYYATR	V					File: ~D:¥Data¥Kosako¥Fusion_131130_GST-SHP1¥K05_Tip30min_FT_012.raw~; SpectrumID: ~2518~; scans: ~3603~
1	PTN6_MOUSE	Tyrosine-protein phosphatase non-receptor type 6 OS=Mus musculus GN=Ptpn6 PE=1 SV=2	11389	67859	345	291	62	59	1446	1	1	1	449.725	897.435	2	897.434	0.0003	0	37.55	0.0018	R	QPYYATR	V					File: ~D:¥Data¥Kosako¥Fusion_131130_GST-SHP1¥K05_Tip30min_FT_012.raw~; SpectrumID: ~2517~; scans: ~3602~
1	PTN6_MOUSE	Tyrosine-protein phosphatase non-receptor type 6 OS=Mus musculus GN=Ptpn6 PE=1 SV=2	11389	67859	345	291	62	59	1534	1	1	1	454.204	906.393	2	906.393	-0.0003	0	40.32	0.00078	K	QESEDTAK	A					File: ~D:¥Data¥Kosako¥Fusion_131130_GST-SHP1¥K05_Tip30min_FT_012.raw~; SpectrumID: ~559~; scans: ~1294~
1	PTN6_MOUSE	Tyrosine-protein phosphatase non-receptor type 6 OS=Mus musculus GN=Ptpn6 PE=1 SV=2	11389	67859	345	291	62	59	1846	1	1	1	479.782	957.55	2	957.549	0.0006	0	41.38	0.00052	K	LEIIQSQK	G					File: ~D:¥Data¥Kosako¥Fusion_131130_GST-SHP1¥K05_Tip30min_FT_012.raw~; SpectrumID: ~3449~; scans: ~4689~
1	PTN6_MOUSE	Tyrosine-protein phosphatase non-receptor type 6 OS=Mus musculus GN=Ptpn6 PE=1 SV=2	11389	67859	345	291	62	59	2021	1	1	1	331.482	991.425	3	991.425	0	0	1.01	5.5	R	EHDTAEYK	L					File: ~D:¥Data¥Kosako¥Fusion_131130_GST-SHP1¥K05_Tip30min_FT_012.raw~; SpectrumID: ~1142~; scans: ~1997~
1	PTN6_MOUSE	Tyrosine-protein phosphatase non-receptor type 6 OS=Mus musculus GN=Ptpn6 PE=1 SV=2	11389	67859	345	291	62	59	2022	1	1	1	331.482	991.425	3	991.425	0	0	33.13	0.0034	R	EHDTAEYK	L					File: ~D:¥Data¥Kosako¥Fusion_131130_GST-SHP1¥K05_Tip30min_FT_012.raw~; SpectrumID: ~1141~; scans: ~1996~
1	PTN6_MOUSE	Tyrosine-protein phosphatase non-receptor type 6 OS=Mus musculus GN=Ptpn6 PE=1 SV=2	11389	67859	345	291	62	59	2026	1	1	1	496.72	991.425	2	991.425	0.0007	0	30.85	0.0057	R	EHDTAEYK	L					File: ~D:¥Data¥Kosako¥Fusion_131130_GST-SHP1¥K05_Tip30min_FT_012.raw~; SpectrumID: ~1133~; scans: ~1986~
1	PTN6_MOUSE	Tyrosine-protein phosphatase non-receptor type 6 OS=Mus musculus GN=Ptpn6 PE=1 SV=2	11389	67859	345	291	62	59	2027	1	1	1	331.484	991.43	3	991.425	0.0054	0	8.25	1.2	R	EHDTAEYK	L					File: ~D:¥Data¥Kosako¥Fusion_131130_GST-SHP1¥K05_Tip30min_FT_012.raw~; SpectrumID: ~1154~; scans: ~2011~
1	PTN6_MOUSE	Tyrosine-protein phosphatase non-receptor type 6 OS=Mus musculus GN=Ptpn6 PE=1 SV=2	11389	67859	345	291	62	59	2028	1	1	1	331.484	991.43	3	991.425	0.0054	0	22.07	0.052	R	EHDTAEYK	L					File: ~D:¥Data¥Kosako¥Fusion_131130_GST-SHP1¥K05_Tip30min_FT_012.raw~; SpectrumID: ~1153~; scans: ~2010~
1	PTN6_MOUSE	Tyrosine-protein phosphatase non-receptor type 6 OS=Mus musculus GN=Ptpn6 PE=1 SV=2	11389	67859	345	291	62	59	2078	1	1	1	501.254	1000.49	2	1000.49	-0.0003	0	56.51	2e-05	R	VNAADIENR	V					File: ~D:¥Data¥Kosako¥Fusion_131130_GST-SHP1¥K05_Tip30min_FT_012.raw~; SpectrumID: ~2385~; scans: ~3448~
1	PTN6_MOUSE	Tyrosine-protein phosphatase non-receptor type 6 OS=Mus musculus GN=Ptpn6 PE=1 SV=2	11389	67859	345	291	62	59	2080	1	1	1	501.254	1000.49	2	1000.49	0.0004	0	59.28	1.1e-05	R	VNAADIENR	V					File: ~D:¥Data¥Kosako¥Fusion_131130_GST-SHP1¥K05_Tip30min_FT_012.raw~; SpectrumID: ~2639~; scans: ~3744~
1	PTN6_MOUSE	Tyrosine-protein phosphatase non-receptor type 6 OS=Mus musculus GN=Ptpn6 PE=1 SV=2	11389	67859	345	291	62	59	2082	1	1	1	501.255	1000.49	2	1000.49	0.0007	0	38.75	0.0012	R	VNAADIENR	V					File: ~D:¥Data¥Kosako¥Fusion_131130_GST-SHP1¥K05_Tip30min_FT_012.raw~; SpectrumID: ~3111~; scans: ~4294~
1	PTN6_MOUSE	Tyrosine-protein phosphatase non-receptor type 6 OS=Mus musculus GN=Ptpn6 PE=1 SV=2	11389	67859	345	291	62	59	2084	1	1	1	334.506	1000.5	3	1000.49	0.0015	0	48.49	0.00015	R	VNAADIENR	V					File: ~D:¥Data¥Kosako¥Fusion_131130_GST-SHP1¥K05_Tip30min_FT_012.raw~; SpectrumID: ~2795~; scans: ~3926~
1	PTN6_MOUSE	Tyrosine-protein phosphatase non-receptor type 6 OS=Mus musculus GN=Ptpn6 PE=1 SV=2	11389	67859	345	291	62	59	2086	1	1	1	501.255	1000.5	2	1000.49	0.0021	0	63.3	4.2e-06	R	VNAADIENR	V					File: ~D:¥Data¥Kosako¥Fusion_131130_GST-SHP1¥K05_Tip30min_FT_012.raw~; SpectrumID: ~2865~; scans: ~4008~
1	PTN6_MOUSE	Tyrosine-protein phosphatase non-receptor type 6 OS=Mus musculus GN=Ptpn6 PE=1 SV=2	11389	67859	345	291	62	59	2087	1	1	1	501.258	1000.5	2	1000.49	0.0073	0	37.07	0.002	R	VNAADIENR	V					File: ~D:¥Data¥Kosako¥Fusion_131130_GST-SHP1¥K05_Tip30min_FT_012.raw~; SpectrumID: ~2788~; scans: ~3918~
1	PTN6_MOUSE	Tyrosine-protein phosphatase non-receptor type 6 OS=Mus musculus GN=Ptpn6 PE=1 SV=2	11389	67859	345	291	62	59	2088	1	1	1	501.258	1000.5	2	1000.49	0.0073	0	57.44	1.9e-05	R	VNAADIENR	V					File: ~D:¥Data¥Kosako¥Fusion_131130_GST-SHP1¥K05_Tip30min_FT_012.raw~; SpectrumID: ~2787~; scans: ~3917~
1	PTN6_MOUSE	Tyrosine-protein phosphatase non-receptor type 6 OS=Mus musculus GN=Ptpn6 PE=1 SV=2	11389	67859	345	291	62	59	2382	1	1	1	345.837	1034.49	3	1034.49	-0.0003	1	12.21	0.65	K	KQESEDTAK	A					File: ~D:¥Data¥Kosako¥Fusion_131130_GST-SHP1¥K05_Tip30min_FT_012.raw~; SpectrumID: ~485~; scans: ~1207~
1	PTN6_MOUSE	Tyrosine-protein phosphatase non-receptor type 6 OS=Mus musculus GN=Ptpn6 PE=1 SV=2	11389	67859	345	291	62	59	2384	2	1	1	345.837	1034.49	3	1034.49	-0.0002	1	6.88	2.2	K	KQESEDTAK	A					File: ~D:¥Data¥Kosako¥Fusion_131130_GST-SHP1¥K05_Tip30min_FT_012.raw~; SpectrumID: ~299~; scans: ~977~
1	PTN6_MOUSE	Tyrosine-protein phosphatase non-receptor type 6 OS=Mus musculus GN=Ptpn6 PE=1 SV=2	11389	67859	345	291	62	59	2386	1	1	1	518.251	1034.49	2	1034.49	0.0001	1	53.48	4.9e-05	K	KQESEDTAK	A					File: ~D:¥Data¥Kosako¥Fusion_131130_GST-SHP1¥K05_Tip30min_FT_012.raw~; SpectrumID: ~477~; scans: ~1198~
1	PTN6_MOUSE	Tyrosine-protein phosphatase non-receptor type 6 OS=Mus musculus GN=Ptpn6 PE=1 SV=2	11389	67859	345	291	62	59	2388	1	1	1	518.251	1034.49	2	1034.49	0.0003	1	61.57	7.6e-06	K	KQESEDTAK	A					File: ~D:¥Data¥Kosako¥Fusion_131130_GST-SHP1¥K05_Tip30min_FT_012.raw~; SpectrumID: ~303~; scans: ~982~
1	PTN6_MOUSE	Tyrosine-protein phosphatase non-receptor type 6 OS=Mus musculus GN=Ptpn6 PE=1 SV=2	11389	67859	345	291	62	59	2389	1	1	1	518.255	1034.5	2	1034.49	0.0086	1	21.24	0.079	K	KQESEDTAK	A					File: ~D:¥Data¥Kosako¥Fusion_131130_GST-SHP1¥K05_Tip30min_FT_012.raw~; SpectrumID: ~316~; scans: ~997~
1	PTN6_MOUSE	Tyrosine-protein phosphatase non-receptor type 6 OS=Mus musculus GN=Ptpn6 PE=1 SV=2	11389	67859	345	291	62	59	2390	1	1	1	518.255	1034.5	2	1034.49	0.0086	1	65.05	3.3e-06	K	KQESEDTAK	A					File: ~D:¥Data¥Kosako¥Fusion_131130_GST-SHP1¥K05_Tip30min_FT_012.raw~; SpectrumID: ~315~; scans: ~996~
1	PTN6_MOUSE	Tyrosine-protein phosphatase non-receptor type 6 OS=Mus musculus GN=Ptpn6 PE=1 SV=2	11389	67859	345	291	62	59	2642	1	1	1	535.783	1069.55	2	1069.55	0	0	19.56	0.092	R	LEGQRPENK	S					File: ~D:¥Data¥Kosako¥Fusion_131130_GST-SHP1¥K05_Tip30min_FT_012.raw~; SpectrumID: ~1295~; scans: ~2175~
1	PTN6_MOUSE	Tyrosine-protein phosphatase non-receptor type 6 OS=Mus musculus GN=Ptpn6 PE=1 SV=2	11389	67859	345	291	62	59	2644	1	1	1	535.783	1069.55	2	1069.55	0.0003	0	32.59	0.0046	R	LEGQRPENK	S					File: ~D:¥Data¥Kosako¥Fusion_131130_GST-SHP1¥K05_Tip30min_FT_012.raw~; SpectrumID: ~1045~; scans: ~1884~
1	PTN6_MOUSE	Tyrosine-protein phosphatase non-receptor type 6 OS=Mus musculus GN=Ptpn6 PE=1 SV=2	11389	67859	345	291	62	59	2646	1	1	1	357.525	1069.55	3	1069.55	0.0003	0	5.67	2.2	R	LEGQRPENK	S					File: ~D:¥Data¥Kosako¥Fusion_131130_GST-SHP1¥K05_Tip30min_FT_012.raw~; SpectrumID: ~1041~; scans: ~1879~
1	PTN6_MOUSE	Tyrosine-protein phosphatase non-receptor type 6 OS=Mus musculus GN=Ptpn6 PE=1 SV=2	11389	67859	345	291	62	59	2649	1	1	1	357.526	1069.56	3	1069.55	0.006	0	4.02	3.1	R	LEGQRPENK	S					File: ~D:¥Data¥Kosako¥Fusion_131130_GST-SHP1¥K05_Tip30min_FT_012.raw~; SpectrumID: ~1064~; scans: ~1906~
1	PTN6_MOUSE	Tyrosine-protein phosphatase non-receptor type 6 OS=Mus musculus GN=Ptpn6 PE=1 SV=2	11389	67859	345	291	62	59	2650	1	1	1	357.526	1069.56	3	1069.55	0.006	0	10.58	0.68	R	LEGQRPENK	S					File: ~D:¥Data¥Kosako¥Fusion_131130_GST-SHP1¥K05_Tip30min_FT_012.raw~; SpectrumID: ~1063~; scans: ~1905~
1	PTN6_MOUSE	Tyrosine-protein phosphatase non-receptor type 6 OS=Mus musculus GN=Ptpn6 PE=1 SV=2	11389	67859	345	291	62	59	2652	1	1	1	535.788	1069.56	2	1069.55	0.0088	0	35.36	0.0026	R	LEGQRPENK	S					File: ~D:¥Data¥Kosako¥Fusion_131130_GST-SHP1¥K05_Tip30min_FT_012.raw~; SpectrumID: ~1075~; scans: ~1919~
1	PTN6_MOUSE	Tyrosine-protein phosphatase non-receptor type 6 OS=Mus musculus GN=Ptpn6 PE=1 SV=2	11389	67859	345	291	62	59	2690	1	1	1	361.522	1081.54	3	1081.55	-0.0067	0	52.41	7.2e-05	R	VDDQVTHIR	I					File: ~D:¥Data¥Kosako¥Fusion_131130_GST-SHP1¥K05_Tip30min_FT_012.raw~; SpectrumID: ~2527~; scans: ~3613~
1	PTN6_MOUSE	Tyrosine-protein phosphatase non-receptor type 6 OS=Mus musculus GN=Ptpn6 PE=1 SV=2	11389	67859	345	291	62	59	2692	1	1	1	541.78	1081.55	2	1081.55	-0.0059	0	77.34	2.3e-07	R	VDDQVTHIR	I					File: ~D:¥Data¥Kosako¥Fusion_131130_GST-SHP1¥K05_Tip30min_FT_012.raw~; SpectrumID: ~2529~; scans: ~3616~
1	PTN6_MOUSE	Tyrosine-protein phosphatase non-receptor type 6 OS=Mus musculus GN=Ptpn6 PE=1 SV=2	11389	67859	345	291	62	59	2694	1	1	1	361.524	1081.55	3	1081.55	-0.0008	0	51.99	8.4e-05	R	VDDQVTHIR	I					File: ~D:¥Data¥Kosako¥Fusion_131130_GST-SHP1¥K05_Tip30min_FT_012.raw~; SpectrumID: ~2477~; scans: ~3555~
1	PTN6_MOUSE	Tyrosine-protein phosphatase non-receptor type 6 OS=Mus musculus GN=Ptpn6 PE=1 SV=2	11389	67859	345	291	62	59	2702	1	1	1	361.524	1081.55	3	1081.55	-0.0004	0	38.61	0.0017	R	VDDQVTHIR	I					File: ~D:¥Data¥Kosako¥Fusion_131130_GST-SHP1¥K05_Tip30min_FT_012.raw~; SpectrumID: ~2673~; scans: ~3784~
1	PTN6_MOUSE	Tyrosine-protein phosphatase non-receptor type 6 OS=Mus musculus GN=Ptpn6 PE=1 SV=2	11389	67859	345	291	62	59	2704	1	1	1	541.783	1081.55	2	1081.55	-0.0004	0	36.91	0.0025	R	VDDQVTHIR	I					File: ~D:¥Data¥Kosako¥Fusion_131130_GST-SHP1¥K05_Tip30min_FT_012.raw~; SpectrumID: ~2487~; scans: ~3567~
1	PTN6_MOUSE	Tyrosine-protein phosphatase non-receptor type 6 OS=Mus musculus GN=Ptpn6 PE=1 SV=2	11389	67859	345	291	62	59	2705	1	1	1	361.524	1081.55	3	1081.55	-0.0003	0	4.32	4.6	R	VDDQVTHIR	I					File: ~D:¥Data¥Kosako¥Fusion_131130_GST-SHP1¥K05_Tip30min_FT_012.raw~; SpectrumID: ~2270~; scans: ~3313~
1	PTN6_MOUSE	Tyrosine-protein phosphatase non-receptor type 6 OS=Mus musculus GN=Ptpn6 PE=1 SV=2	11389	67859	345	291	62	59	2706	1	1	1	361.524	1081.55	3	1081.55	-0.0003	0	47.49	0.00022	R	VDDQVTHIR	I					File: ~D:¥Data¥Kosako¥Fusion_131130_GST-SHP1¥K05_Tip30min_FT_012.raw~; SpectrumID: ~2269~; scans: ~3312~
1	PTN6_MOUSE	Tyrosine-protein phosphatase non-receptor type 6 OS=Mus musculus GN=Ptpn6 PE=1 SV=2	11389	67859	345	291	62	59	2710	1	1	1	541.783	1081.55	2	1081.55	-0.0001	0	66.07	3.1e-06	R	VDDQVTHIR	I					File: ~D:¥Data¥Kosako¥Fusion_131130_GST-SHP1¥K05_Tip30min_FT_012.raw~; SpectrumID: ~2679~; scans: ~3791~
1	PTN6_MOUSE	Tyrosine-protein phosphatase non-receptor type 6 OS=Mus musculus GN=Ptpn6 PE=1 SV=2	11389	67859	345	291	62	59	2712	1	1	1	541.784	1081.55	2	1081.55	0.001	0	65.88	3.4e-06	R	VDDQVTHIR	I					File: ~D:¥Data¥Kosako¥Fusion_131130_GST-SHP1¥K05_Tip30min_FT_012.raw~; SpectrumID: ~2273~; scans: ~3317~
1	PTN6_MOUSE	Tyrosine-protein phosphatase non-receptor type 6 OS=Mus musculus GN=Ptpn6 PE=1 SV=2	11389	67859	345	291	62	59	2714	1	1	1	541.787	1081.56	2	1081.55	0.0068	0	69.26	1.5e-06	R	VDDQVTHIR	I					File: ~D:¥Data¥Kosako¥Fusion_131130_GST-SHP1¥K05_Tip30min_FT_012.raw~; SpectrumID: ~2577~; scans: ~3672~
1	PTN6_MOUSE	Tyrosine-protein phosphatase non-receptor type 6 OS=Mus musculus GN=Ptpn6 PE=1 SV=2	11389	67859	345	291	62	59	2715	1	1	1	361.527	1081.56	3	1081.55	0.0074	0	30.01	0.011	R	VDDQVTHIR	I					File: ~D:¥Data¥Kosako¥Fusion_131130_GST-SHP1¥K05_Tip30min_FT_012.raw~; SpectrumID: ~2566~; scans: ~3659~
1	PTN6_MOUSE	Tyrosine-protein phosphatase non-receptor type 6 OS=Mus musculus GN=Ptpn6 PE=1 SV=2	11389	67859	345	291	62	59	2716	1	1	1	361.527	1081.56	3	1081.55	0.0074	0	40.03	0.0011	R	VDDQVTHIR	I					File: ~D:¥Data¥Kosako¥Fusion_131130_GST-SHP1¥K05_Tip30min_FT_012.raw~; SpectrumID: ~2565~; scans: ~3658~
1	PTN6_MOUSE	Tyrosine-protein phosphatase non-receptor type 6 OS=Mus musculus GN=Ptpn6 PE=1 SV=2	11389	67859	345	291	62	59	2767	1	1	1	362.888	1085.64	3	1085.64	-0.0025	1	16.21	0.13	K	KLEIIQSQK	G					File: ~D:¥Data¥Kosako¥Fusion_131130_GST-SHP1¥K05_Tip30min_FT_012.raw~; SpectrumID: ~2966~; scans: ~4125~
1	PTN6_MOUSE	Tyrosine-protein phosphatase non-receptor type 6 OS=Mus musculus GN=Ptpn6 PE=1 SV=2	11389	67859	345	291	62	59	2768	1	1	1	362.888	1085.64	3	1085.64	-0.0025	1	43.14	0.00027	K	KLEIIQSQK	G					File: ~D:¥Data¥Kosako¥Fusion_131130_GST-SHP1¥K05_Tip30min_FT_012.raw~; SpectrumID: ~2965~; scans: ~4124~
1	PTN6_MOUSE	Tyrosine-protein phosphatase non-receptor type 6 OS=Mus musculus GN=Ptpn6 PE=1 SV=2	11389	67859	345	291	62	59	2770	1	1	1	543.829	1085.64	2	1085.64	-0.0003	1	51.94	3.1e-05	K	KLEIIQSQK	G					File: ~D:¥Data¥Kosako¥Fusion_131130_GST-SHP1¥K05_Tip30min_FT_012.raw~; SpectrumID: ~3155~; scans: ~4346~
1	PTN6_MOUSE	Tyrosine-protein phosphatase non-receptor type 6 OS=Mus musculus GN=Ptpn6 PE=1 SV=2	11389	67859	345	291	62	59	2771	1	1	1	543.829	1085.64	2	1085.64	-0.0002	1	15.14	0.15	K	KLEIIQSQK	G					File: ~D:¥Data¥Kosako¥Fusion_131130_GST-SHP1¥K05_Tip30min_FT_012.raw~; SpectrumID: ~2962~; scans: ~4120~
1	PTN6_MOUSE	Tyrosine-protein phosphatase non-receptor type 6 OS=Mus musculus GN=Ptpn6 PE=1 SV=2	11389	67859	345	291	62	59	2772	1	1	1	543.829	1085.64	2	1085.64	-0.0002	1	60.26	4.6e-06	K	KLEIIQSQK	G					File: ~D:¥Data¥Kosako¥Fusion_131130_GST-SHP1¥K05_Tip30min_FT_012.raw~; SpectrumID: ~2961~; scans: ~4119~
1	PTN6_MOUSE	Tyrosine-protein phosphatase non-receptor type 6 OS=Mus musculus GN=Ptpn6 PE=1 SV=2	11389	67859	345	291	62	59	2773	1	1	1	362.891	1085.65	3	1085.64	0.0055	1	8.74	0.79	K	KLEIIQSQK	G					File: ~D:¥Data¥Kosako¥Fusion_131130_GST-SHP1¥K05_Tip30min_FT_012.raw~; SpectrumID: ~2988~; scans: ~4151~
1	PTN6_MOUSE	Tyrosine-protein phosphatase non-receptor type 6 OS=Mus musculus GN=Ptpn6 PE=1 SV=2	11389	67859	345	291	62	59	2774	1	1	1	362.891	1085.65	3	1085.64	0.0055	1	38.43	0.00085	K	KLEIIQSQK	G					File: ~D:¥Data¥Kosako¥Fusion_131130_GST-SHP1¥K05_Tip30min_FT_012.raw~; SpectrumID: ~2987~; scans: ~4150~
1	PTN6_MOUSE	Tyrosine-protein phosphatase non-receptor type 6 OS=Mus musculus GN=Ptpn6 PE=1 SV=2	11389	67859	345	291	62	59	2775	1	1	1	543.833	1085.65	2	1085.64	0.0065	1	13.64	0.26	K	KLEIIQSQK	G					File: ~D:¥Data¥Kosako¥Fusion_131130_GST-SHP1¥K05_Tip30min_FT_012.raw~; SpectrumID: ~2970~; scans: ~4130~
1	PTN6_MOUSE	Tyrosine-protein phosphatase non-receptor type 6 OS=Mus musculus GN=Ptpn6 PE=1 SV=2	11389	67859	345	291	62	59	2776	1	1	1	543.833	1085.65	2	1085.64	0.0065	1	61.44	4.2e-06	K	KLEIIQSQK	G					File: ~D:¥Data¥Kosako¥Fusion_131130_GST-SHP1¥K05_Tip30min_FT_012.raw~; SpectrumID: ~2969~; scans: ~4129~
1	PTN6_MOUSE	Tyrosine-protein phosphatase non-receptor type 6 OS=Mus musculus GN=Ptpn6 PE=1 SV=2	11389	67859	345	291	62	59	2884	1	1	1	549.788	1097.56	2	1097.56	-0.0004	0	37.22	0.0016	K	NILPFDHSR	V					File: ~D:¥Data¥Kosako¥Fusion_131130_GST-SHP1¥K05_Tip30min_FT_012.raw~; SpectrumID: ~4525~; scans: ~5943~
1	PTN6_MOUSE	Tyrosine-protein phosphatase non-receptor type 6 OS=Mus musculus GN=Ptpn6 PE=1 SV=2	11389	67859	345	291	62	59	2886	1	1	1	366.861	1097.56	3	1097.56	-0.0004	0	32.57	0.0048	K	NILPFDHSR	V					File: ~D:¥Data¥Kosako¥Fusion_131130_GST-SHP1¥K05_Tip30min_FT_012.raw~; SpectrumID: ~4239~; scans: ~5610~
1	PTN6_MOUSE	Tyrosine-protein phosphatase non-receptor type 6 OS=Mus musculus GN=Ptpn6 PE=1 SV=2	11389	67859	345	291	62	59	2888	1	1	1	549.788	1097.56	2	1097.56	-0.0002	0	36.97	0.0016	K	NILPFDHSR	V					File: ~D:¥Data¥Kosako¥Fusion_131130_GST-SHP1¥K05_Tip30min_FT_012.raw~; SpectrumID: ~4227~; scans: ~5596~
1	PTN6_MOUSE	Tyrosine-protein phosphatase non-receptor type 6 OS=Mus musculus GN=Ptpn6 PE=1 SV=2	11389	67859	345	291	62	59	2890	1	1	1	366.861	1097.56	3	1097.56	0.0001	0	32.9	0.0041	K	NILPFDHSR	V					File: ~D:¥Data¥Kosako¥Fusion_131130_GST-SHP1¥K05_Tip30min_FT_012.raw~; SpectrumID: ~4467~; scans: ~5876~
1	PTN6_MOUSE	Tyrosine-protein phosphatase non-receptor type 6 OS=Mus musculus GN=Ptpn6 PE=1 SV=2	11389	67859	345	291	62	59	2892	1	1	1	549.791	1097.57	2	1097.56	0.0056	0	42.8	0.00044	K	NILPFDHSR	V					File: ~D:¥Data¥Kosako¥Fusion_131130_GST-SHP1¥K05_Tip30min_FT_012.raw~; SpectrumID: ~4377~; scans: ~5771~
1	PTN6_MOUSE	Tyrosine-protein phosphatase non-receptor type 6 OS=Mus musculus GN=Ptpn6 PE=1 SV=2	11389	67859	345	291	62	59	2893	1	1	1	366.864	1097.57	3	1097.56	0.0079	0	3.32	3.8	K	NILPFDHSR	V					File: ~D:¥Data¥Kosako¥Fusion_131130_GST-SHP1¥K05_Tip30min_FT_012.raw~; SpectrumID: ~4390~; scans: ~5786~
1	PTN6_MOUSE	Tyrosine-protein phosphatase non-receptor type 6 OS=Mus musculus GN=Ptpn6 PE=1 SV=2	11389	67859	345	291	62	59	2894	1	1	1	366.864	1097.57	3	1097.56	0.0079	0	35.02	0.0026	K	NILPFDHSR	V					File: ~D:¥Data¥Kosako¥Fusion_131130_GST-SHP1¥K05_Tip30min_FT_012.raw~; SpectrumID: ~4389~; scans: ~5785~
1	PTN6_MOUSE	Tyrosine-protein phosphatase non-receptor type 6 OS=Mus musculus GN=Ptpn6 PE=1 SV=2	11389	67859	345	291	62	59	2952	1	1	1	552.795	1103.58	2	1103.58	-0.0006	0	26.99	0.021	K	GEPWTFLVR	E					File: ~D:¥Data¥Kosako¥Fusion_131130_GST-SHP1¥K05_Tip30min_FT_012.raw~; SpectrumID: ~9139~; scans: ~11359~
1	PTN6_MOUSE	Tyrosine-protein phosphatase non-receptor type 6 OS=Mus musculus GN=Ptpn6 PE=1 SV=2	11389	67859	345	291	62	59	2955	1	1	1	552.795	1103.58	2	1103.58	-0.0001	0	28.32	0.018	K	GEPWTFLVR	E					File: ~D:¥Data¥Kosako¥Fusion_131130_GST-SHP1¥K05_Tip30min_FT_012.raw~; SpectrumID: ~8953~; scans: ~11133~
1	PTN6_MOUSE	Tyrosine-protein phosphatase non-receptor type 6 OS=Mus musculus GN=Ptpn6 PE=1 SV=2	11389	67859	345	291	62	59	2956	1	1	1	552.795	1103.58	2	1103.58	-0.0001	0	22.99	0.06	K	GEPWTFLVR	E					File: ~D:¥Data¥Kosako¥Fusion_131130_GST-SHP1¥K05_Tip30min_FT_012.raw~; SpectrumID: ~9341~; scans: ~11647~
1	PTN6_MOUSE	Tyrosine-protein phosphatase non-receptor type 6 OS=Mus musculus GN=Ptpn6 PE=1 SV=2	11389	67859	345	291	62	59	2958	1	1	1	552.796	1103.58	2	1103.58	0.0002	0	42.8	0.00064	K	GEPWTFLVR	E					File: ~D:¥Data¥Kosako¥Fusion_131130_GST-SHP1¥K05_Tip30min_FT_012.raw~; SpectrumID: ~6521~; scans: ~8269~
1	PTN6_MOUSE	Tyrosine-protein phosphatase non-receptor type 6 OS=Mus musculus GN=Ptpn6 PE=1 SV=2	11389	67859	345	291	62	59	2959	1	1	1	552.796	1103.58	2	1103.58	0.0002	0	17.29	0.23	K	GEPWTFLVR	E					File: ~D:¥Data¥Kosako¥Fusion_131130_GST-SHP1¥K05_Tip30min_FT_012.raw~; SpectrumID: ~6824~; scans: ~8623~
1	PTN6_MOUSE	Tyrosine-protein phosphatase non-receptor type 6 OS=Mus musculus GN=Ptpn6 PE=1 SV=2	11389	67859	345	291	62	59	2960	1	1	1	552.796	1103.58	2	1103.58	0.0002	0	35.57	0.0034	K	GEPWTFLVR	E					File: ~D:¥Data¥Kosako¥Fusion_131130_GST-SHP1¥K05_Tip30min_FT_012.raw~; SpectrumID: ~6823~; scans: ~8622~
1	PTN6_MOUSE	Tyrosine-protein phosphatase non-receptor type 6 OS=Mus musculus GN=Ptpn6 PE=1 SV=2	11389	67859	345	291	62	59	2962	1	1	1	552.796	1103.58	2	1103.58	0.0004	0	36.07	0.003	K	GEPWTFLVR	E					File: ~D:¥Data¥Kosako¥Fusion_131130_GST-SHP1¥K05_Tip30min_FT_012.raw~; SpectrumID: ~7025~; scans: ~8857~
1	PTN6_MOUSE	Tyrosine-protein phosphatase non-receptor type 6 OS=Mus musculus GN=Ptpn6 PE=1 SV=2	11389	67859	345	291	62	59	2963	1	1	1	552.801	1103.59	2	1103.58	0.0103	0	16.94	0.27	K	GEPWTFLVR	E					File: ~D:¥Data¥Kosako¥Fusion_131130_GST-SHP1¥K05_Tip30min_FT_012.raw~; SpectrumID: ~6836~; scans: ~8637~
1	PTN6_MOUSE	Tyrosine-protein phosphatase non-receptor type 6 OS=Mus musculus GN=Ptpn6 PE=1 SV=2	11389	67859	345	291	62	59	2964	1	1	1	552.801	1103.59	2	1103.58	0.0103	0	39.4	0.0015	K	GEPWTFLVR	E					File: ~D:¥Data¥Kosako¥Fusion_131130_GST-SHP1¥K05_Tip30min_FT_012.raw~; SpectrumID: ~6835~; scans: ~8636~
1	PTN6_MOUSE	Tyrosine-protein phosphatase non-receptor type 6 OS=Mus musculus GN=Ptpn6 PE=1 SV=2	11389	67859	345	291	62	59	3082	1	1	1	561.779	1121.54	2	1121.55	-0.0021	0	40.17	0.0011	K	NQGDFSLSVR	V					File: ~D:¥Data¥Kosako¥Fusion_131130_GST-SHP1¥K05_Tip30min_FT_012.raw~; SpectrumID: ~4777~; scans: ~6236~
1	PTN6_MOUSE	Tyrosine-protein phosphatase non-receptor type 6 OS=Mus musculus GN=Ptpn6 PE=1 SV=2	11389	67859	345	291	62	59	3084	1	1	1	374.856	1121.55	3	1121.55	-0.0008	0	48.73	0.00014	K	NQGDFSLSVR	V					File: ~D:¥Data¥Kosako¥Fusion_131130_GST-SHP1¥K05_Tip30min_FT_012.raw~; SpectrumID: ~4481~; scans: ~5892~
1	PTN6_MOUSE	Tyrosine-protein phosphatase non-receptor type 6 OS=Mus musculus GN=Ptpn6 PE=1 SV=2	11389	67859	345	291	62	59	3086	1	1	1	561.78	1121.55	2	1121.55	-0.0004	0	54.56	3.9e-05	K	NQGDFSLSVR	V					File: ~D:¥Data¥Kosako¥Fusion_131130_GST-SHP1¥K05_Tip30min_FT_012.raw~; SpectrumID: ~4251~; scans: ~5624~
1	PTN6_MOUSE	Tyrosine-protein phosphatase non-receptor type 6 OS=Mus musculus GN=Ptpn6 PE=1 SV=2	11389	67859	345	291	62	59	3087	1	1	1	561.78	1121.55	2	1121.55	-0.0003	0	13.02	0.55	K	NQGDFSLSVR	V					File: ~D:¥Data¥Kosako¥Fusion_131130_GST-SHP1¥K05_Tip30min_FT_012.raw~; SpectrumID: ~4456~; scans: ~5863~
1	PTN6_MOUSE	Tyrosine-protein phosphatase non-receptor type 6 OS=Mus musculus GN=Ptpn6 PE=1 SV=2	11389	67859	345	291	62	59	3088	1	1	1	561.78	1121.55	2	1121.55	-0.0003	0	54.84	3.6e-05	K	NQGDFSLSVR	V					File: ~D:¥Data¥Kosako¥Fusion_131130_GST-SHP1¥K05_Tip30min_FT_012.raw~; SpectrumID: ~4455~; scans: ~5862~
1	PTN6_MOUSE	Tyrosine-protein phosphatase non-receptor type 6 OS=Mus musculus GN=Ptpn6 PE=1 SV=2	11389	67859	345	291	62	59	3090	1	1	1	561.78	1121.55	2	1121.55	-0.0001	0	45.21	0.00033	K	NQGDFSLSVR	V					File: ~D:¥Data¥Kosako¥Fusion_131130_GST-SHP1¥K05_Tip30min_FT_012.raw~; SpectrumID: ~5147~; scans: ~6667~
1	PTN6_MOUSE	Tyrosine-protein phosphatase non-receptor type 6 OS=Mus musculus GN=Ptpn6 PE=1 SV=2	11389	67859	345	291	62	59	3092	1	1	1	561.785	1121.56	2	1121.55	0.0095	0	54.88	3.5e-05	K	NQGDFSLSVR	V					File: ~D:¥Data¥Kosako¥Fusion_131130_GST-SHP1¥K05_Tip30min_FT_012.raw~; SpectrumID: ~4473~; scans: ~5883~
1	PTN6_MOUSE	Tyrosine-protein phosphatase non-receptor type 6 OS=Mus musculus GN=Ptpn6 PE=1 SV=2	11389	67859	345	291	62	59	3320	1	1	1	384.548	1150.62	3	1150.62	0.0001	1	37.71	0.0018	K	QEVKNLHQR	L					File: ~D:¥Data¥Kosako¥Fusion_131130_GST-SHP1¥K05_Tip30min_FT_012.raw~; SpectrumID: ~1139~; scans: ~1993~
1	PTN6_MOUSE	Tyrosine-protein phosphatase non-receptor type 6 OS=Mus musculus GN=Ptpn6 PE=1 SV=2	11389	67859	345	291	62	59	3454	1	1	1	392.857	1175.55	3	1175.55	0.0007	0	19.94	0.14	K	GLDCDIDIQK	T					File: ~D:¥Data¥Kosako¥Fusion_131130_GST-SHP1¥K05_Tip30min_FT_012.raw~; SpectrumID: ~4147~; scans: ~5502~
1	PTN6_MOUSE	Tyrosine-protein phosphatase non-receptor type 6 OS=Mus musculus GN=Ptpn6 PE=1 SV=2	11389	67859	345	291	62	59	3460	1	1	1	588.783	1175.55	2	1175.55	0.0022	0	44.61	0.00047	K	GLDCDIDIQK	T					File: ~D:¥Data¥Kosako¥Fusion_131130_GST-SHP1¥K05_Tip30min_FT_012.raw~; SpectrumID: ~4221~; scans: ~5589~
1	PTN6_MOUSE	Tyrosine-protein phosphatase non-receptor type 6 OS=Mus musculus GN=Ptpn6 PE=1 SV=2	11389	67859	345	291	62	59	3462	1	1	1	588.785	1175.56	2	1175.55	0.0069	0	44.64	0.00046	K	GLDCDIDIQK	T					File: ~D:¥Data¥Kosako¥Fusion_131130_GST-SHP1¥K05_Tip30min_FT_012.raw~; SpectrumID: ~3963~; scans: ~5288~
1	PTN6_MOUSE	Tyrosine-protein phosphatase non-receptor type 6 OS=Mus musculus GN=Ptpn6 PE=1 SV=2	11389	67859	345	291	62	59	3464	1	1	1	588.786	1175.56	2	1175.55	0.0083	0	44.48	0.00046	K	GLDCDIDIQK	T					File: ~D:¥Data¥Kosako¥Fusion_131130_GST-SHP1¥K05_Tip30min_FT_012.raw~; SpectrumID: ~4161~; scans: ~5519~
1	PTN6_MOUSE	Tyrosine-protein phosphatase non-receptor type 6 OS=Mus musculus GN=Ptpn6 PE=1 SV=2	11389	67859	345	291	62	59	3500	1	1	1	592.774	1183.53	2	1183.54	-0.0094	0	16.77	0.25	K	GEPWTFLVR	E	Phospho (ST)	0.000020000.0			File: ~D:¥Data¥Kosako¥Fusion_131130_GST-SHP1¥K05_Tip30min_FT_012.raw~; SpectrumID: ~7255~; scans: ~9125~
1	PTN6_MOUSE	Tyrosine-protein phosphatase non-receptor type 6 OS=Mus musculus GN=Ptpn6 PE=1 SV=2	11389	67859	345	291	62	59	3636	1	1	1	607.805	1213.6	2	1213.59	0.0017	0	47.93	0.00021	K	NQLLGPDENSK	T					File: ~D:¥Data¥Kosako¥Fusion_131130_GST-SHP1¥K05_Tip30min_FT_012.raw~; SpectrumID: ~3035~; scans: ~4206~
1	PTN6_MOUSE	Tyrosine-protein phosphatase non-receptor type 6 OS=Mus musculus GN=Ptpn6 PE=1 SV=2	11389	67859	345	291	62	59	3640	1	1	1	607.877	1213.74	2	1213.74	0.0008	2	68.84	4.8e-07	K	KKLEIIQSQK	G					File: ~D:¥Data¥Kosako¥Fusion_131130_GST-SHP1¥K05_Tip30min_FT_012.raw~; SpectrumID: ~2267~; scans: ~3310~
1	PTN6_MOUSE	Tyrosine-protein phosphatase non-receptor type 6 OS=Mus musculus GN=Ptpn6 PE=1 SV=2	11389	67859	345	291	62	59	3641	1	1	1	405.587	1213.74	3	1213.74	0.001	2	1.39	2.3	K	KKLEIIQSQK	G					File: ~D:¥Data¥Kosako¥Fusion_131130_GST-SHP1¥K05_Tip30min_FT_012.raw~; SpectrumID: ~2266~; scans: ~3309~
1	PTN6_MOUSE	Tyrosine-protein phosphatase non-receptor type 6 OS=Mus musculus GN=Ptpn6 PE=1 SV=2	11389	67859	345	291	62	59	3642	1	1	1	405.587	1213.74	3	1213.74	0.001	2	55.07	9.8e-06	K	KKLEIIQSQK	G					File: ~D:¥Data¥Kosako¥Fusion_131130_GST-SHP1¥K05_Tip30min_FT_012.raw~; SpectrumID: ~2265~; scans: ~3308~
1	PTN6_MOUSE	Tyrosine-protein phosphatase non-receptor type 6 OS=Mus musculus GN=Ptpn6 PE=1 SV=2	11389	67859	345	291	62	59	3704	1	1	1	411.864	1232.57	3	1232.57	0.0015	0	27.5	0.023	K	EEVYENVHSK	S					File: ~D:¥Data¥Kosako¥Fusion_131130_GST-SHP1¥K05_Tip30min_FT_012.raw~; SpectrumID: ~2193~; scans: ~3224~
1	PTN6_MOUSE	Tyrosine-protein phosphatase non-receptor type 6 OS=Mus musculus GN=Ptpn6 PE=1 SV=2	11389	67859	345	291	62	59	3706	1	1	1	617.292	1232.57	2	1232.57	0.0021	0	49.26	0.00013	K	EEVYENVHSK	S					File: ~D:¥Data¥Kosako¥Fusion_131130_GST-SHP1¥K05_Tip30min_FT_012.raw~; SpectrumID: ~2191~; scans: ~3221~
1	PTN6_MOUSE	Tyrosine-protein phosphatase non-receptor type 6 OS=Mus musculus GN=Ptpn6 PE=1 SV=2	11389	67859	345	291	62	59	3762	1	1	1	621.295	1240.58	2	1240.58	-0.0004	0	57.3	2.7e-05	R	SGMVQTEAQYK	F					File: ~D:¥Data¥Kosako¥Fusion_131130_GST-SHP1¥K05_Tip30min_FT_012.raw~; SpectrumID: ~3089~; scans: ~4269~
1	PTN6_MOUSE	Tyrosine-protein phosphatase non-receptor type 6 OS=Mus musculus GN=Ptpn6 PE=1 SV=2	11389	67859	345	291	62	59	3763	1	1	1	621.295	1240.58	2	1240.58	0.0005	0	13.29	0.68	R	SGMVQTEAQYK	F					File: ~D:¥Data¥Kosako¥Fusion_131130_GST-SHP1¥K05_Tip30min_FT_012.raw~; SpectrumID: ~2994~; scans: ~4158~
1	PTN6_MOUSE	Tyrosine-protein phosphatase non-receptor type 6 OS=Mus musculus GN=Ptpn6 PE=1 SV=2	11389	67859	345	291	62	59	3764	1	1	1	621.295	1240.58	2	1240.58	0.0005	0	71.9	9.3e-07	R	SGMVQTEAQYK	F					File: ~D:¥Data¥Kosako¥Fusion_131130_GST-SHP1¥K05_Tip30min_FT_012.raw~; SpectrumID: ~2993~; scans: ~4157~
1	PTN6_MOUSE	Tyrosine-protein phosphatase non-receptor type 6 OS=Mus musculus GN=Ptpn6 PE=1 SV=2	11389	67859	345	291	62	59	3766	1	1	1	621.3	1240.59	2	1240.58	0.0095	0	71.95	8e-07	R	SGMVQTEAQYK	F					File: ~D:¥Data¥Kosako¥Fusion_131130_GST-SHP1¥K05_Tip30min_FT_012.raw~; SpectrumID: ~3011~; scans: ~4178~
1	PTN6_MOUSE	Tyrosine-protein phosphatase non-receptor type 6 OS=Mus musculus GN=Ptpn6 PE=1 SV=2	11389	67859	345	291	62	59	3798	1	1	1	625.824	1249.63	2	1249.64	-0.008	1	19.98	0.12	R	KNQGDFSLSVR	V					File: ~D:¥Data¥Kosako¥Fusion_131130_GST-SHP1¥K05_Tip30min_FT_012.raw~; SpectrumID: ~3643~; scans: ~4915~
1	PTN6_MOUSE	Tyrosine-protein phosphatase non-receptor type 6 OS=Mus musculus GN=Ptpn6 PE=1 SV=2	11389	67859	345	291	62	59	3800	1	1	1	417.552	1249.63	3	1249.64	-0.0066	1	3.07	5.5	R	KNQGDFSLSVR	V					File: ~D:¥Data¥Kosako¥Fusion_131130_GST-SHP1¥K05_Tip30min_FT_012.raw~; SpectrumID: ~3651~; scans: ~4924~
1	PTN6_MOUSE	Tyrosine-protein phosphatase non-receptor type 6 OS=Mus musculus GN=Ptpn6 PE=1 SV=2	11389	67859	345	291	62	59	3802	1	1	1	625.825	1249.64	2	1249.64	-0.0055	1	66.24	2.7e-06	R	KNQGDFSLSVR	V					File: ~D:¥Data¥Kosako¥Fusion_131130_GST-SHP1¥K05_Tip30min_FT_012.raw~; SpectrumID: ~3895~; scans: ~5208~
1	PTN6_MOUSE	Tyrosine-protein phosphatase non-receptor type 6 OS=Mus musculus GN=Ptpn6 PE=1 SV=2	11389	67859	345	291	62	59	3804	1	1	1	417.553	1249.64	3	1249.64	-0.0052	1	51.33	7.5e-05	R	KNQGDFSLSVR	V					File: ~D:¥Data¥Kosako¥Fusion_131130_GST-SHP1¥K05_Tip30min_FT_012.raw~; SpectrumID: ~3893~; scans: ~5206~
1	PTN6_MOUSE	Tyrosine-protein phosphatase non-receptor type 6 OS=Mus musculus GN=Ptpn6 PE=1 SV=2	11389	67859	345	291	62	59	3806	1	1	1	625.828	1249.64	2	1249.64	0	1	60.03	1.1e-05	R	KNQGDFSLSVR	V					File: ~D:¥Data¥Kosako¥Fusion_131130_GST-SHP1¥K05_Tip30min_FT_012.raw~; SpectrumID: ~4099~; scans: ~5446~
1	PTN6_MOUSE	Tyrosine-protein phosphatase non-receptor type 6 OS=Mus musculus GN=Ptpn6 PE=1 SV=2	11389	67859	345	291	62	59	3808	1	1	1	625.828	1249.64	2	1249.64	0.0008	1	64.4	4.4e-06	R	KNQGDFSLSVR	V					File: ~D:¥Data¥Kosako¥Fusion_131130_GST-SHP1¥K05_Tip30min_FT_012.raw~; SpectrumID: ~3743~; scans: ~5031~
1	PTN6_MOUSE	Tyrosine-protein phosphatase non-receptor type 6 OS=Mus musculus GN=Ptpn6 PE=1 SV=2	11389	67859	345	291	62	59	3810	1	1	1	417.555	1249.64	3	1249.64	0.0013	1	40.54	0.00093	R	KNQGDFSLSVR	V					File: ~D:¥Data¥Kosako¥Fusion_131130_GST-SHP1¥K05_Tip30min_FT_012.raw~; SpectrumID: ~4011~; scans: ~5344~
1	PTN6_MOUSE	Tyrosine-protein phosphatase non-receptor type 6 OS=Mus musculus GN=Ptpn6 PE=1 SV=2	11389	67859	345	291	62	59	3812	1	1	1	417.555	1249.64	3	1249.64	0.0028	1	45.02	0.00038	R	KNQGDFSLSVR	V					File: ~D:¥Data¥Kosako¥Fusion_131130_GST-SHP1¥K05_Tip30min_FT_012.raw~; SpectrumID: ~3745~; scans: ~5034~
1	PTN6_MOUSE	Tyrosine-protein phosphatase non-receptor type 6 OS=Mus musculus GN=Ptpn6 PE=1 SV=2	11389	67859	345	291	62	59	3814	1	1	1	625.832	1249.65	2	1249.64	0.008	1	68.32	1.7e-06	R	KNQGDFSLSVR	V					File: ~D:¥Data¥Kosako¥Fusion_131130_GST-SHP1¥K05_Tip30min_FT_012.raw~; SpectrumID: ~3811~; scans: ~5111~
1	PTN6_MOUSE	Tyrosine-protein phosphatase non-receptor type 6 OS=Mus musculus GN=Ptpn6 PE=1 SV=2	11389	67859	345	291	62	59	3838	1	1	1	629.288	1256.56	2	1256.57	-0.0085	0	60.96	8.8e-06	R	SGMVQTEAQYK	F	Oxidation (M)	0.00100000000.0			File: ~D:¥Data¥Kosako¥Fusion_131130_GST-SHP1¥K05_Tip30min_FT_012.raw~; SpectrumID: ~2513~; scans: ~3597~
1	PTN6_MOUSE	Tyrosine-protein phosphatase non-receptor type 6 OS=Mus musculus GN=Ptpn6 PE=1 SV=2	11389	67859	345	291	62	59	3843	1	1	1	629.293	1256.57	2	1256.57	0.0003	0	64.72	4.3e-06	R	SGMVQTEAQYK	F	Oxidation (M)	0.00100000000.0			File: ~D:¥Data¥Kosako¥Fusion_131130_GST-SHP1¥K05_Tip30min_FT_012.raw~; SpectrumID: ~2379~; scans: ~3441~
1	PTN6_MOUSE	Tyrosine-protein phosphatase non-receptor type 6 OS=Mus musculus GN=Ptpn6 PE=1 SV=2	11389	67859	345	291	62	59	3844	1	1	1	629.293	1256.57	2	1256.57	0.0003	0	55.53	3.6e-05	R	SGMVQTEAQYK	F	Oxidation (M)	0.00100000000.0			File: ~D:¥Data¥Kosako¥Fusion_131130_GST-SHP1¥K05_Tip30min_FT_012.raw~; SpectrumID: ~2183~; scans: ~3212~
1	PTN6_MOUSE	Tyrosine-protein phosphatase non-receptor type 6 OS=Mus musculus GN=Ptpn6 PE=1 SV=2	11389	67859	345	291	62	59	3846	1	1	1	629.293	1256.57	2	1256.57	0.0005	0	59.16	1.6e-05	R	SGMVQTEAQYK	F	Oxidation (M)	0.00100000000.0			File: ~D:¥Data¥Kosako¥Fusion_131130_GST-SHP1¥K05_Tip30min_FT_012.raw~; SpectrumID: ~2771~; scans: ~3898~
1	PTN6_MOUSE	Tyrosine-protein phosphatase non-receptor type 6 OS=Mus musculus GN=Ptpn6 PE=1 SV=2	11389	67859	345	291	62	59	3848	1	1	1	629.293	1256.57	2	1256.57	0.0007	0	50.07	0.00013	R	SGMVQTEAQYK	F	Oxidation (M)	0.00100000000.0			File: ~D:¥Data¥Kosako¥Fusion_131130_GST-SHP1¥K05_Tip30min_FT_012.raw~; SpectrumID: ~2963~; scans: ~4122~
1	PTN6_MOUSE	Tyrosine-protein phosphatase non-receptor type 6 OS=Mus musculus GN=Ptpn6 PE=1 SV=2	11389	67859	345	291	62	59	3850	1	1	1	629.293	1256.57	2	1256.57	0.0009	0	57.7	2.1e-05	R	SGMVQTEAQYK	F	Oxidation (M)	0.00100000000.0			File: ~D:¥Data¥Kosako¥Fusion_131130_GST-SHP1¥K05_Tip30min_FT_012.raw~; SpectrumID: ~2575~; scans: ~3669~
1	PTN6_MOUSE	Tyrosine-protein phosphatase non-receptor type 6 OS=Mus musculus GN=Ptpn6 PE=1 SV=2	11389	67859	345	291	62	59	3852	1	1	1	629.298	1256.58	2	1256.57	0.0118	0	77.94	2e-07	R	SGMVQTEAQYK	F	Oxidation (M)	0.00100000000.0			File: ~D:¥Data¥Kosako¥Fusion_131130_GST-SHP1¥K05_Tip30min_FT_012.raw~; SpectrumID: ~2253~; scans: ~3294~
1	PTN6_MOUSE	Tyrosine-protein phosphatase non-receptor type 6 OS=Mus musculus GN=Ptpn6 PE=1 SV=2	11389	67859	345	291	62	59	3860	1	1	1	629.823	1257.63	2	1257.64	-0.0045	0	65.25	3.8e-06	R	VYGLYSVTNSR	E					File: ~D:¥Data¥Kosako¥Fusion_131130_GST-SHP1¥K05_Tip30min_FT_012.raw~; SpectrumID: ~4611~; scans: ~6043~
1	PTN6_MOUSE	Tyrosine-protein phosphatase non-receptor type 6 OS=Mus musculus GN=Ptpn6 PE=1 SV=2	11389	67859	345	291	62	59	3864	1	1	1	420.219	1257.64	3	1257.64	0.0006	0	61.01	1e-05	R	VYGLYSVTNSR	E					File: ~D:¥Data¥Kosako¥Fusion_131130_GST-SHP1¥K05_Tip30min_FT_012.raw~; SpectrumID: ~4699~; scans: ~6145~
1	PTN6_MOUSE	Tyrosine-protein phosphatase non-receptor type 6 OS=Mus musculus GN=Ptpn6 PE=1 SV=2	11389	67859	345	291	62	59	3866	1	1	1	629.827	1257.64	2	1257.64	0.0032	0	15.8	0.34	R	VYGLYSVTNSR	E					File: ~D:¥Data¥Kosako¥Fusion_131130_GST-SHP1¥K05_Tip30min_FT_012.raw~; SpectrumID: ~9459~; scans: ~11873~
1	PTN6_MOUSE	Tyrosine-protein phosphatase non-receptor type 6 OS=Mus musculus GN=Ptpn6 PE=1 SV=2	11389	67859	345	291	62	59	3870	1	1	1	629.829	1257.64	2	1257.64	0.0079	0	21.24	0.095	R	VYGLYSVTNSR	E					File: ~D:¥Data¥Kosako¥Fusion_131130_GST-SHP1¥K05_Tip30min_FT_012.raw~; SpectrumID: ~9353~; scans: ~11662~
1	PTN6_MOUSE	Tyrosine-protein phosphatase non-receptor type 6 OS=Mus musculus GN=Ptpn6 PE=1 SV=2	11389	67859	345	291	62	59	3872	1	1	1	629.83	1257.64	2	1257.64	0.009	0	57.37	2.4e-05	R	VYGLYSVTNSR	E					File: ~D:¥Data¥Kosako¥Fusion_131130_GST-SHP1¥K05_Tip30min_FT_012.raw~; SpectrumID: ~4693~; scans: ~6139~
1	PTN6_MOUSE	Tyrosine-protein phosphatase non-receptor type 6 OS=Mus musculus GN=Ptpn6 PE=1 SV=2	11389	67859	345	291	62	59	3874	1	1	1	629.83	1257.64	2	1257.65	-0.0002	0	46.35	0.00029	R	DLSGPDAETLLK	G					File: ~D:¥Data¥Kosako¥Fusion_131130_GST-SHP1¥K05_Tip30min_FT_012.raw~; SpectrumID: ~5129~; scans: ~6646~
1	PTN6_MOUSE	Tyrosine-protein phosphatase non-receptor type 6 OS=Mus musculus GN=Ptpn6 PE=1 SV=2	11389	67859	345	291	62	59	3876	1	1	1	629.83	1257.65	2	1257.65	0	0	68.76	1.7e-06	R	DLSGPDAETLLK	G					File: ~D:¥Data¥Kosako¥Fusion_131130_GST-SHP1¥K05_Tip30min_FT_012.raw~; SpectrumID: ~5561~; scans: ~7150~
1	PTN6_MOUSE	Tyrosine-protein phosphatase non-receptor type 6 OS=Mus musculus GN=Ptpn6 PE=1 SV=2	11389	67859	345	291	62	59	3880	1	1	1	629.831	1257.65	2	1257.65	0.0022	0	66.48	2.9e-06	R	DLSGPDAETLLK	G					File: ~D:¥Data¥Kosako¥Fusion_131130_GST-SHP1¥K05_Tip30min_FT_012.raw~; SpectrumID: ~5359~; scans: ~6915~
1	PTN6_MOUSE	Tyrosine-protein phosphatase non-receptor type 6 OS=Mus musculus GN=Ptpn6 PE=1 SV=2	11389	67859	345	291	62	59	3882	1	1	1	420.223	1257.65	3	1257.65	0.0027	0	58.31	1.8e-05	R	DLSGPDAETLLK	G					File: ~D:¥Data¥Kosako¥Fusion_131130_GST-SHP1¥K05_Tip30min_FT_012.raw~; SpectrumID: ~5297~; scans: ~6842~
1	PTN6_MOUSE	Tyrosine-protein phosphatase non-receptor type 6 OS=Mus musculus GN=Ptpn6 PE=1 SV=2	11389	67859	345	291	62	59	3883	1	1	1	629.835	1257.66	2	1257.65	0.0106	0	18.22	0.18	R	DLSGPDAETLLK	G					File: ~D:¥Data¥Kosako¥Fusion_131130_GST-SHP1¥K05_Tip30min_FT_012.raw~; SpectrumID: ~5288~; scans: ~6832~
1	PTN6_MOUSE	Tyrosine-protein phosphatase non-receptor type 6 OS=Mus musculus GN=Ptpn6 PE=1 SV=2	11389	67859	345	291	62	59	3884	1	1	1	629.835	1257.66	2	1257.65	0.0106	0	55.05	3.8e-05	R	DLSGPDAETLLK	G					File: ~D:¥Data¥Kosako¥Fusion_131130_GST-SHP1¥K05_Tip30min_FT_012.raw~; SpectrumID: ~5287~; scans: ~6831~
1	PTN6_MOUSE	Tyrosine-protein phosphatase non-receptor type 6 OS=Mus musculus GN=Ptpn6 PE=1 SV=2	11389	67859	345	291	62	59	4056	1	1	1	429.233	1284.68	3	1284.68	-0.0001	1	8.84	1.3	R	LEGQRPENKSK	N					File: ~D:¥Data¥Kosako¥Fusion_131130_GST-SHP1¥K05_Tip30min_FT_012.raw~; SpectrumID: ~773~; scans: ~1555~
1	PTN6_MOUSE	Tyrosine-protein phosphatase non-receptor type 6 OS=Mus musculus GN=Ptpn6 PE=1 SV=2	11389	67859	345	291	62	59	4442	1	1	1	463.915	1388.72	3	1388.72	0.0019	1	54.48	4.8e-05	R	YKNILPFDHSR	V					File: ~D:¥Data¥Kosako¥Fusion_131130_GST-SHP1¥K05_Tip30min_FT_012.raw~; SpectrumID: ~4293~; scans: ~5673~
1	PTN6_MOUSE	Tyrosine-protein phosphatase non-receptor type 6 OS=Mus musculus GN=Ptpn6 PE=1 SV=2	11389	67859	345	291	62	59	4492	1	1	1	468.236	1401.68	3	1401.69	-0.0007	1	31.18	0.011	R	VTHIKVMCEGGR	Y	Oxidation (M)	0.000000100000.0			File: ~D:¥Data¥Kosako¥Fusion_131130_GST-SHP1¥K05_Tip30min_FT_012.raw~; SpectrumID: ~2013~; scans: ~3014~
1	PTN6_MOUSE	Tyrosine-protein phosphatase non-receptor type 6 OS=Mus musculus GN=Ptpn6 PE=1 SV=2	11389	67859	345	291	62	59	4494	1	1	1	701.85	1401.69	2	1401.69	0.0003	1	33.36	0.0064	R	VTHIKVMCEGGR	Y	Oxidation (M)	0.000000100000.0			File: ~D:¥Data¥Kosako¥Fusion_131130_GST-SHP1¥K05_Tip30min_FT_012.raw~; SpectrumID: ~2015~; scans: ~3016~
1	PTN6_MOUSE	Tyrosine-protein phosphatase non-receptor type 6 OS=Mus musculus GN=Ptpn6 PE=1 SV=2	11389	67859	345	291	62	59	4606	1	1	1	719.817	1437.62	2	1437.62	-0.0006	0	45.14	0.00032	K	YPLNCSDPTSER	W					File: ~D:¥Data¥Kosako¥Fusion_131130_GST-SHP1¥K05_Tip30min_FT_012.raw~; SpectrumID: ~3247~; scans: ~4453~
1	PTN6_MOUSE	Tyrosine-protein phosphatase non-receptor type 6 OS=Mus musculus GN=Ptpn6 PE=1 SV=2	11389	67859	345	291	62	59	4608	1	1	1	480.214	1437.62	3	1437.62	-0.0003	0	42.61	0.00057	K	YPLNCSDPTSER	W					File: ~D:¥Data¥Kosako¥Fusion_131130_GST-SHP1¥K05_Tip30min_FT_012.raw~; SpectrumID: ~3387~; scans: ~4616~
1	PTN6_MOUSE	Tyrosine-protein phosphatase non-receptor type 6 OS=Mus musculus GN=Ptpn6 PE=1 SV=2	11389	67859	345	291	62	59	4610	1	1	1	719.821	1437.63	2	1437.62	0.0084	0	55.86	2.8e-05	K	YPLNCSDPTSER	W					File: ~D:¥Data¥Kosako¥Fusion_131130_GST-SHP1¥K05_Tip30min_FT_012.raw~; SpectrumID: ~3461~; scans: ~4703~
1	PTN6_MOUSE	Tyrosine-protein phosphatase non-receptor type 6 OS=Mus musculus GN=Ptpn6 PE=1 SV=2	11389	67859	345	291	62	59	4612	1	1	1	719.822	1437.63	2	1437.62	0.0093	0	53.69	4.5e-05	K	YPLNCSDPTSER	W					File: ~D:¥Data¥Kosako¥Fusion_131130_GST-SHP1¥K05_Tip30min_FT_012.raw~; SpectrumID: ~3529~; scans: ~4782~
1	PTN6_MOUSE	Tyrosine-protein phosphatase non-receptor type 6 OS=Mus musculus GN=Ptpn6 PE=1 SV=2	11389	67859	345	291	62	59	4773	1	1	1	490.901	1469.68	3	1469.68	-0.0004	0	2.77	7.9	K	AGFWEEFESLQK	Q					File: ~D:¥Data¥Kosako¥Fusion_131130_GST-SHP1¥K05_Tip30min_FT_012.raw~; SpectrumID: ~7366~; scans: ~9255~
1	PTN6_MOUSE	Tyrosine-protein phosphatase non-receptor type 6 OS=Mus musculus GN=Ptpn6 PE=1 SV=2	11389	67859	345	291	62	59	4774	1	1	1	490.901	1469.68	3	1469.68	-0.0004	0	52.66	8.1e-05	K	AGFWEEFESLQK	Q					File: ~D:¥Data¥Kosako¥Fusion_131130_GST-SHP1¥K05_Tip30min_FT_012.raw~; SpectrumID: ~7365~; scans: ~9254~
1	PTN6_MOUSE	Tyrosine-protein phosphatase non-receptor type 6 OS=Mus musculus GN=Ptpn6 PE=1 SV=2	11389	67859	345	291	62	59	4780	1	1	1	735.849	1469.68	2	1469.68	0.0003	0	57.33	2.8e-05	K	AGFWEEFESLQK	Q					File: ~D:¥Data¥Kosako¥Fusion_131130_GST-SHP1¥K05_Tip30min_FT_012.raw~; SpectrumID: ~8969~; scans: ~11152~
1	PTN6_MOUSE	Tyrosine-protein phosphatase non-receptor type 6 OS=Mus musculus GN=Ptpn6 PE=1 SV=2	11389	67859	345	291	62	59	4781	1	1	1	735.849	1469.68	2	1469.68	0.0005	0	1.03	12	K	AGFWEEFESLQK	Q					File: ~D:¥Data¥Kosako¥Fusion_131130_GST-SHP1¥K05_Tip30min_FT_012.raw~; SpectrumID: ~7042~; scans: ~8877~
1	PTN6_MOUSE	Tyrosine-protein phosphatase non-receptor type 6 OS=Mus musculus GN=Ptpn6 PE=1 SV=2	11389	67859	345	291	62	59	4782	1	1	1	735.849	1469.68	2	1469.68	0.0005	0	58.63	2.1e-05	K	AGFWEEFESLQK	Q					File: ~D:¥Data¥Kosako¥Fusion_131130_GST-SHP1¥K05_Tip30min_FT_012.raw~; SpectrumID: ~7041~; scans: ~8876~
1	PTN6_MOUSE	Tyrosine-protein phosphatase non-receptor type 6 OS=Mus musculus GN=Ptpn6 PE=1 SV=2	11389	67859	345	291	62	59	4784	1	1	1	735.849	1469.68	2	1469.68	0.0006	0	57.38	2.8e-05	K	AGFWEEFESLQK	Q					File: ~D:¥Data¥Kosako¥Fusion_131130_GST-SHP1¥K05_Tip30min_FT_012.raw~; SpectrumID: ~7653~; scans: ~9589~
1	PTN6_MOUSE	Tyrosine-protein phosphatase non-receptor type 6 OS=Mus musculus GN=Ptpn6 PE=1 SV=2	11389	67859	345	291	62	59	4788	1	1	1	735.849	1469.68	2	1469.68	0.0015	0	41.29	0.0011	K	AGFWEEFESLQK	Q					File: ~D:¥Data¥Kosako¥Fusion_131130_GST-SHP1¥K05_Tip30min_FT_012.raw~; SpectrumID: ~9155~; scans: ~11378~
1	PTN6_MOUSE	Tyrosine-protein phosphatase non-receptor type 6 OS=Mus musculus GN=Ptpn6 PE=1 SV=2	11389	67859	345	291	62	59	4792	1	1	1	735.851	1469.69	2	1469.68	0.0043	0	65.36	4.1e-06	K	AGFWEEFESLQK	Q					File: ~D:¥Data¥Kosako¥Fusion_131130_GST-SHP1¥K05_Tip30min_FT_012.raw~; SpectrumID: ~7443~; scans: ~9345~
1	PTN6_MOUSE	Tyrosine-protein phosphatase non-receptor type 6 OS=Mus musculus GN=Ptpn6 PE=1 SV=2	11389	67859	345	291	62	59	4793	1	1	1	735.856	1469.7	2	1469.68	0.0137	0	30.35	0.012	K	AGFWEEFESLQK	Q					File: ~D:¥Data¥Kosako¥Fusion_131130_GST-SHP1¥K05_Tip30min_FT_012.raw~; SpectrumID: ~7372~; scans: ~9262~
1	PTN6_MOUSE	Tyrosine-protein phosphatase non-receptor type 6 OS=Mus musculus GN=Ptpn6 PE=1 SV=2	11389	67859	345	291	62	59	4794	1	1	1	735.856	1469.7	2	1469.68	0.0137	0	69.74	1.4e-06	K	AGFWEEFESLQK	Q					File: ~D:¥Data¥Kosako¥Fusion_131130_GST-SHP1¥K05_Tip30min_FT_012.raw~; SpectrumID: ~7371~; scans: ~9261~
1	PTN6_MOUSE	Tyrosine-protein phosphatase non-receptor type 6 OS=Mus musculus GN=Ptpn6 PE=1 SV=2	11389	67859	345	291	62	59	4802	1	1	1	491.263	1470.77	3	1470.77	-0.0001	1	62.75	6.4e-06	R	DLSGPDAETLLKGR	G					File: ~D:¥Data¥Kosako¥Fusion_131130_GST-SHP1¥K05_Tip30min_FT_012.raw~; SpectrumID: ~5021~; scans: ~6520~
1	PTN6_MOUSE	Tyrosine-protein phosphatase non-receptor type 6 OS=Mus musculus GN=Ptpn6 PE=1 SV=2	11389	67859	345	291	62	59	4912	1	1	1	746.354	1490.69	2	1490.7	-0.0036	0	10.2	1.3	K	CVPYWPEVGTQR	V					File: ~D:¥Data¥Kosako¥Fusion_131130_GST-SHP1¥K05_Tip30min_FT_012.raw~; SpectrumID: ~7373~; scans: ~9263~
1	PTN6_MOUSE	Tyrosine-protein phosphatase non-receptor type 6 OS=Mus musculus GN=Ptpn6 PE=1 SV=2	11389	67859	345	291	62	59	4914	1	1	1	497.906	1490.7	3	1490.7	-0.0005	0	46.05	0.00034	K	CVPYWPEVGTQR	V					File: ~D:¥Data¥Kosako¥Fusion_131130_GST-SHP1¥K05_Tip30min_FT_012.raw~; SpectrumID: ~5565~; scans: ~7154~
1	PTN6_MOUSE	Tyrosine-protein phosphatase non-receptor type 6 OS=Mus musculus GN=Ptpn6 PE=1 SV=2	11389	67859	345	291	62	59	4918	1	1	1	746.356	1490.7	2	1490.7	0.0001	0	40.37	0.0012	K	CVPYWPEVGTQR	V					File: ~D:¥Data¥Kosako¥Fusion_131130_GST-SHP1¥K05_Tip30min_FT_012.raw~; SpectrumID: ~5525~; scans: ~7108~
1	PTN6_MOUSE	Tyrosine-protein phosphatase non-receptor type 6 OS=Mus musculus GN=Ptpn6 PE=1 SV=2	11389	67859	345	291	62	59	4924	1	1	1	746.359	1490.7	2	1490.7	0.0047	0	35.01	0.0047	K	CVPYWPEVGTQR	V					File: ~D:¥Data¥Kosako¥Fusion_131130_GST-SHP1¥K05_Tip30min_FT_012.raw~; SpectrumID: ~7261~; scans: ~9132~
1	PTN6_MOUSE	Tyrosine-protein phosphatase non-receptor type 6 OS=Mus musculus GN=Ptpn6 PE=1 SV=2	11389	67859	345	291	62	59	4926	1	1	1	746.36	1490.71	2	1490.7	0.0078	0	37.61	0.0024	K	CVPYWPEVGTQR	V					File: ~D:¥Data¥Kosako¥Fusion_131130_GST-SHP1¥K05_Tip30min_FT_012.raw~; SpectrumID: ~5597~; scans: ~7192~
1	PTN6_MOUSE	Tyrosine-protein phosphatase non-receptor type 6 OS=Mus musculus GN=Ptpn6 PE=1 SV=2	11389	67859	345	291	62	59	4976	1	1	1	749.868	1497.72	2	1497.72	0.0005	1	75.77	3.7e-07	K	HKEEVYENVHSK	S					File: ~D:¥Data¥Kosako¥Fusion_131130_GST-SHP1¥K05_Tip30min_FT_012.raw~; SpectrumID: ~1599~; scans: ~2531~
1	PTN6_MOUSE	Tyrosine-protein phosphatase non-receptor type 6 OS=Mus musculus GN=Ptpn6 PE=1 SV=2	11389	67859	345	291	62	59	4978	1	1	1	500.248	1497.72	3	1497.72	0.0015	1	42.2	0.00085	K	HKEEVYENVHSK	S					File: ~D:¥Data¥Kosako¥Fusion_131130_GST-SHP1¥K05_Tip30min_FT_012.raw~; SpectrumID: ~1519~; scans: ~2438~
1	PTN6_MOUSE	Tyrosine-protein phosphatase non-receptor type 6 OS=Mus musculus GN=Ptpn6 PE=1 SV=2	11389	67859	345	291	62	59	4979	1	1	1	500.252	1497.73	3	1497.72	0.0124	1	3.43	6.3	K	HKEEVYENVHSK	S					File: ~D:¥Data¥Kosako¥Fusion_131130_GST-SHP1¥K05_Tip30min_FT_012.raw~; SpectrumID: ~1604~; scans: ~2537~
1	PTN6_MOUSE	Tyrosine-protein phosphatase non-receptor type 6 OS=Mus musculus GN=Ptpn6 PE=1 SV=2	11389	67859	345	291	62	59	4980	1	1	1	500.252	1497.73	3	1497.72	0.0124	1	52.78	7.3e-05	K	HKEEVYENVHSK	S					File: ~D:¥Data¥Kosako¥Fusion_131130_GST-SHP1¥K05_Tip30min_FT_012.raw~; SpectrumID: ~1603~; scans: ~2536~
1	PTN6_MOUSE	Tyrosine-protein phosphatase non-receptor type 6 OS=Mus musculus GN=Ptpn6 PE=1 SV=2	11389	67859	345	291	62	59	5086	1	1	1	756.887	1511.76	2	1511.76	-0.0016	0	61.39	9.9e-06	K	TGIEEASGAFVYLR	Q					File: ~D:¥Data¥Kosako¥Fusion_131130_GST-SHP1¥K05_Tip30min_FT_012.raw~; SpectrumID: ~8213~; scans: ~10242~
1	PTN6_MOUSE	Tyrosine-protein phosphatase non-receptor type 6 OS=Mus musculus GN=Ptpn6 PE=1 SV=2	11389	67859	345	291	62	59	5094	1	1	1	756.888	1511.76	2	1511.76	-0.0002	0	2.68	7.6	K	TGIEEASGAFVYLR	Q					File: ~D:¥Data¥Kosako¥Fusion_131130_GST-SHP1¥K05_Tip30min_FT_012.raw~; SpectrumID: ~9017~; scans: ~11212~
1	PTN6_MOUSE	Tyrosine-protein phosphatase non-receptor type 6 OS=Mus musculus GN=Ptpn6 PE=1 SV=2	11389	67859	345	291	62	59	5098	1	1	1	504.928	1511.76	3	1511.76	-0.0002	0	87.61	2.4e-08	K	TGIEEASGAFVYLR	Q					File: ~D:¥Data¥Kosako¥Fusion_131130_GST-SHP1¥K05_Tip30min_FT_012.raw~; SpectrumID: ~6241~; scans: ~7943~
1	PTN6_MOUSE	Tyrosine-protein phosphatase non-receptor type 6 OS=Mus musculus GN=Ptpn6 PE=1 SV=2	11389	67859	345	291	62	59	5101	1	1	1	504.928	1511.76	3	1511.76	0.0001	0	1.87	9.1	K	TGIEEASGAFVYLR	Q					File: ~D:¥Data¥Kosako¥Fusion_131130_GST-SHP1¥K05_Tip30min_FT_012.raw~; SpectrumID: ~6440~; scans: ~8175~
1	PTN6_MOUSE	Tyrosine-protein phosphatase non-receptor type 6 OS=Mus musculus GN=Ptpn6 PE=1 SV=2	11389	67859	345	291	62	59	5102	1	1	1	504.928	1511.76	3	1511.76	0.0001	0	76.38	3.2e-07	K	TGIEEASGAFVYLR	Q					File: ~D:¥Data¥Kosako¥Fusion_131130_GST-SHP1¥K05_Tip30min_FT_012.raw~; SpectrumID: ~6439~; scans: ~8174~
1	PTN6_MOUSE	Tyrosine-protein phosphatase non-receptor type 6 OS=Mus musculus GN=Ptpn6 PE=1 SV=2	11389	67859	345	291	62	59	5106	1	1	1	504.928	1511.76	3	1511.76	0.0003	0	63.86	5.8e-06	K	TGIEEASGAFVYLR	Q					File: ~D:¥Data¥Kosako¥Fusion_131130_GST-SHP1¥K05_Tip30min_FT_012.raw~; SpectrumID: ~7079~; scans: ~8920~
1	PTN6_MOUSE	Tyrosine-protein phosphatase non-receptor type 6 OS=Mus musculus GN=Ptpn6 PE=1 SV=2	11389	67859	345	291	62	59	5108	1	1	1	756.888	1511.76	2	1511.76	0.0003	0	80.9	1.1e-07	K	TGIEEASGAFVYLR	Q					File: ~D:¥Data¥Kosako¥Fusion_131130_GST-SHP1¥K05_Tip30min_FT_012.raw~; SpectrumID: ~8957~; scans: ~11138~
1	PTN6_MOUSE	Tyrosine-protein phosphatase non-receptor type 6 OS=Mus musculus GN=Ptpn6 PE=1 SV=2	11389	67859	345	291	62	59	5110	1	1	1	756.889	1511.76	2	1511.76	0.0006	0	79.94	1.4e-07	K	TGIEEASGAFVYLR	Q					File: ~D:¥Data¥Kosako¥Fusion_131130_GST-SHP1¥K05_Tip30min_FT_012.raw~; SpectrumID: ~7997~; scans: ~9990~
1	PTN6_MOUSE	Tyrosine-protein phosphatase non-receptor type 6 OS=Mus musculus GN=Ptpn6 PE=1 SV=2	11389	67859	345	291	62	59	5112	1	1	1	504.928	1511.76	3	1511.76	0.0007	0	63.42	6.4e-06	K	TGIEEASGAFVYLR	Q					File: ~D:¥Data¥Kosako¥Fusion_131130_GST-SHP1¥K05_Tip30min_FT_012.raw~; SpectrumID: ~7281~; scans: ~9156~
1	PTN6_MOUSE	Tyrosine-protein phosphatase non-receptor type 6 OS=Mus musculus GN=Ptpn6 PE=1 SV=2	11389	67859	345	291	62	59	5114	1	1	1	756.889	1511.76	2	1511.76	0.0007	0	80.12	1.4e-07	K	TGIEEASGAFVYLR	Q					File: ~D:¥Data¥Kosako¥Fusion_131130_GST-SHP1¥K05_Tip30min_FT_012.raw~; SpectrumID: ~8589~; scans: ~10677~
1	PTN6_MOUSE	Tyrosine-protein phosphatase non-receptor type 6 OS=Mus musculus GN=Ptpn6 PE=1 SV=2	11389	67859	345	291	62	59	5116	1	1	1	756.889	1511.76	2	1511.76	0.0009	0	85.37	4e-08	K	TGIEEASGAFVYLR	Q					File: ~D:¥Data¥Kosako¥Fusion_131130_GST-SHP1¥K05_Tip30min_FT_012.raw~; SpectrumID: ~8773~; scans: ~10904~
1	PTN6_MOUSE	Tyrosine-protein phosphatase non-receptor type 6 OS=Mus musculus GN=Ptpn6 PE=1 SV=2	11389	67859	345	291	62	59	5118	1	1	1	504.928	1511.76	3	1511.76	0.0009	0	78.35	2e-07	K	TGIEEASGAFVYLR	Q					File: ~D:¥Data¥Kosako¥Fusion_131130_GST-SHP1¥K05_Tip30min_FT_012.raw~; SpectrumID: ~6637~; scans: ~8405~
1	PTN6_MOUSE	Tyrosine-protein phosphatase non-receptor type 6 OS=Mus musculus GN=Ptpn6 PE=1 SV=2	11389	67859	345	291	62	59	5122	1	1	1	504.928	1511.76	3	1511.76	0.0014	0	78.02	2.2e-07	K	TGIEEASGAFVYLR	Q					File: ~D:¥Data¥Kosako¥Fusion_131130_GST-SHP1¥K05_Tip30min_FT_012.raw~; SpectrumID: ~6873~; scans: ~8680~
1	PTN6_MOUSE	Tyrosine-protein phosphatase non-receptor type 6 OS=Mus musculus GN=Ptpn6 PE=1 SV=2	11389	67859	345	291	62	59	5125	1	1	1	756.889	1511.76	2	1511.76	0.002	0	13.66	0.59	K	TGIEEASGAFVYLR	Q					File: ~D:¥Data¥Kosako¥Fusion_131130_GST-SHP1¥K05_Tip30min_FT_012.raw~; SpectrumID: ~7009~; scans: ~8838~
1	PTN6_MOUSE	Tyrosine-protein phosphatase non-receptor type 6 OS=Mus musculus GN=Ptpn6 PE=1 SV=2	11389	67859	345	291	62	59	5126	1	1	1	756.889	1511.76	2	1511.76	0.002	0	89.6	1.5e-08	K	TGIEEASGAFVYLR	Q					File: ~D:¥Data¥Kosako¥Fusion_131130_GST-SHP1¥K05_Tip30min_FT_012.raw~; SpectrumID: ~7005~; scans: ~8834~
1	PTN6_MOUSE	Tyrosine-protein phosphatase non-receptor type 6 OS=Mus musculus GN=Ptpn6 PE=1 SV=2	11389	67859	345	291	62	59	5128	1	1	1	756.89	1511.77	2	1511.76	0.0041	0	104.9	4.3e-10	K	TGIEEASGAFVYLR	Q					File: ~D:¥Data¥Kosako¥Fusion_131130_GST-SHP1¥K05_Tip30min_FT_012.raw~; SpectrumID: ~6805~; scans: ~8601~
1	PTN6_MOUSE	Tyrosine-protein phosphatase non-receptor type 6 OS=Mus musculus GN=Ptpn6 PE=1 SV=2	11389	67859	345	291	62	59	5130	1	1	1	756.891	1511.77	2	1511.76	0.0046	0	61.55	9e-06	K	TGIEEASGAFVYLR	Q					File: ~D:¥Data¥Kosako¥Fusion_131130_GST-SHP1¥K05_Tip30min_FT_012.raw~; SpectrumID: ~7501~; scans: ~9412~
1	PTN6_MOUSE	Tyrosine-protein phosphatase non-receptor type 6 OS=Mus musculus GN=Ptpn6 PE=1 SV=2	11389	67859	345	291	62	59	5132	1	1	1	756.891	1511.77	2	1511.76	0.0053	0	104.89	4.1e-10	K	TGIEEASGAFVYLR	Q					File: ~D:¥Data¥Kosako¥Fusion_131130_GST-SHP1¥K05_Tip30min_FT_012.raw~; SpectrumID: ~6607~; scans: ~8370~
1	PTN6_MOUSE	Tyrosine-protein phosphatase non-receptor type 6 OS=Mus musculus GN=Ptpn6 PE=1 SV=2	11389	67859	345	291	62	59	5134	1	1	1	756.891	1511.77	2	1511.76	0.0058	0	104.88	4.1e-10	K	TGIEEASGAFVYLR	Q					File: ~D:¥Data¥Kosako¥Fusion_131130_GST-SHP1¥K05_Tip30min_FT_012.raw~; SpectrumID: ~6409~; scans: ~8139~
1	PTN6_MOUSE	Tyrosine-protein phosphatase non-receptor type 6 OS=Mus musculus GN=Ptpn6 PE=1 SV=2	11389	67859	345	291	62	59	5136	1	1	1	756.891	1511.77	2	1511.76	0.0064	0	86.31	2.9e-08	K	TGIEEASGAFVYLR	Q					File: ~D:¥Data¥Kosako¥Fusion_131130_GST-SHP1¥K05_Tip30min_FT_012.raw~; SpectrumID: ~6057~; scans: ~7728~
1	PTN6_MOUSE	Tyrosine-protein phosphatase non-receptor type 6 OS=Mus musculus GN=Ptpn6 PE=1 SV=2	11389	67859	345	291	62	59	5137	1	1	1	504.933	1511.78	3	1511.76	0.0145	0	6.77	2.4	K	TGIEEASGAFVYLR	Q					File: ~D:¥Data¥Kosako¥Fusion_131130_GST-SHP1¥K05_Tip30min_FT_012.raw~; SpectrumID: ~6258~; scans: ~7963~
1	PTN6_MOUSE	Tyrosine-protein phosphatase non-receptor type 6 OS=Mus musculus GN=Ptpn6 PE=1 SV=2	11389	67859	345	291	62	59	5138	1	1	1	504.933	1511.78	3	1511.76	0.0145	0	89.63	1.2e-08	K	TGIEEASGAFVYLR	Q					File: ~D:¥Data¥Kosako¥Fusion_131130_GST-SHP1¥K05_Tip30min_FT_012.raw~; SpectrumID: ~6257~; scans: ~7962~
1	PTN6_MOUSE	Tyrosine-protein phosphatase non-receptor type 6 OS=Mus musculus GN=Ptpn6 PE=1 SV=2	11389	67859	345	291	62	59	5388	1	1	1	514.282	1539.83	3	1539.83	-0.0003	0	78.66	1.1e-07	R	TLQISPLDNGDLVR	E					File: ~D:¥Data¥Kosako¥Fusion_131130_GST-SHP1¥K05_Tip30min_FT_012.raw~; SpectrumID: ~5779~; scans: ~7404~
1	PTN6_MOUSE	Tyrosine-protein phosphatase non-receptor type 6 OS=Mus musculus GN=Ptpn6 PE=1 SV=2	11389	67859	345	291	62	59	5390	1	1	1	770.92	1539.83	2	1539.83	-0.0003	0	58.42	1.2e-05	R	TLQISPLDNGDLVR	E					File: ~D:¥Data¥Kosako¥Fusion_131130_GST-SHP1¥K05_Tip30min_FT_012.raw~; SpectrumID: ~9471~; scans: ~11892~
1	PTN6_MOUSE	Tyrosine-protein phosphatase non-receptor type 6 OS=Mus musculus GN=Ptpn6 PE=1 SV=2	11389	67859	345	291	62	59	5392	1	1	1	770.92	1539.83	2	1539.83	-0.0001	0	68.69	1.3e-06	R	TLQISPLDNGDLVR	E					File: ~D:¥Data¥Kosako¥Fusion_131130_GST-SHP1¥K05_Tip30min_FT_012.raw~; SpectrumID: ~5755~; scans: ~7376~
1	PTN6_MOUSE	Tyrosine-protein phosphatase non-receptor type 6 OS=Mus musculus GN=Ptpn6 PE=1 SV=2	11389	67859	345	291	62	59	5394	1	1	1	770.92	1539.83	2	1539.83	0.0004	0	56.97	1.9e-05	R	TLQISPLDNGDLVR	E					File: ~D:¥Data¥Kosako¥Fusion_131130_GST-SHP1¥K05_Tip30min_FT_012.raw~; SpectrumID: ~9069~; scans: ~11275~
1	PTN6_MOUSE	Tyrosine-protein phosphatase non-receptor type 6 OS=Mus musculus GN=Ptpn6 PE=1 SV=2	11389	67859	345	291	62	59	5396	1	1	1	770.92	1539.83	2	1539.83	0.0006	0	54.16	3.6e-05	R	TLQISPLDNGDLVR	E					File: ~D:¥Data¥Kosako¥Fusion_131130_GST-SHP1¥K05_Tip30min_FT_012.raw~; SpectrumID: ~9231~; scans: ~11490~
1	PTN6_MOUSE	Tyrosine-protein phosphatase non-receptor type 6 OS=Mus musculus GN=Ptpn6 PE=1 SV=2	11389	67859	345	291	62	59	5400	1	1	1	770.921	1539.83	2	1539.83	0.0015	0	51.27	7e-05	R	TLQISPLDNGDLVR	E					File: ~D:¥Data¥Kosako¥Fusion_131130_GST-SHP1¥K05_Tip30min_FT_012.raw~; SpectrumID: ~9379~; scans: ~11703~
1	PTN6_MOUSE	Tyrosine-protein phosphatase non-receptor type 6 OS=Mus musculus GN=Ptpn6 PE=1 SV=2	11389	67859	345	291	62	59	5405	1	1	1	770.926	1539.84	2	1539.83	0.012	0	27.76	0.015	R	TLQISPLDNGDLVR	E					File: ~D:¥Data¥Kosako¥Fusion_131130_GST-SHP1¥K05_Tip30min_FT_012.raw~; SpectrumID: ~5826~; scans: ~7459~
1	PTN6_MOUSE	Tyrosine-protein phosphatase non-receptor type 6 OS=Mus musculus GN=Ptpn6 PE=1 SV=2	11389	67859	345	291	62	59	5406	1	1	1	770.926	1539.84	2	1539.83	0.012	0	67.71	1.5e-06	R	TLQISPLDNGDLVR	E					File: ~D:¥Data¥Kosako¥Fusion_131130_GST-SHP1¥K05_Tip30min_FT_012.raw~; SpectrumID: ~5825~; scans: ~7458~
1	PTN6_MOUSE	Tyrosine-protein phosphatase non-receptor type 6 OS=Mus musculus GN=Ptpn6 PE=1 SV=2	11389	67859	345	291	62	59	5470	1	1	1	775.826	1549.64	2	1549.65	-0.0111	0	11.92	0.68	K	AGFWEEFESLQK	Q	Phospho (ST)	0.000000002000.0			File: ~D:¥Data¥Kosako¥Fusion_131130_GST-SHP1¥K05_Tip30min_FT_012.raw~; SpectrumID: ~8171~; scans: ~10193~
1	PTN6_MOUSE	Tyrosine-protein phosphatase non-receptor type 6 OS=Mus musculus GN=Ptpn6 PE=1 SV=2	11389	67859	345	291	62	59	5792	1	1	1	547.626	1639.86	3	1639.86	0.0001	1	45.77	0.00031	K	KTGIEEASGAFVYLR	Q					File: ~D:¥Data¥Kosako¥Fusion_131130_GST-SHP1¥K05_Tip30min_FT_012.raw~; SpectrumID: ~5933~; scans: ~7584~
1	PTN6_MOUSE	Tyrosine-protein phosphatase non-receptor type 6 OS=Mus musculus GN=Ptpn6 PE=1 SV=2	11389	67859	345	291	62	59	5799	1	1	1	547.626	1639.86	3	1639.86	0.0008	1	62.42	6.6e-06	K	KTGIEEASGAFVYLR	Q					File: ~D:¥Data¥Kosako¥Fusion_131130_GST-SHP1¥K05_Tip30min_FT_012.raw~; SpectrumID: ~6127~; scans: ~7810~
1	PTN6_MOUSE	Tyrosine-protein phosphatase non-receptor type 6 OS=Mus musculus GN=Ptpn6 PE=1 SV=2	11389	67859	345	291	62	59	5802	1	1	1	820.936	1639.86	2	1639.86	0.0009	1	109.82	1.2e-10	K	KTGIEEASGAFVYLR	Q					File: ~D:¥Data¥Kosako¥Fusion_131130_GST-SHP1¥K05_Tip30min_FT_012.raw~; SpectrumID: ~5743~; scans: ~7362~
[truncated: 213 more rows]

## Sheet: GST-Gads-minus.csv
Peak list data path	140128-Orbi-GST-Gads-minus.mgf
Peak list format	Mascot generic
Search type	MIS
Mascot version	2.5.1
Database	SwissProt
[truncated: 907 more rows]

## Sheet: GST-Gads-PKD2.csv
Peak list data path	140128-Orbi-GST-Gads_0-PKD2.mgf
[truncated: 1,026 more rows]

[truncated: 4 more sheets: GST-Gads-PKD3.csv, GST-NCK1-minus.csv, GST-NCK1-PKD2.csv, GST-NCK1-PKD3.csv]
