# Supplementary material for: Protein kinase D regulates positive selection of CD4+ thymocytes through phosphorylation of SHP-1
Source: Nat Commun. 2016 Sep 27;7:12756. doi: 10.1038/ncomms12756 (PMC5052653; doi:10.1038/ncomms12756)
Supplement: Supplementary Data 3 — A complete list of TiO2-enriched phosphorylated peptides identified by LC-MS/MS analysis of tryptic digests of unstimulated WT, TCR-stimulated-WT and PKD2/3ΔT thymocyte lysates. This table is related to Fig. 9b,c and Supplementary Fig. 4. [file ncomms12756-s4.xls]

## Sheet: WT-minus.csv
Supplementary Data 3
Peak list data path	160412-thymocytes-TiO2-WT-minus.mgf
Peak list format	Mascot generic
Search type	MIS
Mascot version	2.5.1
Database	SwissProt
Fasta file	SwissProt_2016_03.fasta
Total sequences	550740
Total residues	196582750
Sequences after taxonomy filter	16775
Number of queries	24027
Fixed modifications	--------------------------------------------------------
Identifier	Name	Delta	Neutral loss
1	Carbamidomethyl (C)	57.0215
Variable modifications	--------------------------------------------------------
Identifier	Name	Delta	Neutral loss(es)
1	Oxidation (M)	15.9949	0	63.9983
2	Phospho (ST)	79.9663	0	97.9769
3	Phospho (Y)	79.9663
Search Parameters	--------------------------------------------------------
Taxonomy filter	. . . . . . . . . . . . . . . . . . Mus musculus (house mouse)
Enzyme	Trypsin
Maximum Missed Cleavages	2
Fixed modifications	Carbamidomethyl (C)
Quantitation method	None
Variable modifications	Oxidation (M),Phospho (ST),Phospho (Y)
Peptide Mass Tolerance	10
Peptide Mass Tolerance Units	ppm
Fragment Mass Tolerance	0.02
Fragment Mass Tolerance Units	Da
Mass values	Monoisotopic
Instrument type	ESI-FTICR
Isotope error mode	0
Format parameters	--------------------------------------------------------
Significance threshold	0.05
Max. number of hits	0
Use MudPIT protein scoring	1
Ions score cut-off	0
Include same-set proteins	0
Include sub-set proteins	0
Include unassigned	0
Require bold red	0
Use homology threshold	0
Group protein families	0
Show duplicate peptides	1
Protein hits	--------------------------------------------------------
prot_hit_num	prot_acc	prot_desc	prot_score	prot_mass	prot_matches	prot_matches_sig	prot_sequences	prot_sequences_sig	pep_query	pep_rank	pep_isbold	pep_isunique	pep_exp_mz	pep_exp_mr	pep_exp_z	pep_calc_mr	pep_delta	pep_miss	pep_score	pep_expect	pep_res_before	pep_seq	pep_res_after	pep_var_mod	pep_var_mod_pos	pep_summed_mod_pos	pep_local_mod_pos	pep_scan_title
1	LSP1_MOUSE	Lymphocyte-specific protein 1 OS=Mus musculus GN=Lsp1 PE=1 SV=2	1459	36806	57	43	6	4	2291	1	1	1	819.89	1637.77	2	1637.77	-0.0073	0	58.01	3.1e-05	R	QPSIELPSMAVASTK	T	Phospho (ST)	0.002000000000000.0			File: ~D:¥Q_Exactive_result¥160608_kosako_3sample¥raw_data¥160411_06_1_wt_minus.raw~; SpectrumID: ~9672~; scans: ~19606~
1	LSP1_MOUSE	Lymphocyte-specific protein 1 OS=Mus musculus GN=Lsp1 PE=1 SV=2	1459	36806	57	43	6	4	2292	1	1	1	819.892	1637.77	2	1637.77	-0.0034	0	18.2	0.31	R	QPSIELPSMAVASTK	T	Phospho (ST)	0.002000000000000.0			File: ~D:¥Q_Exactive_result¥160608_kosako_3sample¥raw_data¥160411_06_1_wt_minus.raw~; SpectrumID: ~10242~; scans: ~20558~
1	LSP1_MOUSE	Lymphocyte-specific protein 1 OS=Mus musculus GN=Lsp1 PE=1 SV=2	1459	36806	57	43	6	4	2293	1	1	1	819.894	1637.77	2	1637.77	-0.0007	0	30.28	0.019	R	QPSIELPSMAVASTK	T	Phospho (ST)	0.002000000000000.0			File: ~D:¥Q_Exactive_result¥160608_kosako_3sample¥raw_data¥160411_06_1_wt_minus.raw~; SpectrumID: ~10139~; scans: ~20401~
1	LSP1_MOUSE	Lymphocyte-specific protein 1 OS=Mus musculus GN=Lsp1 PE=1 SV=2	1459	36806	57	43	6	4	2294	1	1	1	819.894	1637.77	2	1637.77	-0.0005	0	60.31	1.9e-05	R	QPSIELPSMAVASTK	T	Phospho (ST)	0.002000000000000.0			File: ~D:¥Q_Exactive_result¥160608_kosako_3sample¥raw_data¥160411_06_1_wt_minus.raw~; SpectrumID: ~9712~; scans: ~19669~
1	LSP1_MOUSE	Lymphocyte-specific protein 1 OS=Mus musculus GN=Lsp1 PE=1 SV=2	1459	36806	57	43	6	4	2295	1	1	1	819.894	1637.77	2	1637.77	-0.0003	0	47.49	0.00037	R	QPSIELPSMAVASTK	T	Phospho (ST)	0.002000000000000.0			File: ~D:¥Q_Exactive_result¥160608_kosako_3sample¥raw_data¥160411_06_1_wt_minus.raw~; SpectrumID: ~9633~; scans: ~19544~
1	LSP1_MOUSE	Lymphocyte-specific protein 1 OS=Mus musculus GN=Lsp1 PE=1 SV=2	1459	36806	57	43	6	4	2296	1	1	1	819.894	1637.77	2	1637.77	0	0	60.93	1.7e-05	R	QPSIELPSMAVASTK	T	Phospho (ST)	0.002000000000000.0			File: ~D:¥Q_Exactive_result¥160608_kosako_3sample¥raw_data¥160411_06_1_wt_minus.raw~; SpectrumID: ~9746~; scans: ~19729~
1	LSP1_MOUSE	Lymphocyte-specific protein 1 OS=Mus musculus GN=Lsp1 PE=1 SV=2	1459	36806	57	43	6	4	2297	1	1	1	819.894	1637.77	2	1637.77	0.0005	0	47.25	0.00038	R	QPSIELPSMAVASTK	T	Phospho (ST)	0.002000000000000.0			File: ~D:¥Q_Exactive_result¥160608_kosako_3sample¥raw_data¥160411_06_1_wt_minus.raw~; SpectrumID: ~9926~; scans: ~20033~
1	LSP1_MOUSE	Lymphocyte-specific protein 1 OS=Mus musculus GN=Lsp1 PE=1 SV=2	1459	36806	57	43	6	4	2298	1	1	1	819.894	1637.77	2	1637.77	0.0005	0	38.09	0.0032	R	QPSIELPSMAVASTK	T	Phospho (ST)	0.002000000000000.0			File: ~D:¥Q_Exactive_result¥160608_kosako_3sample¥raw_data¥160411_06_1_wt_minus.raw~; SpectrumID: ~9809~; scans: ~19842~
1	LSP1_MOUSE	Lymphocyte-specific protein 1 OS=Mus musculus GN=Lsp1 PE=1 SV=2	1459	36806	57	43	6	4	2299	1	1	1	819.894	1637.77	2	1637.77	0.0005	0	55.07	6.3e-05	R	QPSIELPSMAVASTK	T	Phospho (ST)	0.002000000000000.0			File: ~D:¥Q_Exactive_result¥160608_kosako_3sample¥raw_data¥160411_06_1_wt_minus.raw~; SpectrumID: ~9957~; scans: ~20090~
1	LSP1_MOUSE	Lymphocyte-specific protein 1 OS=Mus musculus GN=Lsp1 PE=1 SV=2	1459	36806	57	43	6	4	2300	1	1	1	819.894	1637.77	2	1637.77	0.0006	0	21.98	0.13	R	QPSIELPSMAVASTK	T	Phospho (ST)	0.002000000000000.0			File: ~D:¥Q_Exactive_result¥160608_kosako_3sample¥raw_data¥160411_06_1_wt_minus.raw~; SpectrumID: ~10031~; scans: ~20213~
1	LSP1_MOUSE	Lymphocyte-specific protein 1 OS=Mus musculus GN=Lsp1 PE=1 SV=2	1459	36806	57	43	6	4	2301	1	1	1	819.894	1637.77	2	1637.77	0.001	0	25.7	0.055	R	QPSIELPSMAVASTK	T	Phospho (ST)	0.002000000000000.0			File: ~D:¥Q_Exactive_result¥160608_kosako_3sample¥raw_data¥160411_06_1_wt_minus.raw~; SpectrumID: ~10096~; scans: ~20330~
1	LSP1_MOUSE	Lymphocyte-specific protein 1 OS=Mus musculus GN=Lsp1 PE=1 SV=2	1459	36806	57	43	6	4	2302	1	1	1	819.895	1637.77	2	1637.77	0.0013	0	57.37	3.7e-05	R	QPSIELPSMAVASTK	T	Phospho (ST)	0.002000000000000.0			File: ~D:¥Q_Exactive_result¥160608_kosako_3sample¥raw_data¥160411_06_1_wt_minus.raw~; SpectrumID: ~9848~; scans: ~19906~
1	LSP1_MOUSE	Lymphocyte-specific protein 1 OS=Mus musculus GN=Lsp1 PE=1 SV=2	1459	36806	57	43	6	4	2303	1	1	1	819.895	1637.78	2	1637.77	0.0027	0	50.24	0.00019	R	QPSIELPSMAVASTK	T	Phospho (ST)	0.002000000000000.0			File: ~D:¥Q_Exactive_result¥160608_kosako_3sample¥raw_data¥160411_06_1_wt_minus.raw~; SpectrumID: ~9781~; scans: ~19788~
1	LSP1_MOUSE	Lymphocyte-specific protein 1 OS=Mus musculus GN=Lsp1 PE=1 SV=2	1459	36806	57	43	6	4	2304	1	1	1	819.896	1637.78	2	1637.77	0.004	0	46.26	0.0005	R	QPSIELPSMAVASTK	T	Phospho (ST)	0.002000000000000.0			File: ~D:¥Q_Exactive_result¥160608_kosako_3sample¥raw_data¥160411_06_1_wt_minus.raw~; SpectrumID: ~9994~; scans: ~20150~
1	LSP1_MOUSE	Lymphocyte-specific protein 1 OS=Mus musculus GN=Lsp1 PE=1 SV=2	1459	36806	57	43	6	4	2305	1	1	1	819.897	1637.78	2	1637.77	0.006	0	52.91	0.00011	R	QPSIELPSMAVASTK	T	Phospho (ST)	0.002000000000000.0			File: ~D:¥Q_Exactive_result¥160608_kosako_3sample¥raw_data¥160411_06_1_wt_minus.raw~; SpectrumID: ~9890~; scans: ~19972~
1	LSP1_MOUSE	Lymphocyte-specific protein 1 OS=Mus musculus GN=Lsp1 PE=1 SV=2	1459	36806	57	43	6	4	5010	1	1	1	998.001	1993.99	2	1993.99	-0.004	1	67.74	3.2e-06	K	LSRQPSIELPSMAVASTK	T	Phospho (ST)	0.000002000000000000.0			File: ~D:¥Q_Exactive_result¥160608_kosako_3sample¥raw_data¥160411_06_1_wt_minus.raw~; SpectrumID: ~8057~; scans: ~16908~
1	LSP1_MOUSE	Lymphocyte-specific protein 1 OS=Mus musculus GN=Lsp1 PE=1 SV=2	1459	36806	57	43	6	4	5011	1	1	1	998.001	1993.99	2	1993.99	-0.003	1	42.01	0.0012	K	LSRQPSIELPSMAVASTK	T	Phospho (ST)	0.000002000000000000.0			File: ~D:¥Q_Exactive_result¥160608_kosako_3sample¥raw_data¥160411_06_1_wt_minus.raw~; SpectrumID: ~8007~; scans: ~16832~
1	LSP1_MOUSE	Lymphocyte-specific protein 1 OS=Mus musculus GN=Lsp1 PE=1 SV=2	1459	36806	57	43	6	4	5012	1	1	1	665.671	1993.99	3	1993.99	0.0003	1	54.08	7.5e-05	K	LSRQPSIELPSMAVASTK	T	Phospho (ST)	0.000002000000000000.0			File: ~D:¥Q_Exactive_result¥160608_kosako_3sample¥raw_data¥160411_06_1_wt_minus.raw~; SpectrumID: ~8265~; scans: ~17252~
1	LSP1_MOUSE	Lymphocyte-specific protein 1 OS=Mus musculus GN=Lsp1 PE=1 SV=2	1459	36806	57	43	6	4	5013	1	1	1	665.671	1993.99	3	1993.99	0.0007	1	48.62	0.00025	K	LSRQPSIELPSMAVASTK	T	Phospho (ST)	0.000002000000000000.0			File: ~D:¥Q_Exactive_result¥160608_kosako_3sample¥raw_data¥160411_06_1_wt_minus.raw~; SpectrumID: ~8200~; scans: ~17139~
1	LSP1_MOUSE	Lymphocyte-specific protein 1 OS=Mus musculus GN=Lsp1 PE=1 SV=2	1459	36806	57	43	6	4	5014	1	1	1	665.671	1993.99	3	1993.99	0.0009	1	52.5	0.0001	K	LSRQPSIELPSMAVASTK	T	Phospho (ST)	0.000002000000000000.0			File: ~D:¥Q_Exactive_result¥160608_kosako_3sample¥raw_data¥160411_06_1_wt_minus.raw~; SpectrumID: ~8309~; scans: ~17317~
1	LSP1_MOUSE	Lymphocyte-specific protein 1 OS=Mus musculus GN=Lsp1 PE=1 SV=2	1459	36806	57	43	6	4	5015	1	1	1	665.671	1993.99	3	1993.99	0.0012	1	53.21	8.9e-05	K	LSRQPSIELPSMAVASTK	T	Phospho (ST)	0.000002000000000000.0			File: ~D:¥Q_Exactive_result¥160608_kosako_3sample¥raw_data¥160411_06_1_wt_minus.raw~; SpectrumID: ~8128~; scans: ~17020~
1	LSP1_MOUSE	Lymphocyte-specific protein 1 OS=Mus musculus GN=Lsp1 PE=1 SV=2	1459	36806	57	43	6	4	5016	1	1	1	665.671	1993.99	3	1993.99	0.0014	1	53.74	7.7e-05	K	LSRQPSIELPSMAVASTK	T	Phospho (ST)	0.000002000000000000.0			File: ~D:¥Q_Exactive_result¥160608_kosako_3sample¥raw_data¥160411_06_1_wt_minus.raw~; SpectrumID: ~8231~; scans: ~17195~
1	LSP1_MOUSE	Lymphocyte-specific protein 1 OS=Mus musculus GN=Lsp1 PE=1 SV=2	1459	36806	57	43	6	4	5017	1	1	1	665.672	1993.99	3	1993.99	0.0018	1	48.17	0.00028	K	LSRQPSIELPSMAVASTK	T	Phospho (ST)	0.000002000000000000.0			File: ~D:¥Q_Exactive_result¥160608_kosako_3sample¥raw_data¥160411_06_1_wt_minus.raw~; SpectrumID: ~7968~; scans: ~16771~
1	LSP1_MOUSE	Lymphocyte-specific protein 1 OS=Mus musculus GN=Lsp1 PE=1 SV=2	1459	36806	57	43	6	4	5018	1	1	1	665.672	1993.99	3	1993.99	0.0018	1	48.22	0.00027	K	LSRQPSIELPSMAVASTK	T	Phospho (ST)	0.000002000000000000.0			File: ~D:¥Q_Exactive_result¥160608_kosako_3sample¥raw_data¥160411_06_1_wt_minus.raw~; SpectrumID: ~8165~; scans: ~17080~
1	LSP1_MOUSE	Lymphocyte-specific protein 1 OS=Mus musculus GN=Lsp1 PE=1 SV=2	1459	36806	57	43	6	4	5019	1	1	1	665.672	1993.99	3	1993.99	0.0018	1	49.72	0.00019	K	LSRQPSIELPSMAVASTK	T	Phospho (ST)	0.000002000000000000.0			File: ~D:¥Q_Exactive_result¥160608_kosako_3sample¥raw_data¥160411_06_1_wt_minus.raw~; SpectrumID: ~8092~; scans: ~16961~
1	LSP1_MOUSE	Lymphocyte-specific protein 1 OS=Mus musculus GN=Lsp1 PE=1 SV=2	1459	36806	57	43	6	4	5020	1	1	1	665.672	1993.99	3	1993.99	0.0018	1	48.5	0.00026	K	LSRQPSIELPSMAVASTK	T	Phospho (ST)	0.000002000000000000.0			File: ~D:¥Q_Exactive_result¥160608_kosako_3sample¥raw_data¥160411_06_1_wt_minus.raw~; SpectrumID: ~8010~; scans: ~16836~
1	LSP1_MOUSE	Lymphocyte-specific protein 1 OS=Mus musculus GN=Lsp1 PE=1 SV=2	1459	36806	57	43	6	4	5021	1	1	1	665.672	1993.99	3	1993.99	0.002	1	53.66	7.9e-05	K	LSRQPSIELPSMAVASTK	T	Phospho (ST)	0.000002000000000000.0			File: ~D:¥Q_Exactive_result¥160608_kosako_3sample¥raw_data¥160411_06_1_wt_minus.raw~; SpectrumID: ~8052~; scans: ~16899~
1	LSP1_MOUSE	Lymphocyte-specific protein 1 OS=Mus musculus GN=Lsp1 PE=1 SV=2	1459	36806	57	43	6	4	5022	1	1	1	665.672	1993.99	3	1993.99	0.0021	1	42.4	0.0011	K	LSRQPSIELPSMAVASTK	T	Phospho (ST)	0.000002000000000000.0			File: ~D:¥Q_Exactive_result¥160608_kosako_3sample¥raw_data¥160411_06_1_wt_minus.raw~; SpectrumID: ~7931~; scans: ~16711~
1	LSP1_MOUSE	Lymphocyte-specific protein 1 OS=Mus musculus GN=Lsp1 PE=1 SV=2	1459	36806	57	43	6	4	5023	1	1	1	998.005	1994	2	1993.99	0.0056	1	54.94	6e-05	K	LSRQPSIELPSMAVASTK	T	Phospho (ST)	0.000002000000000000.0			File: ~D:¥Q_Exactive_result¥160608_kosako_3sample¥raw_data¥160411_06_1_wt_minus.raw~; SpectrumID: ~8082~; scans: ~16946~
1	LSP1_MOUSE	Lymphocyte-specific protein 1 OS=Mus musculus GN=Lsp1 PE=1 SV=2	1459	36806	57	43	6	4	5137	1	1	1	671.002	2009.99	3	2009.99	-0.0002	1	44.16	0.00077	K	LSRQPSIELPSMAVASTK	T	Oxidation (M); Phospho (ST)	0.000002000001000000.0			File: ~D:¥Q_Exactive_result¥160608_kosako_3sample¥raw_data¥160411_06_1_wt_minus.raw~; SpectrumID: ~6100~; scans: ~13463~
1	LSP1_MOUSE	Lymphocyte-specific protein 1 OS=Mus musculus GN=Lsp1 PE=1 SV=2	1459	36806	57	43	6	4	5138	1	1	1	671.003	2009.99	3	2009.99	0	1	60.02	2e-05	K	LSRQPSIELPSMAVASTK	T	Oxidation (M); Phospho (ST)	0.000002000001000000.0			File: ~D:¥Q_Exactive_result¥160608_kosako_3sample¥raw_data¥160411_06_1_wt_minus.raw~; SpectrumID: ~6012~; scans: ~13331~
1	LSP1_MOUSE	Lymphocyte-specific protein 1 OS=Mus musculus GN=Lsp1 PE=1 SV=2	1459	36806	57	43	6	4	5139	1	1	1	671.003	2009.99	3	2009.99	0.0008	1	37.19	0.0037	K	LSRQPSIELPSMAVASTK	T	Oxidation (M); Phospho (ST)	0.000002000001000000.0			File: ~D:¥Q_Exactive_result¥160608_kosako_3sample¥raw_data¥160411_06_1_wt_minus.raw~; SpectrumID: ~6133~; scans: ~13520~
1	LSP1_MOUSE	Lymphocyte-specific protein 1 OS=Mus musculus GN=Lsp1 PE=1 SV=2	1459	36806	57	43	6	4	5140	1	1	1	671.003	2009.99	3	2009.99	0.0011	1	20.5	0.17	K	LSRQPSIELPSMAVASTK	T	Oxidation (M); Phospho (ST)	0.000002000001000000.0			File: ~D:¥Q_Exactive_result¥160608_kosako_3sample¥raw_data¥160411_06_1_wt_minus.raw~; SpectrumID: ~6155~; scans: ~13570~
1	LSP1_MOUSE	Lymphocyte-specific protein 1 OS=Mus musculus GN=Lsp1 PE=1 SV=2	1459	36806	57	43	6	4	5141	1	1	1	671.003	2009.99	3	2009.99	0.0015	1	11.06	1.5	K	LSRQPSIELPSMAVASTK	T	Oxidation (M); Phospho (ST)	0.000002000001000000.0			File: ~D:¥Q_Exactive_result¥160608_kosako_3sample¥raw_data¥160411_06_1_wt_minus.raw~; SpectrumID: ~6177~; scans: ~13618~
1	LSP1_MOUSE	Lymphocyte-specific protein 1 OS=Mus musculus GN=Lsp1 PE=1 SV=2	1459	36806	57	43	6	4	5142	1	1	1	671.003	2009.99	3	2009.99	0.0017	1	51.63	0.00013	K	LSRQPSIELPSMAVASTK	T	Oxidation (M); Phospho (ST)	0.000002000001000000.0			File: ~D:¥Q_Exactive_result¥160608_kosako_3sample¥raw_data¥160411_06_1_wt_minus.raw~; SpectrumID: ~6055~; scans: ~13395~
1	LSP1_MOUSE	Lymphocyte-specific protein 1 OS=Mus musculus GN=Lsp1 PE=1 SV=2	1459	36806	57	43	6	4	5143	1	1	1	671.004	2009.99	3	2009.99	0.0031	1	51.34	0.00014	K	LSRQPSIELPSMAVASTK	T	Oxidation (M); Phospho (ST)	0.000002000001000000.0			File: ~D:¥Q_Exactive_result¥160608_kosako_3sample¥raw_data¥160411_06_1_wt_minus.raw~; SpectrumID: ~5982~; scans: ~13276~
1	LSP1_MOUSE	Lymphocyte-specific protein 1 OS=Mus musculus GN=Lsp1 PE=1 SV=2	1459	36806	57	43	6	4	5145	1	1	1	671.005	2009.99	3	2009.99	0.0064	1	12	1.2	K	LSRQPSIELPSMAVASTK	T	Oxidation (M); Phospho (ST)	0.000002000001000000.0			File: ~D:¥Q_Exactive_result¥160608_kosako_3sample¥raw_data¥160411_06_1_wt_minus.raw~; SpectrumID: ~5953~; scans: ~13222~
1	LSP1_MOUSE	Lymphocyte-specific protein 1 OS=Mus musculus GN=Lsp1 PE=1 SV=2	1459	36806	57	43	6	4	7193	1	1	1	727.37	2179.09	3	2179.09	-0.0006	2	39.15	0.0025	K	SNSVKKSQPTLPISTIDER	L	Phospho (ST)	0.0020000000000000000.0			File: ~D:¥Q_Exactive_result¥160608_kosako_3sample¥raw_data¥160411_06_1_wt_minus.raw~; SpectrumID: ~4942~; scans: ~11177~
1	LSP1_MOUSE	Lymphocyte-specific protein 1 OS=Mus musculus GN=Lsp1 PE=1 SV=2	1459	36806	57	43	6	4	7194	1	1	1	727.37	2179.09	3	2179.09	-0.0004	2	33.9	0.0082	K	SNSVKKSQPTLPISTIDER	L	Phospho (ST)	0.0000000002000000000.0			File: ~D:¥Q_Exactive_result¥160608_kosako_3sample¥raw_data¥160411_06_1_wt_minus.raw~; SpectrumID: ~4905~; scans: ~11115~
1	LSP1_MOUSE	Lymphocyte-specific protein 1 OS=Mus musculus GN=Lsp1 PE=1 SV=2	1459	36806	57	43	6	4	7195	1	1	1	727.371	2179.09	3	2179.09	0.0022	2	41.07	0.0016	K	SNSVKKSQPTLPISTIDER	L	Phospho (ST)	0.0020000000000000000.0			File: ~D:¥Q_Exactive_result¥160608_kosako_3sample¥raw_data¥160411_06_1_wt_minus.raw~; SpectrumID: ~4880~; scans: ~11063~
1	LSP1_MOUSE	Lymphocyte-specific protein 1 OS=Mus musculus GN=Lsp1 PE=1 SV=2	1459	36806	57	43	6	4	7196	1	1	1	727.371	2179.09	3	2179.09	0.0025	2	36.85	0.0041	K	SNSVKKSQPTLPISTIDER	L	Phospho (ST)	0.0020000000000000000.0			File: ~D:¥Q_Exactive_result¥160608_kosako_3sample¥raw_data¥160411_06_1_wt_minus.raw~; SpectrumID: ~4970~; scans: ~11232~
1	LSP1_MOUSE	Lymphocyte-specific protein 1 OS=Mus musculus GN=Lsp1 PE=1 SV=2	1459	36806	57	43	6	4	7197	1	1	1	727.372	2179.09	3	2179.09	0.0057	2	35.41	0.0057	K	SNSVKKSQPTLPISTIDER	L	Phospho (ST)	0.0000000002000000000.0			File: ~D:¥Q_Exactive_result¥160608_kosako_3sample¥raw_data¥160411_06_1_wt_minus.raw~; SpectrumID: ~5005~; scans: ~11292~
1	LSP1_MOUSE	Lymphocyte-specific protein 1 OS=Mus musculus GN=Lsp1 PE=1 SV=2	1459	36806	57	43	6	4	10680	1	1	1	820.744	2459.21	3	2459.21	0.0022	0	11.71	1.4	R	TPSPLALEDTVELSSPPLSPTTK	L	Phospho (ST)	0.00000000020000000000000.0			File: ~D:¥Q_Exactive_result¥160608_kosako_3sample¥raw_data¥160411_06_1_wt_minus.raw~; SpectrumID: ~12662~; scans: ~24795~
1	LSP1_MOUSE	Lymphocyte-specific protein 1 OS=Mus musculus GN=Lsp1 PE=1 SV=2	1459	36806	57	43	6	4	16756	1	1	1	765.87	3059.45	4	3059.46	-0.0099	1	20.71	0.26	R	HQVRTPSPLALEDTVELSSPPLSPTTK	L	2 Phospho (ST)	0.000020200000000000000000000.0			File: ~D:¥Q_Exactive_result¥160608_kosako_3sample¥raw_data¥160411_06_1_wt_minus.raw~; SpectrumID: ~10521~; scans: ~20974~
1	LSP1_MOUSE	Lymphocyte-specific protein 1 OS=Mus musculus GN=Lsp1 PE=1 SV=2	1459	36806	57	43	6	4	16757	1	1	1	1020.83	3059.46	3	3059.46	-0.0047	1	25.11	0.09	R	HQVRTPSPLALEDTVELSSPPLSPTTK	L	2 Phospho (ST)	0.000020200000000000000000000.0			File: ~D:¥Q_Exactive_result¥160608_kosako_3sample¥raw_data¥160411_06_1_wt_minus.raw~; SpectrumID: ~10744~; scans: ~21368~
1	LSP1_MOUSE	Lymphocyte-specific protein 1 OS=Mus musculus GN=Lsp1 PE=1 SV=2	1459	36806	57	43	6	4	16759	1	1	1	1020.83	3059.46	3	3059.46	-0.0025	1	59	3.6e-05	R	HQVRTPSPLALEDTVELSSPPLSPTTK	L	2 Phospho (ST)	0.000020200000000000000000000.0			File: ~D:¥Q_Exactive_result¥160608_kosako_3sample¥raw_data¥160411_06_1_wt_minus.raw~; SpectrumID: ~10636~; scans: ~21181~
1	LSP1_MOUSE	Lymphocyte-specific protein 1 OS=Mus musculus GN=Lsp1 PE=1 SV=2	1459	36806	57	43	6	4	16760	1	1	1	1020.83	3059.46	3	3059.46	0.0006	1	65.27	8.6e-06	R	HQVRTPSPLALEDTVELSSPPLSPTTK	L	2 Phospho (ST)	0.000020200000000000000000000.0			File: ~D:¥Q_Exactive_result¥160608_kosako_3sample¥raw_data¥160411_06_1_wt_minus.raw~; SpectrumID: ~10605~; scans: ~21124~
1	LSP1_MOUSE	Lymphocyte-specific protein 1 OS=Mus musculus GN=Lsp1 PE=1 SV=2	1459	36806	57	43	6	4	16761	1	1	1	765.873	3059.46	4	3059.46	0.0011	1	26.12	0.07	R	HQVRTPSPLALEDTVELSSPPLSPTTK	L	2 Phospho (ST)	0.000020200000000000000000000.0			File: ~D:¥Q_Exactive_result¥160608_kosako_3sample¥raw_data¥160411_06_1_wt_minus.raw~; SpectrumID: ~10651~; scans: ~21207~
1	LSP1_MOUSE	Lymphocyte-specific protein 1 OS=Mus musculus GN=Lsp1 PE=1 SV=2	1459	36806	57	43	6	4	16762	1	1	1	765.873	3059.46	4	3059.46	0.0011	1	39.71	0.0031	R	HQVRTPSPLALEDTVELSSPPLSPTTK	L	2 Phospho (ST)	0.000020200000000000000000000.0			File: ~D:¥Q_Exactive_result¥160608_kosako_3sample¥raw_data¥160411_06_1_wt_minus.raw~; SpectrumID: ~10587~; scans: ~21090~
1	LSP1_MOUSE	Lymphocyte-specific protein 1 OS=Mus musculus GN=Lsp1 PE=1 SV=2	1459	36806	57	43	6	4	16763	1	1	1	765.873	3059.46	4	3059.46	0.0021	1	41.67	0.002	R	HQVRTPSPLALEDTVELSSPPLSPTTK	L	2 Phospho (ST)	0.000020200000000000000000000.0			File: ~D:¥Q_Exactive_result¥160608_kosako_3sample¥raw_data¥160411_06_1_wt_minus.raw~; SpectrumID: ~10617~; scans: ~21147~
1	LSP1_MOUSE	Lymphocyte-specific protein 1 OS=Mus musculus GN=Lsp1 PE=1 SV=2	1459	36806	57	43	6	4	16764	1	1	1	1020.83	3059.47	3	3059.46	0.0045	1	39.55	0.0031	R	HQVRTPSPLALEDTVELSSPPLSPTTK	L	2 Phospho (ST)	0.000000200000020000000000000.0			File: ~D:¥Q_Exactive_result¥160608_kosako_3sample¥raw_data¥160411_06_1_wt_minus.raw~; SpectrumID: ~10539~; scans: ~21006~
1	LSP1_MOUSE	Lymphocyte-specific protein 1 OS=Mus musculus GN=Lsp1 PE=1 SV=2	1459	36806	57	43	6	4	16765	1	1	1	765.874	3059.47	4	3059.46	0.0045	1	15.53	0.79	R	HQVRTPSPLALEDTVELSSPPLSPTTK	L	2 Phospho (ST)	0.000020200000000000000000000.0			File: ~D:¥Q_Exactive_result¥160608_kosako_3sample¥raw_data¥160411_06_1_wt_minus.raw~; SpectrumID: ~10720~; scans: ~21326~
1	LSP1_MOUSE	Lymphocyte-specific protein 1 OS=Mus musculus GN=Lsp1 PE=1 SV=2	1459	36806	57	43	6	4	16766	1	1	1	1020.83	3059.47	3	3059.46	0.0061	1	69.58	3.1e-06	R	HQVRTPSPLALEDTVELSSPPLSPTTK	L	2 Phospho (ST)	0.000020200000000000000000000.0			File: ~D:¥Q_Exactive_result¥160608_kosako_3sample¥raw_data¥160411_06_1_wt_minus.raw~; SpectrumID: ~10573~; scans: ~21066~
1	LSP1_MOUSE	Lymphocyte-specific protein 1 OS=Mus musculus GN=Lsp1 PE=1 SV=2	1459	36806	57	43	6	4	16767	1	1	1	765.874	3059.47	4	3059.46	0.0065	1	27.19	0.054	R	HQVRTPSPLALEDTVELSSPPLSPTTK	L	2 Phospho (ST)	0.000020200000000000000000000.0			File: ~D:¥Q_Exactive_result¥160608_kosako_3sample¥raw_data¥160411_06_1_wt_minus.raw~; SpectrumID: ~10556~; scans: ~21034~
1	LSP1_MOUSE	Lymphocyte-specific protein 1 OS=Mus musculus GN=Lsp1 PE=1 SV=2	1459	36806	57	43	6	4	16768	1	1	1	765.875	3059.47	4	3059.46	0.0072	1	14.5	1	R	HQVRTPSPLALEDTVELSSPPLSPTTK	L	2 Phospho (ST)	0.000020200000000000000000000.0			File: ~D:¥Q_Exactive_result¥160608_kosako_3sample¥raw_data¥160411_06_1_wt_minus.raw~; SpectrumID: ~10486~; scans: ~20913~
1	LSP1_MOUSE	Lymphocyte-specific protein 1 OS=Mus musculus GN=Lsp1 PE=1 SV=2	1459	36806	57	43	6	4	17378	1	1	1	1047.49	3139.43	3	3139.43	0.0065	1	6.74	7.4	R	HQVRTPSPLALEDTVELSSPPLSPTTK	L	3 Phospho (ST)	0.000020200000020000000000000.0			File: ~D:¥Q_Exactive_result¥160608_kosako_3sample¥raw_data¥160411_06_1_wt_minus.raw~; SpectrumID: ~11316~; scans: ~22504~
1	LSP1_MOUSE	Lymphocyte-specific protein 1 OS=Mus musculus GN=Lsp1 PE=1 SV=2	1459	36806	57	43	6	4	18138	1	1	1	813.405	3249.59	4	3249.57	0.0163	2	0.79	18	R	QLQDQDKDKEDDGGHSLEQPGQQTLISLK	S					File: ~D:¥Q_Exactive_result¥160608_kosako_3sample¥raw_data¥160411_06_1_wt_minus.raw~; SpectrumID: ~5254~; scans: ~11845~
2	SMAP_MOUSE	Small acidic protein OS=Mus musculus GN=Smap PE=1 SV=1	1105	20091	35	26	5	5	11337	1	1	1	1258	2513.98	2	2513.98	-0.0043	0	106.94	3.3e-10	R	SASPDDDLGSSNWEAADLGNEER	K	Phospho (ST)	0.20000000000000000000000.0			File: ~D:¥Q_Exactive_result¥160608_kosako_3sample¥raw_data¥160411_06_1_wt_minus.raw~; SpectrumID: ~9733~; scans: ~19705~
2	SMAP_MOUSE	Small acidic protein OS=Mus musculus GN=Smap PE=1 SV=1	1105	20091	35	26	5	5	11338	1	1	1	839	2513.98	3	2513.98	-0.0029	0	70.78	1.4e-06	R	SASPDDDLGSSNWEAADLGNEER	K	Phospho (ST)	0.00200000000000000000000.0			File: ~D:¥Q_Exactive_result¥160608_kosako_3sample¥raw_data¥160411_06_1_wt_minus.raw~; SpectrumID: ~9642~; scans: ~19559~
2	SMAP_MOUSE	Small acidic protein OS=Mus musculus GN=Smap PE=1 SV=1	1105	20091	35	26	5	5	11339	1	1	1	1258	2513.98	2	2513.98	-0.0021	0	109.32	2e-10	R	SASPDDDLGSSNWEAADLGNEER	K	Phospho (ST)	0.20000000000000000000000.0			File: ~D:¥Q_Exactive_result¥160608_kosako_3sample¥raw_data¥160411_06_1_wt_minus.raw~; SpectrumID: ~9695~; scans: ~19641~
2	SMAP_MOUSE	Small acidic protein OS=Mus musculus GN=Smap PE=1 SV=1	1105	20091	35	26	5	5	11340	1	1	1	839.001	2513.98	3	2513.98	-0.0005	0	57.04	3.4e-05	R	SASPDDDLGSSNWEAADLGNEER	K	Phospho (ST)	0.00200000000000000000000.0			File: ~D:¥Q_Exactive_result¥160608_kosako_3sample¥raw_data¥160411_06_1_wt_minus.raw~; SpectrumID: ~9756~; scans: ~19746~
2	SMAP_MOUSE	Small acidic protein OS=Mus musculus GN=Smap PE=1 SV=1	1105	20091	35	26	5	5	11341	1	1	1	839.002	2513.98	3	2513.98	0.001	0	32.95	0.0087	R	SASPDDDLGSSNWEAADLGNEER	K	Phospho (ST)	0.00000000002000000000000.0			File: ~D:¥Q_Exactive_result¥160608_kosako_3sample¥raw_data¥160411_06_1_wt_minus.raw~; SpectrumID: ~9610~; scans: ~19502~
2	SMAP_MOUSE	Small acidic protein OS=Mus musculus GN=Smap PE=1 SV=1	1105	20091	35	26	5	5	11342	1	1	1	839.002	2513.98	3	2513.98	0.0012	0	67.59	3e-06	R	SASPDDDLGSSNWEAADLGNEER	K	Phospho (ST)	0.00200000000000000000000.0			File: ~D:¥Q_Exactive_result¥160608_kosako_3sample¥raw_data¥160411_06_1_wt_minus.raw~; SpectrumID: ~9685~; scans: ~19625~
2	SMAP_MOUSE	Small acidic protein OS=Mus musculus GN=Smap PE=1 SV=1	1105	20091	35	26	5	5	11343	1	1	1	1258	2513.98	2	2513.98	0.0013	0	107.65	3e-10	R	SASPDDDLGSSNWEAADLGNEER	K	Phospho (ST)	0.20000000000000000000000.0			File: ~D:¥Q_Exactive_result¥160608_kosako_3sample¥raw_data¥160411_06_1_wt_minus.raw~; SpectrumID: ~9651~; scans: ~19574~
2	SMAP_MOUSE	Small acidic protein OS=Mus musculus GN=Smap PE=1 SV=1	1105	20091	35	26	5	5	11344	1	1	1	839.002	2513.98	3	2513.98	0.0017	0	34.47	0.0061	R	SASPDDDLGSSNWEAADLGNEER	K	Phospho (ST)	0.00000000002000000000000.0			File: ~D:¥Q_Exactive_result¥160608_kosako_3sample¥raw_data¥160411_06_1_wt_minus.raw~; SpectrumID: ~9832~; scans: ~19878~
2	SMAP_MOUSE	Small acidic protein OS=Mus musculus GN=Smap PE=1 SV=1	1105	20091	35	26	5	5	11345	1	1	1	839.002	2513.99	3	2513.98	0.003	0	65.54	4.8e-06	R	SASPDDDLGSSNWEAADLGNEER	K	Phospho (ST)	0.00200000000000000000000.0			File: ~D:¥Q_Exactive_result¥160608_kosako_3sample¥raw_data¥160411_06_1_wt_minus.raw~; SpectrumID: ~9722~; scans: ~19687~
2	SMAP_MOUSE	Small acidic protein OS=Mus musculus GN=Smap PE=1 SV=1	1105	20091	35	26	5	5	12739	1	1	1	881.699	2642.07	3	2642.08	-0.002	1	5.09	7.2	R	SASPDDDLGSSNWEAADLGNEERK	Q	Phospho (ST)	0.002000000000000000000000.0			File: ~D:¥Q_Exactive_result¥160608_kosako_3sample¥raw_data¥160411_06_1_wt_minus.raw~; SpectrumID: ~7755~; scans: ~16445~
2	SMAP_MOUSE	Small acidic protein OS=Mus musculus GN=Smap PE=1 SV=1	1105	20091	35	26	5	5	12740	1	1	1	881.7	2642.08	3	2642.08	0.0022	1	59.27	2.7e-05	R	SASPDDDLGSSNWEAADLGNEERK	Q	Phospho (ST)	0.002000000000000000000000.0			File: ~D:¥Q_Exactive_result¥160608_kosako_3sample¥raw_data¥160411_06_1_wt_minus.raw~; SpectrumID: ~7842~; scans: ~16575~
2	SMAP_MOUSE	Small acidic protein OS=Mus musculus GN=Smap PE=1 SV=1	1105	20091	35	26	5	5	12741	1	1	1	881.701	2642.08	3	2642.08	0.0048	1	46.58	0.00052	R	SASPDDDLGSSNWEAADLGNEERK	Q	Phospho (ST)	0.002000000000000000000000.0			File: ~D:¥Q_Exactive_result¥160608_kosako_3sample¥raw_data¥160411_06_1_wt_minus.raw~; SpectrumID: ~7802~; scans: ~16513~
2	SMAP_MOUSE	Small acidic protein OS=Mus musculus GN=Smap PE=1 SV=1	1105	20091	35	26	5	5	12957	1	1	1	891.035	2670.08	3	2670.08	-0.0002	1	60.77	2e-05	K	RSASPDDDLGSSNWEAADLGNEER	K	Phospho (ST)	0.000200000000000000000000.0			File: ~D:¥Q_Exactive_result¥160608_kosako_3sample¥raw_data¥160411_06_1_wt_minus.raw~; SpectrumID: ~7864~; scans: ~16609~
2	SMAP_MOUSE	Small acidic protein OS=Mus musculus GN=Smap PE=1 SV=1	1105	20091	35	26	5	5	13533	1	1	1	679.812	2715.22	4	2715.22	0.0019	2	42.5	0.0014	R	TGEEDKKINEELESQYQQSMDSK	L					File: ~D:¥Q_Exactive_result¥160608_kosako_3sample¥raw_data¥160411_06_1_wt_minus.raw~; SpectrumID: ~5995~; scans: ~13300~
2	SMAP_MOUSE	Small acidic protein OS=Mus musculus GN=Smap PE=1 SV=1	1105	20091	35	26	5	5	13534	1	1	1	679.813	2715.22	4	2715.22	0.0041	2	33.51	0.012	R	TGEEDKKINEELESQYQQSMDSK	L					File: ~D:¥Q_Exactive_result¥160608_kosako_3sample¥raw_data¥160411_06_1_wt_minus.raw~; SpectrumID: ~6032~; scans: ~13361~
2	SMAP_MOUSE	Small acidic protein OS=Mus musculus GN=Smap PE=1 SV=1	1105	20091	35	26	5	5	13535	1	1	1	679.813	2715.23	4	2715.22	0.007	2	25.5	0.073	R	TGEEDKKINEELESQYQQSMDSK	L					File: ~D:¥Q_Exactive_result¥160608_kosako_3sample¥raw_data¥160411_06_1_wt_minus.raw~; SpectrumID: ~5965~; scans: ~13246~
2	SMAP_MOUSE	Small acidic protein OS=Mus musculus GN=Smap PE=1 SV=1	1105	20091	35	26	5	5	15381	1	1	1	967.083	2898.23	3	2898.23	-0.0025	2	8.38	3.6	R	SASPDDDLGSSNWEAADLGNEERKQK	F	Phospho (ST)	0.00200000000000000000000000.0			File: ~D:¥Q_Exactive_result¥160608_kosako_3sample¥raw_data¥160411_06_1_wt_minus.raw~; SpectrumID: ~6534~; scans: ~14423~
2	SMAP_MOUSE	Small acidic protein OS=Mus musculus GN=Smap PE=1 SV=1	1105	20091	35	26	5	5	15382	1	1	1	967.083	2898.23	3	2898.23	-0.0025	2	13.21	1.2	R	SASPDDDLGSSNWEAADLGNEERKQK	F	Phospho (ST)	0.00200000000000000000000000.0			File: ~D:¥Q_Exactive_result¥160608_kosako_3sample¥raw_data¥160411_06_1_wt_minus.raw~; SpectrumID: ~6272~; scans: ~13872~
2	SMAP_MOUSE	Small acidic protein OS=Mus musculus GN=Smap PE=1 SV=1	1105	20091	35	26	5	5	15383	1	1	1	725.564	2898.23	4	2898.23	-0.0025	2	21	0.2	R	SASPDDDLGSSNWEAADLGNEERKQK	F	Phospho (ST)	0.00200000000000000000000000.0			File: ~D:¥Q_Exactive_result¥160608_kosako_3sample¥raw_data¥160411_06_1_wt_minus.raw~; SpectrumID: ~6480~; scans: ~14296~
2	SMAP_MOUSE	Small acidic protein OS=Mus musculus GN=Smap PE=1 SV=1	1105	20091	35	26	5	5	15384	1	1	1	725.564	2898.23	4	2898.23	-0.0022	2	25.65	0.067	R	SASPDDDLGSSNWEAADLGNEERKQK	F	Phospho (ST)	0.00200000000000000000000000.0			File: ~D:¥Q_Exactive_result¥160608_kosako_3sample¥raw_data¥160411_06_1_wt_minus.raw~; SpectrumID: ~6291~; scans: ~13906~
2	SMAP_MOUSE	Small acidic protein OS=Mus musculus GN=Smap PE=1 SV=1	1105	20091	35	26	5	5	15385	1	1	1	967.084	2898.23	3	2898.23	0.0002	2	18.23	0.37	R	SASPDDDLGSSNWEAADLGNEERKQK	F	Phospho (ST)	0.00200000000000000000000000.0			File: ~D:¥Q_Exactive_result¥160608_kosako_3sample¥raw_data¥160411_06_1_wt_minus.raw~; SpectrumID: ~6301~; scans: ~13926~
2	SMAP_MOUSE	Small acidic protein OS=Mus musculus GN=Smap PE=1 SV=1	1105	20091	35	26	5	5	15386	1	1	1	967.085	2898.23	3	2898.23	0.0011	2	51.22	0.00019	R	SASPDDDLGSSNWEAADLGNEERKQK	F	Phospho (ST)	0.00200000000000000000000000.0			File: ~D:¥Q_Exactive_result¥160608_kosako_3sample¥raw_data¥160411_06_1_wt_minus.raw~; SpectrumID: ~6425~; scans: ~14182~
2	SMAP_MOUSE	Small acidic protein OS=Mus musculus GN=Smap PE=1 SV=1	1105	20091	35	26	5	5	15387	1	1	1	967.085	2898.23	3	2898.23	0.0011	2	52.11	0.00015	R	SASPDDDLGSSNWEAADLGNEERKQK	F	Phospho (ST)	0.00200000000000000000000000.0			File: ~D:¥Q_Exactive_result¥160608_kosako_3sample¥raw_data¥160411_06_1_wt_minus.raw~; SpectrumID: ~6381~; scans: ~14083~
2	SMAP_MOUSE	Small acidic protein OS=Mus musculus GN=Smap PE=1 SV=1	1105	20091	35	26	5	5	15388	1	1	1	725.565	2898.23	4	2898.23	0.0014	2	47.2	0.00047	R	SASPDDDLGSSNWEAADLGNEERKQK	F	Phospho (ST)	0.00200000000000000000000000.0			File: ~D:¥Q_Exactive_result¥160608_kosako_3sample¥raw_data¥160411_06_1_wt_minus.raw~; SpectrumID: ~6411~; scans: ~14144~
2	SMAP_MOUSE	Small acidic protein OS=Mus musculus GN=Smap PE=1 SV=1	1105	20091	35	26	5	5	15389	1	1	1	725.565	2898.23	4	2898.23	0.0019	2	39.77	0.0027	R	SASPDDDLGSSNWEAADLGNEERKQK	F	Phospho (ST)	0.00200000000000000000000000.0			File: ~D:¥Q_Exactive_result¥160608_kosako_3sample¥raw_data¥160411_06_1_wt_minus.raw~; SpectrumID: ~6387~; scans: ~14093~
2	SMAP_MOUSE	Small acidic protein OS=Mus musculus GN=Smap PE=1 SV=1	1105	20091	35	26	5	5	15390	1	1	1	967.085	2898.23	3	2898.23	0.0021	2	40.06	0.0025	R	SASPDDDLGSSNWEAADLGNEERKQK	F	Phospho (ST)	0.00200000000000000000000000.0			File: ~D:¥Q_Exactive_result¥160608_kosako_3sample¥raw_data¥160411_06_1_wt_minus.raw~; SpectrumID: ~6328~; scans: ~13979~
2	SMAP_MOUSE	Small acidic protein OS=Mus musculus GN=Smap PE=1 SV=1	1105	20091	35	26	5	5	15391	1	1	1	967.085	2898.23	3	2898.23	0.0022	2	50.82	0.00021	R	SASPDDDLGSSNWEAADLGNEERKQK	F	Phospho (ST)	0.00200000000000000000000000.0			File: ~D:¥Q_Exactive_result¥160608_kosako_3sample¥raw_data¥160411_06_1_wt_minus.raw~; SpectrumID: ~6407~; scans: ~14136~
2	SMAP_MOUSE	Small acidic protein OS=Mus musculus GN=Smap PE=1 SV=1	1105	20091	35	26	5	5	15392	1	1	1	725.566	2898.23	4	2898.23	0.0024	2	60.05	2.5e-05	R	SASPDDDLGSSNWEAADLGNEERKQK	F	Phospho (ST)	0.00200000000000000000000000.0			File: ~D:¥Q_Exactive_result¥160608_kosako_3sample¥raw_data¥160411_06_1_wt_minus.raw~; SpectrumID: ~6431~; scans: ~14192~
2	SMAP_MOUSE	Small acidic protein OS=Mus musculus GN=Smap PE=1 SV=1	1105	20091	35	26	5	5	15393	1	1	1	967.085	2898.23	3	2898.23	0.0026	2	52.4	0.00015	R	SASPDDDLGSSNWEAADLGNEERKQK	F	Phospho (ST)	0.00200000000000000000000000.0			File: ~D:¥Q_Exactive_result¥160608_kosako_3sample¥raw_data¥160411_06_1_wt_minus.raw~; SpectrumID: ~6356~; scans: ~14032~
2	SMAP_MOUSE	Small acidic protein OS=Mus musculus GN=Smap PE=1 SV=1	1105	20091	35	26	5	5	15394	1	1	1	967.085	2898.23	3	2898.23	0.003	2	35.09	0.0077	R	SASPDDDLGSSNWEAADLGNEERKQK	F	Phospho (ST)	0.00200000000000000000000000.0			File: ~D:¥Q_Exactive_result¥160608_kosako_3sample¥raw_data¥160411_06_1_wt_minus.raw~; SpectrumID: ~6449~; scans: ~14232~
2	SMAP_MOUSE	Small acidic protein OS=Mus musculus GN=Smap PE=1 SV=1	1105	20091	35	26	5	5	15395	1	1	1	967.085	2898.23	3	2898.23	0.0039	2	23.78	0.1	R	SASPDDDLGSSNWEAADLGNEERKQK	F	Phospho (ST)	0.00200000000000000000000000.0			File: ~D:¥Q_Exactive_result¥160608_kosako_3sample¥raw_data¥160411_06_1_wt_minus.raw~; SpectrumID: ~6493~; scans: ~14329~
2	SMAP_MOUSE	Small acidic protein OS=Mus musculus GN=Smap PE=1 SV=1	1105	20091	35	26	5	5	15396	1	1	1	725.566	2898.23	4	2898.23	0.0044	2	49.91	0.00026	R	SASPDDDLGSSNWEAADLGNEERKQK	F	Phospho (ST)	0.00200000000000000000000000.0			File: ~D:¥Q_Exactive_result¥160608_kosako_3sample¥raw_data¥160411_06_1_wt_minus.raw~; SpectrumID: ~6361~; scans: ~14041~
2	SMAP_MOUSE	Small acidic protein OS=Mus musculus GN=Smap PE=1 SV=1	1105	20091	35	26	5	5	15397	1	1	1	725.566	2898.24	4	2898.23	0.0046	2	32.16	0.015	R	SASPDDDLGSSNWEAADLGNEERKQK	F	Phospho (ST)	0.00200000000000000000000000.0			File: ~D:¥Q_Exactive_result¥160608_kosako_3sample¥raw_data¥160411_06_1_wt_minus.raw~; SpectrumID: ~6333~; scans: ~13989~
2	SMAP_MOUSE	Small acidic protein OS=Mus musculus GN=Smap PE=1 SV=1	1105	20091	35	26	5	5	15398	1	1	1	725.568	2898.24	4	2898.23	0.0119	2	5.57	7.3	R	SASPDDDLGSSNWEAADLGNEERKQK	F	Phospho (ST)	0.00200000000000000000000000.0			File: ~D:¥Q_Exactive_result¥160608_kosako_3sample¥raw_data¥160411_06_1_wt_minus.raw~; SpectrumID: ~6501~; scans: ~14346~
2	SMAP_MOUSE	Small acidic protein OS=Mus musculus GN=Smap PE=1 SV=1	1105	20091	35	26	5	5	15399	1	1	1	967.088	2898.24	3	2898.23	0.0119	2	58.61	3.6e-05	R	SASPDDDLGSSNWEAADLGNEERKQK	F	Phospho (ST)	0.00200000000000000000000000.0			File: ~D:¥Q_Exactive_result¥160608_kosako_3sample¥raw_data¥160411_06_1_wt_minus.raw~; SpectrumID: ~6474~; scans: ~14282~
3	TCOF_MOUSE	Treacle protein OS=Mus musculus GN=Tcof1 PE=1 SV=1	1051	135035	31	21	10	7	1076	1	1	1	633.31	1264.61	2	1264.61	-0.0004	1	30.54	0.013	R	KLSGDLEAGAPK	N	Phospho (ST)	0.002000000000.0			File: ~D:¥Q_Exactive_result¥160608_kosako_3sample¥raw_data¥160411_06_1_wt_minus.raw~; SpectrumID: ~2752~; scans: ~7089~
3	TCOF_MOUSE	Treacle protein OS=Mus musculus GN=Tcof1 PE=1 SV=1	1051	135035	31	21	10	7	1077	1	1	1	633.311	1264.61	2	1264.61	0	1	75.09	4.5e-07	R	KLSGDLEAGAPK	N	Phospho (ST)	0.002000000000.0			File: ~D:¥Q_Exactive_result¥160608_kosako_3sample¥raw_data¥160411_06_1_wt_minus.raw~; SpectrumID: ~2781~; scans: ~7144~
3	TCOF_MOUSE	Treacle protein OS=Mus musculus GN=Tcof1 PE=1 SV=1	1051	135035	31	21	10	7	1078	1	1	1	633.311	1264.61	2	1264.61	0.0012	1	74.12	5.8e-07	R	KLSGDLEAGAPK	N	Phospho (ST)	0.002000000000.0			File: ~D:¥Q_Exactive_result¥160608_kosako_3sample¥raw_data¥160411_06_1_wt_minus.raw~; SpectrumID: ~2799~; scans: ~7192~
3	TCOF_MOUSE	Treacle protein OS=Mus musculus GN=Tcof1 PE=1 SV=1	1051	135035	31	21	10	7	1079	1	1	1	633.311	1264.61	2	1264.61	0.0016	1	79.4	1.7e-07	R	KLSGDLEAGAPK	N	Phospho (ST)	0.002000000000.0			File: ~D:¥Q_Exactive_result¥160608_kosako_3sample¥raw_data¥160411_06_1_wt_minus.raw~; SpectrumID: ~2816~; scans: ~7239~
3	TCOF_MOUSE	Treacle protein OS=Mus musculus GN=Tcof1 PE=1 SV=1	1051	135035	31	21	10	7	1081	1	1	1	633.312	1264.61	2	1264.61	0.0022	1	41.6	0.001	R	KLSGDLEAGAPK	N	Phospho (ST)	0.002000000000.0			File: ~D:¥Q_Exactive_result¥160608_kosako_3sample¥raw_data¥160411_06_1_wt_minus.raw~; SpectrumID: ~2831~; scans: ~7284~
3	TCOF_MOUSE	Treacle protein OS=Mus musculus GN=Tcof1 PE=1 SV=1	1051	135035	31	21	10	7	1306	4	1	1	688.333	1374.65	2	1374.66	-0.0119	1	0.9	12	K	QKAEDDETLQAK	K					File: ~D:¥Q_Exactive_result¥160608_kosako_3sample¥raw_data¥160411_06_1_wt_minus.raw~; SpectrumID: ~6519~; scans: ~14390~
3	TCOF_MOUSE	Treacle protein OS=Mus musculus GN=Tcof1 PE=1 SV=1	1051	135035	31	21	10	7	1422	1	1	1	474.576	1420.71	3	1420.71	-0.0002	2	20.43	0.13	K	RKLSGDLEAGAPK	N	Phospho (ST)	0.0002000000000.0			File: ~D:¥Q_Exactive_result¥160608_kosako_3sample¥raw_data¥160411_06_1_wt_minus.raw~; SpectrumID: ~1353~; scans: ~4612~
3	TCOF_MOUSE	Treacle protein OS=Mus musculus GN=Tcof1 PE=1 SV=1	1051	135035	31	21	10	7	1423	1	1	1	474.577	1420.71	3	1420.71	0.0003	2	33.05	0.007	K	RKLSGDLEAGAPK	N	Phospho (ST)	0.0002000000000.0			File: ~D:¥Q_Exactive_result¥160608_kosako_3sample¥raw_data¥160411_06_1_wt_minus.raw~; SpectrumID: ~1393~; scans: ~4674~
3	TCOF_MOUSE	Treacle protein OS=Mus musculus GN=Tcof1 PE=1 SV=1	1051	135035	31	21	10	7	1424	1	1	1	474.577	1420.71	3	1420.71	0.0008	2	23.32	0.065	K	RKLSGDLEAGAPK	N	Phospho (ST)	0.0002000000000.0			File: ~D:¥Q_Exactive_result¥160608_kosako_3sample¥raw_data¥160411_06_1_wt_minus.raw~; SpectrumID: ~1436~; scans: ~4740~
3	TCOF_MOUSE	Treacle protein OS=Mus musculus GN=Tcof1 PE=1 SV=1	1051	135035	31	21	10	7	2046	1	1	1	799.395	1596.78	2	1596.78	-0.0004	0	10.69	1.4	K	AGAVTSSASLSSPALAK	G	Phospho (ST)	0.00000000000200000.0			File: ~D:¥Q_Exactive_result¥160608_kosako_3sample¥raw_data¥160411_06_1_wt_minus.raw~; SpectrumID: ~5065~; scans: ~11405~
3	TCOF_MOUSE	Treacle protein OS=Mus musculus GN=Tcof1 PE=1 SV=1	1051	135035	31	21	10	7	2492	1	1	1	561.612	1681.81	3	1681.81	0.0021	2	28.39	0.029	R	ASAVSPEKAPMTSKAK	S	Phospho (ST)	0.0000200000000000.0			File: ~D:¥Q_Exactive_result¥160608_kosako_3sample¥raw_data¥160411_06_1_wt_minus.raw~; SpectrumID: ~756~; scans: ~3199~
3	TCOF_MOUSE	Treacle protein OS=Mus musculus GN=Tcof1 PE=1 SV=1	1051	135035	31	21	10	7	5704	1	1	1	684.99	2051.95	3	2051.95	-0.0034	0	16.36	0.54	K	STSSSPAPTQTLPNSITQR	L	Phospho (ST)	0.0020000000000000000.0			File: ~D:¥Q_Exactive_result¥160608_kosako_3sample¥raw_data¥160411_06_1_wt_minus.raw~; SpectrumID: ~5872~; scans: ~12965~
3	TCOF_MOUSE	Treacle protein OS=Mus musculus GN=Tcof1 PE=1 SV=1	1051	135035	31	21	10	7	6831	1	1	1	715.678	2144.01	3	2144.02	-0.0028	0	28.31	0.036	R	NSSPAVPAPTPEGVQAVNTTK	K	Phospho (ST)	0.002000000000000000000.0			File: ~D:¥Q_Exactive_result¥160608_kosako_3sample¥raw_data¥160411_06_1_wt_minus.raw~; SpectrumID: ~5971~; scans: ~13257~
3	TCOF_MOUSE	Treacle protein OS=Mus musculus GN=Tcof1 PE=1 SV=1	1051	135035	31	21	10	7	6832	1	1	1	715.679	2144.02	3	2144.02	0.0005	0	12.53	1.3	R	NSSPAVPAPTPEGVQAVNTTK	K	Phospho (ST)	0.002000000000000000000.0			File: ~D:¥Q_Exactive_result¥160608_kosako_3sample¥raw_data¥160411_06_1_wt_minus.raw~; SpectrumID: ~5943~; scans: ~13203~
3	TCOF_MOUSE	Treacle protein OS=Mus musculus GN=Tcof1 PE=1 SV=1	1051	135035	31	21	10	7	8475	1	1	1	758.377	2272.11	3	2272.11	0.0001	1	34.97	0.0072	R	NSSPAVPAPTPEGVQAVNTTKK	A	Phospho (ST)	0.0020000000000000000000.0			File: ~D:¥Q_Exactive_result¥160608_kosako_3sample¥raw_data¥160411_06_1_wt_minus.raw~; SpectrumID: ~4760~; scans: ~10812~
3	TCOF_MOUSE	Treacle protein OS=Mus musculus GN=Tcof1 PE=1 SV=1	1051	135035	31	21	10	7	8476	1	1	1	758.377	2272.11	3	2272.11	0.0005	1	24.87	0.073	R	NSSPAVPAPTPEGVQAVNTTKK	A	Phospho (ST)	0.0020000000000000000000.0			File: ~D:¥Q_Exactive_result¥160608_kosako_3sample¥raw_data¥160411_06_1_wt_minus.raw~; SpectrumID: ~4740~; scans: ~10763~
3	TCOF_MOUSE	Treacle protein OS=Mus musculus GN=Tcof1 PE=1 SV=1	1051	135035	31	21	10	7	8478	1	1	1	758.378	2272.11	3	2272.11	0.0018	1	29.95	0.022	R	NSSPAVPAPTPEGVQAVNTTKK	A	Phospho (ST)	0.0020000000000000000000.0			File: ~D:¥Q_Exactive_result¥160608_kosako_3sample¥raw_data¥160411_06_1_wt_minus.raw~; SpectrumID: ~4724~; scans: ~10718~
3	TCOF_MOUSE	Treacle protein OS=Mus musculus GN=Tcof1 PE=1 SV=1	1051	135035	31	21	10	7	8479	1	1	1	758.379	2272.11	3	2272.11	0.0036	1	5.27	6.3	R	NSSPAVPAPTPEGVQAVNTTKK	A	Phospho (ST)	0.0020000000000000000000.0			File: ~D:¥Q_Exactive_result¥160608_kosako_3sample¥raw_data¥160411_06_1_wt_minus.raw~; SpectrumID: ~4813~; scans: ~10928~
3	TCOF_MOUSE	Treacle protein OS=Mus musculus GN=Tcof1 PE=1 SV=1	1051	135035	31	21	10	7	8480	1	1	1	758.379	2272.11	3	2272.11	0.0045	1	22.32	0.13	R	NSSPAVPAPTPEGVQAVNTTKK	A	Phospho (ST)	0.0020000000000000000000.0			File: ~D:¥Q_Exactive_result¥160608_kosako_3sample¥raw_data¥160411_06_1_wt_minus.raw~; SpectrumID: ~4781~; scans: ~10862~
3	TCOF_MOUSE	Treacle protein OS=Mus musculus GN=Tcof1 PE=1 SV=1	1051	135035	31	21	10	7	8481	1	1	1	758.38	2272.12	3	2272.11	0.0084	1	10.03	2.1	R	NSSPAVPAPTPEGVQAVNTTKK	A	Phospho (ST)	0.0020000000000000000000.0			File: ~D:¥Q_Exactive_result¥160608_kosako_3sample¥raw_data¥160411_06_1_wt_minus.raw~; SpectrumID: ~4702~; scans: ~10668~
3	TCOF_MOUSE	Treacle protein OS=Mus musculus GN=Tcof1 PE=1 SV=1	1051	135035	31	21	10	7	15225	1	1	1	960.116	2877.33	3	2877.33	-0.0003	0	53.56	0.00012	K	SAEPLANTVLASETEEEGNAQALGPTAK	S	Phospho (ST)	0.0000000000000200000000000000.0			File: ~D:¥Q_Exactive_result¥160608_kosako_3sample¥raw_data¥160411_06_1_wt_minus.raw~; SpectrumID: ~9707~; scans: ~19661~
3	TCOF_MOUSE	Treacle protein OS=Mus musculus GN=Tcof1 PE=1 SV=1	1051	135035	31	21	10	7	15226	1	1	1	960.117	2877.33	3	2877.33	0.0026	0	80.54	2.5e-07	K	SAEPLANTVLASETEEEGNAQALGPTAK	S	Phospho (ST)	0.0000000000000200000000000000.0			File: ~D:¥Q_Exactive_result¥160608_kosako_3sample¥raw_data¥160411_06_1_wt_minus.raw~; SpectrumID: ~9629~; scans: ~19536~
3	TCOF_MOUSE	Treacle protein OS=Mus musculus GN=Tcof1 PE=1 SV=1	1051	135035	31	21	10	7	15227	1	1	1	960.118	2877.33	3	2877.33	0.0054	0	81.42	2e-07	K	SAEPLANTVLASETEEEGNAQALGPTAK	S	Phospho (ST)	0.0000000000000200000000000000.0			File: ~D:¥Q_Exactive_result¥160608_kosako_3sample¥raw_data¥160411_06_1_wt_minus.raw~; SpectrumID: ~9667~; scans: ~19598~
3	TCOF_MOUSE	Treacle protein OS=Mus musculus GN=Tcof1 PE=1 SV=1	1051	135035	31	21	10	7	15228	1	1	1	960.119	2877.34	3	2877.33	0.0079	0	56.46	6.4e-05	K	SAEPLANTVLASETEEEGNAQALGPTAK	S	Phospho (ST)	0.0000000000000200000000000000.0			File: ~D:¥Q_Exactive_result¥160608_kosako_3sample¥raw_data¥160411_06_1_wt_minus.raw~; SpectrumID: ~9596~; scans: ~19479~
3	TCOF_MOUSE	Treacle protein OS=Mus musculus GN=Tcof1 PE=1 SV=1	1051	135035	31	21	10	7	16401	1	1	1	1002.82	3005.42	3	3005.42	0.0015	1	90.98	2.2e-08	K	KSAEPLANTVLASETEEEGNAQALGPTAK	S	Phospho (ST)	0.00000000000000200000000000000.0			File: ~D:¥Q_Exactive_result¥160608_kosako_3sample¥raw_data¥160411_06_1_wt_minus.raw~; SpectrumID: ~8098~; scans: ~16971~
3	TCOF_MOUSE	Treacle protein OS=Mus musculus GN=Tcof1 PE=1 SV=1	1051	135035	31	21	10	7	16402	1	1	1	1002.82	3005.42	3	3005.42	0.0018	1	118.77	3.6e-11	K	KSAEPLANTVLASETEEEGNAQALGPTAK	S	Phospho (ST)	0.00000000000020000000000000000.0			File: ~D:¥Q_Exactive_result¥160608_kosako_3sample¥raw_data¥160411_06_1_wt_minus.raw~; SpectrumID: ~7978~; scans: ~16785~
3	TCOF_MOUSE	Treacle protein OS=Mus musculus GN=Tcof1 PE=1 SV=1	1051	135035	31	21	10	7	16403	1	1	1	1002.82	3005.43	3	3005.42	0.0022	1	78.91	3.5e-07	K	KSAEPLANTVLASETEEEGNAQALGPTAK	S	Phospho (ST)	0.00000000000000200000000000000.0			File: ~D:¥Q_Exactive_result¥160608_kosako_3sample¥raw_data¥160411_06_1_wt_minus.raw~; SpectrumID: ~7940~; scans: ~16724~
3	TCOF_MOUSE	Treacle protein OS=Mus musculus GN=Tcof1 PE=1 SV=1	1051	135035	31	21	10	7	16404	1	1	1	1002.82	3005.43	3	3005.42	0.0024	1	103.15	1.3e-09	K	KSAEPLANTVLASETEEEGNAQALGPTAK	S	Phospho (ST)	0.00000000000020000000000000000.0			File: ~D:¥Q_Exactive_result¥160608_kosako_3sample¥raw_data¥160411_06_1_wt_minus.raw~; SpectrumID: ~8056~; scans: ~16907~
3	TCOF_MOUSE	Treacle protein OS=Mus musculus GN=Tcof1 PE=1 SV=1	1051	135035	31	21	10	7	16405	1	1	1	1002.82	3005.43	3	3005.42	0.0031	1	114.46	9.7e-11	K	KSAEPLANTVLASETEEEGNAQALGPTAK	S	Phospho (ST)	0.00000000000020000000000000000.0			File: ~D:¥Q_Exactive_result¥160608_kosako_3sample¥raw_data¥160411_06_1_wt_minus.raw~; SpectrumID: ~8016~; scans: ~16845~
3	TCOF_MOUSE	Treacle protein OS=Mus musculus GN=Tcof1 PE=1 SV=1	1051	135035	31	21	10	7	17009	1	1	1	1029.47	3085.39	3	3085.39	0.0046	1	85.76	8.7e-08	K	KSAEPLANTVLASETEEEGNAQALGPTAK	S	2 Phospho (ST)	0.00000000000020200000000000000.0			File: ~D:¥Q_Exactive_result¥160608_kosako_3sample¥raw_data¥160411_06_1_wt_minus.raw~; SpectrumID: ~9194~; scans: ~18790~
3	TCOF_MOUSE	Treacle protein OS=Mus musculus GN=Tcof1 PE=1 SV=1	1051	135035	31	21	10	7	17010	1	1	1	1029.47	3085.4	3	3085.39	0.0072	1	79.93	3.4e-07	K	KSAEPLANTVLASETEEEGNAQALGPTAK	S	2 Phospho (ST)	0.00000000000020200000000000000.0			File: ~D:¥Q_Exactive_result¥160608_kosako_3sample¥raw_data¥160411_06_1_wt_minus.raw~; SpectrumID: ~9201~; scans: ~18798~
4	H12_MOUSE	Histone H1.2 OS=Mus musculus GN=Hist1h1c PE=1 SV=2	904	21254	34	24	7	5	397	1	1	0	487.306	972.598	2	972.597	0.0011	1	36.67	0.0006	R	SGVSLAALKK	A					File: ~D:¥Q_Exactive_result¥160608_kosako_3sample¥raw_data¥160411_06_1_wt_minus.raw~; SpectrumID: ~2282~; scans: ~6244~
4	H12_MOUSE	Histone H1.2 OS=Mus musculus GN=Hist1h1c PE=1 SV=2	904	21254	34	24	7	5	1077	6	0	1	633.311	1264.61	2	1264.62	-0.0112	1	2.37	8.5	K	KAASGEAKPQAK	K	Phospho (ST)	0.000200000000.0			File: ~D:¥Q_Exactive_result¥160608_kosako_3sample¥raw_data¥160411_06_1_wt_minus.raw~; SpectrumID: ~2781~; scans: ~7144~
4	H12_MOUSE	Histone H1.2 OS=Mus musculus GN=Hist1h1c PE=1 SV=2	904	21254	34	24	7	5	1078	7	0	1	633.311	1264.61	2	1264.62	-0.01	1	1.5	11	K	KAASGEAKPQAK	K	Phospho (ST)	0.000200000000.0			File: ~D:¥Q_Exactive_result¥160608_kosako_3sample¥raw_data¥160411_06_1_wt_minus.raw~; SpectrumID: ~2799~; scans: ~7192~
4	H12_MOUSE	Histone H1.2 OS=Mus musculus GN=Hist1h1c PE=1 SV=2	904	21254	34	24	7	5	1079	5	0	1	633.311	1264.61	2	1264.62	-0.0096	1	8.13	2.3	K	KAASGEAKPQAK	K	Phospho (ST)	0.000200000000.0			File: ~D:¥Q_Exactive_result¥160608_kosako_3sample¥raw_data¥160411_06_1_wt_minus.raw~; SpectrumID: ~2816~; scans: ~7239~
4	H12_MOUSE	Histone H1.2 OS=Mus musculus GN=Hist1h1c PE=1 SV=2	904	21254	34	24	7	5	1081	5	0	1	633.312	1264.61	2	1264.62	-0.009	1	11.91	0.95	K	KAASGEAKPQAK	K	Phospho (ST)	0.000200000000.0			File: ~D:¥Q_Exactive_result¥160608_kosako_3sample¥raw_data¥160411_06_1_wt_minus.raw~; SpectrumID: ~2831~; scans: ~7284~
4	H12_MOUSE	Histone H1.2 OS=Mus musculus GN=Hist1h1c PE=1 SV=2	904	21254	34	24	7	5	1394	1	1	1	469.581	1405.72	3	1405.72	-0.0001	1	51.03	0.00011	R	KASGPPVSELITK	A	Phospho (ST)	0.0020000000000.0			File: ~D:¥Q_Exactive_result¥160608_kosako_3sample¥raw_data¥160411_06_1_wt_minus.raw~; SpectrumID: ~4886~; scans: ~11078~
4	H12_MOUSE	Histone H1.2 OS=Mus musculus GN=Hist1h1c PE=1 SV=2	904	21254	34	24	7	5	1395	1	1	1	703.868	1405.72	2	1405.72	-0.0001	1	14.8	0.46	R	KASGPPVSELITK	A	Phospho (ST)	0.0020000000000.0			File: ~D:¥Q_Exactive_result¥160608_kosako_3sample¥raw_data¥160411_06_1_wt_minus.raw~; SpectrumID: ~4861~; scans: ~11025~
4	H12_MOUSE	Histone H1.2 OS=Mus musculus GN=Hist1h1c PE=1 SV=2	904	21254	34	24	7	5	1396	1	1	1	703.868	1405.72	2	1405.72	0.0003	1	41.45	0.00096	R	KASGPPVSELITK	A	Phospho (ST)	0.0020000000000.0			File: ~D:¥Q_Exactive_result¥160608_kosako_3sample¥raw_data¥160411_06_1_wt_minus.raw~; SpectrumID: ~4887~; scans: ~11079~
4	H12_MOUSE	Histone H1.2 OS=Mus musculus GN=Hist1h1c PE=1 SV=2	904	21254	34	24	7	5	1397	1	1	1	703.868	1405.72	2	1405.72	0.0004	1	73.21	6.4e-07	R	KASGPPVSELITK	A	Phospho (ST)	0.0020000000000.0			File: ~D:¥Q_Exactive_result¥160608_kosako_3sample¥raw_data¥160411_06_1_wt_minus.raw~; SpectrumID: ~5014~; scans: ~11307~
4	H12_MOUSE	Histone H1.2 OS=Mus musculus GN=Hist1h1c PE=1 SV=2	904	21254	34	24	7	5	1398	1	1	1	703.868	1405.72	2	1405.72	0.0005	1	69.38	1.5e-06	R	KASGPPVSELITK	A	Phospho (ST)	0.0020000000000.0			File: ~D:¥Q_Exactive_result¥160608_kosako_3sample¥raw_data¥160411_06_1_wt_minus.raw~; SpectrumID: ~5046~; scans: ~11364~
4	H12_MOUSE	Histone H1.2 OS=Mus musculus GN=Hist1h1c PE=1 SV=2	904	21254	34	24	7	5	1399	1	1	1	469.581	1405.72	3	1405.72	0.0006	1	65.96	3.4e-06	R	KASGPPVSELITK	A	Phospho (ST)	0.0020000000000.0			File: ~D:¥Q_Exactive_result¥160608_kosako_3sample¥raw_data¥160411_06_1_wt_minus.raw~; SpectrumID: ~5068~; scans: ~11412~
4	H12_MOUSE	Histone H1.2 OS=Mus musculus GN=Hist1h1c PE=1 SV=2	904	21254	34	24	7	5	1400	1	1	1	469.581	1405.72	3	1405.72	0.0006	1	59.33	1.6e-05	R	KASGPPVSELITK	A	Phospho (ST)	0.0020000000000.0			File: ~D:¥Q_Exactive_result¥160608_kosako_3sample¥raw_data¥160411_06_1_wt_minus.raw~; SpectrumID: ~4979~; scans: ~11247~
4	H12_MOUSE	Histone H1.2 OS=Mus musculus GN=Hist1h1c PE=1 SV=2	904	21254	34	24	7	5	1401	1	1	1	469.581	1405.72	3	1405.72	0.0007	1	53.9	5.5e-05	R	KASGPPVSELITK	A	Phospho (ST)	0.0020000000000.0			File: ~D:¥Q_Exactive_result¥160608_kosako_3sample¥raw_data¥160411_06_1_wt_minus.raw~; SpectrumID: ~4949~; scans: ~11191~
4	H12_MOUSE	Histone H1.2 OS=Mus musculus GN=Hist1h1c PE=1 SV=2	904	21254	34	24	7	5	1402	1	1	1	703.869	1405.72	2	1405.72	0.0007	1	83.09	6.6e-08	R	KASGPPVSELITK	A	Phospho (ST)	0.0020000000000.0			File: ~D:¥Q_Exactive_result¥160608_kosako_3sample¥raw_data¥160411_06_1_wt_minus.raw~; SpectrumID: ~5070~; scans: ~11415~
4	H12_MOUSE	Histone H1.2 OS=Mus musculus GN=Hist1h1c PE=1 SV=2	904	21254	34	24	7	5	1403	1	1	1	469.582	1405.72	3	1405.72	0.0008	1	52.88	6.9e-05	R	KASGPPVSELITK	A	Phospho (ST)	0.0020000000000.0			File: ~D:¥Q_Exactive_result¥160608_kosako_3sample¥raw_data¥160411_06_1_wt_minus.raw~; SpectrumID: ~4915~; scans: ~11133~
4	H12_MOUSE	Histone H1.2 OS=Mus musculus GN=Hist1h1c PE=1 SV=2	904	21254	34	24	7	5	1404	1	1	1	469.582	1405.72	3	1405.72	0.0008	1	51.02	0.00011	R	KASGPPVSELITK	A	Phospho (ST)	0.0020000000000.0			File: ~D:¥Q_Exactive_result¥160608_kosako_3sample¥raw_data¥160411_06_1_wt_minus.raw~; SpectrumID: ~5013~; scans: ~11305~
4	H12_MOUSE	Histone H1.2 OS=Mus musculus GN=Hist1h1c PE=1 SV=2	904	21254	34	24	7	5	1405	1	1	1	703.869	1405.72	2	1405.72	0.0009	1	81.37	9.8e-08	R	KASGPPVSELITK	A	Phospho (ST)	0.0020000000000.0			File: ~D:¥Q_Exactive_result¥160608_kosako_3sample¥raw_data¥160411_06_1_wt_minus.raw~; SpectrumID: ~4916~; scans: ~11135~
4	H12_MOUSE	Histone H1.2 OS=Mus musculus GN=Hist1h1c PE=1 SV=2	904	21254	34	24	7	5	1406	1	1	1	703.869	1405.72	2	1405.72	0.0009	1	70.44	1.2e-06	R	KASGPPVSELITK	A	Phospho (ST)	0.0020000000000.0			File: ~D:¥Q_Exactive_result¥160608_kosako_3sample¥raw_data¥160411_06_1_wt_minus.raw~; SpectrumID: ~4982~; scans: ~11251~
4	H12_MOUSE	Histone H1.2 OS=Mus musculus GN=Hist1h1c PE=1 SV=2	904	21254	34	24	7	5	1407	1	1	1	469.582	1405.72	3	1405.72	0.0011	1	54.62	4.6e-05	R	KASGPPVSELITK	A	Phospho (ST)	0.0020000000000.0			File: ~D:¥Q_Exactive_result¥160608_kosako_3sample¥raw_data¥160411_06_1_wt_minus.raw~; SpectrumID: ~5045~; scans: ~11362~
4	H12_MOUSE	Histone H1.2 OS=Mus musculus GN=Hist1h1c PE=1 SV=2	904	21254	34	24	7	5	1408	1	1	1	469.582	1405.72	3	1405.72	0.0015	1	50.53	0.00012	R	KASGPPVSELITK	A	Phospho (ST)	0.0020000000000.0			File: ~D:¥Q_Exactive_result¥160608_kosako_3sample¥raw_data¥160411_06_1_wt_minus.raw~; SpectrumID: ~5097~; scans: ~11467~
4	H12_MOUSE	Histone H1.2 OS=Mus musculus GN=Hist1h1c PE=1 SV=2	904	21254	34	24	7	5	1409	1	1	1	703.869	1405.72	2	1405.72	0.0016	1	76.71	2.8e-07	R	KASGPPVSELITK	A	Phospho (ST)	0.0020000000000.0			File: ~D:¥Q_Exactive_result¥160608_kosako_3sample¥raw_data¥160411_06_1_wt_minus.raw~; SpectrumID: ~4950~; scans: ~11193~
4	H12_MOUSE	Histone H1.2 OS=Mus musculus GN=Hist1h1c PE=1 SV=2	904	21254	34	24	7	5	1640	1	1	1	494.96	1481.86	3	1481.86	0.0005	2	4.04	1.7	R	RKASGPPVSELITK	A					File: ~D:¥Q_Exactive_result¥160608_kosako_3sample¥raw_data¥160411_06_1_wt_minus.raw~; SpectrumID: ~2009~; scans: ~5717~
4	H12_MOUSE	Histone H1.2 OS=Mus musculus GN=Hist1h1c PE=1 SV=2	904	21254	34	24	7	5	1889	1	1	1	521.615	1561.82	3	1561.82	0.0004	2	28.55	0.017	R	RKASGPPVSELITK	A	Phospho (ST)	0.00020000000000.0			File: ~D:¥Q_Exactive_result¥160608_kosako_3sample¥raw_data¥160411_06_1_wt_minus.raw~; SpectrumID: ~3270~; scans: ~8086~
4	H12_MOUSE	Histone H1.2 OS=Mus musculus GN=Hist1h1c PE=1 SV=2	904	21254	34	24	7	5	1890	1	1	1	521.615	1561.82	3	1561.82	0.0008	2	18.92	0.16	R	RKASGPPVSELITK	A	Phospho (ST)	0.00020000000000.0			File: ~D:¥Q_Exactive_result¥160608_kosako_3sample¥raw_data¥160411_06_1_wt_minus.raw~; SpectrumID: ~3336~; scans: ~8200~
4	H12_MOUSE	Histone H1.2 OS=Mus musculus GN=Hist1h1c PE=1 SV=2	904	21254	34	24	7	5	1891	1	1	1	521.615	1561.82	3	1561.82	0.001	2	27.09	0.024	R	RKASGPPVSELITK	A	Phospho (ST)	0.00020000000000.0			File: ~D:¥Q_Exactive_result¥160608_kosako_3sample¥raw_data¥160411_06_1_wt_minus.raw~; SpectrumID: ~3246~; scans: ~8035~
4	H12_MOUSE	Histone H1.2 OS=Mus musculus GN=Hist1h1c PE=1 SV=2	904	21254	34	24	7	5	1892	1	1	1	521.615	1561.82	3	1561.82	0.001	2	27.12	0.024	R	RKASGPPVSELITK	A	Phospho (ST)	0.00020000000000.0			File: ~D:¥Q_Exactive_result¥160608_kosako_3sample¥raw_data¥160411_06_1_wt_minus.raw~; SpectrumID: ~3305~; scans: ~8145~
4	H12_MOUSE	Histone H1.2 OS=Mus musculus GN=Hist1h1c PE=1 SV=2	904	21254	34	24	7	5	1973	1	1	0	526.932	1577.77	3	1577.78	-0.0061	1	20.07	0.17	K	ALAAAGYDVEKNNSR	I					File: ~D:¥Q_Exactive_result¥160608_kosako_3sample¥raw_data¥160411_06_1_wt_minus.raw~; SpectrumID: ~2039~; scans: ~5767~
4	H12_MOUSE	Histone H1.2 OS=Mus musculus GN=Hist1h1c PE=1 SV=2	904	21254	34	24	7	5	1974	1	1	0	789.896	1577.78	2	1577.78	-0.0013	1	73.26	8e-07	K	ALAAAGYDVEKNNSR	I					File: ~D:¥Q_Exactive_result¥160608_kosako_3sample¥raw_data¥160411_06_1_wt_minus.raw~; SpectrumID: ~2142~; scans: ~5944~
4	H12_MOUSE	Histone H1.2 OS=Mus musculus GN=Hist1h1c PE=1 SV=2	904	21254	34	24	7	5	1975	1	1	0	526.934	1577.78	3	1577.78	0.0003	1	35.87	0.0045	K	ALAAAGYDVEKNNSR	I					File: ~D:¥Q_Exactive_result¥160608_kosako_3sample¥raw_data¥160411_06_1_wt_minus.raw~; SpectrumID: ~2188~; scans: ~6029~
4	H12_MOUSE	Histone H1.2 OS=Mus musculus GN=Hist1h1c PE=1 SV=2	904	21254	34	24	7	5	1976	1	1	0	526.934	1577.78	3	1577.78	0.0005	1	47.57	0.00029	K	ALAAAGYDVEKNNSR	I					File: ~D:¥Q_Exactive_result¥160608_kosako_3sample¥raw_data¥160411_06_1_wt_minus.raw~; SpectrumID: ~2161~; scans: ~5976~
4	H12_MOUSE	Histone H1.2 OS=Mus musculus GN=Hist1h1c PE=1 SV=2	904	21254	34	24	7	5	1977	1	1	0	526.934	1577.78	3	1577.78	0.0012	1	50.4	0.00016	K	ALAAAGYDVEKNNSR	I					File: ~D:¥Q_Exactive_result¥160608_kosako_3sample¥raw_data¥160411_06_1_wt_minus.raw~; SpectrumID: ~2125~; scans: ~5916~
4	H12_MOUSE	Histone H1.2 OS=Mus musculus GN=Hist1h1c PE=1 SV=2	904	21254	34	24	7	5	2636	1	1	0	569.633	1705.88	3	1705.87	0.0017	2	35.32	0.0045	K	KALAAAGYDVEKNNSR	I					File: ~D:¥Q_Exactive_result¥160608_kosako_3sample¥raw_data¥160411_06_1_wt_minus.raw~; SpectrumID: ~1048~; scans: ~3949~
4	H12_MOUSE	Histone H1.2 OS=Mus musculus GN=Hist1h1c PE=1 SV=2	904	21254	34	24	7	5	2637	1	1	0	569.633	1705.88	3	1705.87	0.0025	2	23.95	0.062	K	KALAAAGYDVEKNNSR	I					File: ~D:¥Q_Exactive_result¥160608_kosako_3sample¥raw_data¥160411_06_1_wt_minus.raw~; SpectrumID: ~1039~; scans: ~3907~
4	H12_MOUSE	Histone H1.2 OS=Mus musculus GN=Hist1h1c PE=1 SV=2	904	21254	34	24	7	5	4202	1	1	1	481.746	1922.95	4	1922.96	-0.0113	2	0.82	15	K	LGLKSLVSKGILVQTK	G	3 Phospho (ST)	0.0000200200000020.0			File: ~D:¥Q_Exactive_result¥160608_kosako_3sample¥raw_data¥160411_06_1_wt_minus.raw~; SpectrumID: ~1773~; scans: ~5328~
5	HMGB2_MOUSE	High mobility group protein B2 OS=Mus musculus GN=Hmgb2 PE=1 SV=3	803	24318	19	15	4	3	852	1	1	1	398.884	1193.63	3	1193.63	-0.0001	2	12.19	0.75	K	EKSKFEDLAK	S					File: ~D:¥Q_Exactive_result¥160608_kosako_3sample¥raw_data¥160411_06_1_wt_minus.raw~; SpectrumID: ~781~; scans: ~3239~
5	HMGB2_MOUSE	High mobility group protein B2 OS=Mus musculus GN=Hmgb2 PE=1 SV=3	803	24318	19	15	4	3	2684	1	1	1	430.972	1719.86	4	1719.86	0.0007	2	26.32	0.041	K	KHPDSSVNFAEFSKK	C					File: ~D:¥Q_Exactive_result¥160608_kosako_3sample¥raw_data¥160411_06_1_wt_minus.raw~; SpectrumID: ~2206~; scans: ~6070~
5	HMGB2_MOUSE	High mobility group protein B2 OS=Mus musculus GN=Hmgb2 PE=1 SV=3	803	24318	19	15	4	3	2685	2	1	1	430.972	1719.86	4	1719.86	0.0013	2	3.45	7.9	K	KHPDSSVNFAEFSKK	C					File: ~D:¥Q_Exactive_result¥160608_kosako_3sample¥raw_data¥160411_06_1_wt_minus.raw~; SpectrumID: ~2460~; scans: ~6563~
5	HMGB2_MOUSE	High mobility group protein B2 OS=Mus musculus GN=Hmgb2 PE=1 SV=3	803	24318	19	15	4	3	19051	1	1	1	1133.73	3398.16	3	3398.16	-0.0011	1	36.33	0.0019	K	KNEPEDEEEEEEEEEEEDDEEEEEDEE	-					File: ~D:¥Q_Exactive_result¥160608_kosako_3sample¥raw_data¥160411_06_1_wt_minus.raw~; SpectrumID: ~5270~; scans: ~11868~
5	HMGB2_MOUSE	High mobility group protein B2 OS=Mus musculus GN=Hmgb2 PE=1 SV=3	803	24318	19	15	4	3	19052	1	1	1	1133.73	3398.17	3	3398.16	0.0048	1	35.34	0.0027	K	KNEPEDEEEEEEEEEEEDDEEEEEDEE	-					File: ~D:¥Q_Exactive_result¥160608_kosako_3sample¥raw_data¥160411_06_1_wt_minus.raw~; SpectrumID: ~5308~; scans: ~11929~
5	HMGB2_MOUSE	High mobility group protein B2 OS=Mus musculus GN=Hmgb2 PE=1 SV=3	803	24318	19	15	4	3	19053	1	1	1	1133.73	3398.17	3	3398.16	0.0092	1	57.58	1.6e-05	K	KNEPEDEEEEEEEEEEEDDEEEEEDEE	-					File: ~D:¥Q_Exactive_result¥160608_kosako_3sample¥raw_data¥160411_06_1_wt_minus.raw~; SpectrumID: ~5349~; scans: ~11994~
5	HMGB2_MOUSE	High mobility group protein B2 OS=Mus musculus GN=Hmgb2 PE=1 SV=3	803	24318	19	15	4	3	19796	1	1	1	1176.42	3526.25	3	3526.26	-0.0031	2	10.02	1.1	K	KKNEPEDEEEEEEEEEEEDDEEEEEDEE	-					File: ~D:¥Q_Exactive_result¥160608_kosako_3sample¥raw_data¥160411_06_1_wt_minus.raw~; SpectrumID: ~4639~; scans: ~10540~
5	HMGB2_MOUSE	High mobility group protein B2 OS=Mus musculus GN=Hmgb2 PE=1 SV=3	803	24318	19	15	4	3	19797	1	1	1	1176.43	3526.26	3	3526.26	0.0024	2	5.05	3.7	K	KKNEPEDEEEEEEEEEEEDDEEEEEDEE	-					File: ~D:¥Q_Exactive_result¥160608_kosako_3sample¥raw_data¥160411_06_1_wt_minus.raw~; SpectrumID: ~4617~; scans: ~10492~
5	HMGB2_MOUSE	High mobility group protein B2 OS=Mus musculus GN=Hmgb2 PE=1 SV=3	803	24318	19	15	4	3	19798	1	1	1	1176.43	3526.26	3	3526.26	0.0031	2	59.67	1.3e-05	K	KKNEPEDEEEEEEEEEEEDDEEEEEDEE	-					File: ~D:¥Q_Exactive_result¥160608_kosako_3sample¥raw_data¥160411_06_1_wt_minus.raw~; SpectrumID: ~4580~; scans: ~10400~
5	HMGB2_MOUSE	High mobility group protein B2 OS=Mus musculus GN=Hmgb2 PE=1 SV=3	803	24318	19	15	4	3	19799	1	1	1	1176.43	3526.26	3	3526.26	0.0031	2	97.53	2.1e-09	K	KKNEPEDEEEEEEEEEEEDDEEEEEDEE	-					File: ~D:¥Q_Exactive_result¥160608_kosako_3sample¥raw_data¥160411_06_1_wt_minus.raw~; SpectrumID: ~4518~; scans: ~10253~
5	HMGB2_MOUSE	High mobility group protein B2 OS=Mus musculus GN=Hmgb2 PE=1 SV=3	803	24318	19	15	4	3	19800	1	1	1	1176.43	3526.26	3	3526.26	0.0031	2	95.17	3.7e-09	K	KKNEPEDEEEEEEEEEEEDDEEEEEDEE	-					File: ~D:¥Q_Exactive_result¥160608_kosako_3sample¥raw_data¥160411_06_1_wt_minus.raw~; SpectrumID: ~4333~; scans: ~9980~
5	HMGB2_MOUSE	High mobility group protein B2 OS=Mus musculus GN=Hmgb2 PE=1 SV=3	803	24318	19	15	4	3	19801	1	1	1	1176.43	3526.26	3	3526.26	0.0035	2	83.73	5.1e-08	K	KKNEPEDEEEEEEEEEEEDDEEEEEDEE	-					File: ~D:¥Q_Exactive_result¥160608_kosako_3sample¥raw_data¥160411_06_1_wt_minus.raw~; SpectrumID: ~4490~; scans: ~10199~
5	HMGB2_MOUSE	High mobility group protein B2 OS=Mus musculus GN=Hmgb2 PE=1 SV=3	803	24318	19	15	4	3	19802	1	1	1	1176.43	3526.26	3	3526.26	0.0038	2	75.06	3.7e-07	K	KKNEPEDEEEEEEEEEEEDDEEEEEDEE	-					File: ~D:¥Q_Exactive_result¥160608_kosako_3sample¥raw_data¥160411_06_1_wt_minus.raw~; SpectrumID: ~4294~; scans: ~9919~
5	HMGB2_MOUSE	High mobility group protein B2 OS=Mus musculus GN=Hmgb2 PE=1 SV=3	803	24318	19	15	4	3	19803	1	1	1	1176.43	3526.26	3	3526.26	0.0042	2	84.18	4.5e-08	K	KKNEPEDEEEEEEEEEEEDDEEEEEDEE	-					File: ~D:¥Q_Exactive_result¥160608_kosako_3sample¥raw_data¥160411_06_1_wt_minus.raw~; SpectrumID: ~4559~; scans: ~10351~
5	HMGB2_MOUSE	High mobility group protein B2 OS=Mus musculus GN=Hmgb2 PE=1 SV=3	803	24318	19	15	4	3	19804	1	1	1	1176.43	3526.26	3	3526.26	0.0042	2	84.98	3.8e-08	K	KKNEPEDEEEEEEEEEEEDDEEEEEDEE	-					File: ~D:¥Q_Exactive_result¥160608_kosako_3sample¥raw_data¥160411_06_1_wt_minus.raw~; SpectrumID: ~4447~; scans: ~10133~
5	HMGB2_MOUSE	High mobility group protein B2 OS=Mus musculus GN=Hmgb2 PE=1 SV=3	803	24318	19	15	4	3	19805	1	1	1	1176.43	3526.26	3	3526.26	0.0046	2	87.61	2e-08	K	KKNEPEDEEEEEEEEEEEDDEEEEEDEE	-					File: ~D:¥Q_Exactive_result¥160608_kosako_3sample¥raw_data¥160411_06_1_wt_minus.raw~; SpectrumID: ~4269~; scans: ~9869~
5	HMGB2_MOUSE	High mobility group protein B2 OS=Mus musculus GN=Hmgb2 PE=1 SV=3	803	24318	19	15	4	3	19806	1	1	1	1176.43	3526.26	3	3526.26	0.0046	2	84.41	4.3e-08	K	KKNEPEDEEEEEEEEEEEDDEEEEEDEE	-					File: ~D:¥Q_Exactive_result¥160608_kosako_3sample¥raw_data¥160411_06_1_wt_minus.raw~; SpectrumID: ~4539~; scans: ~10302~
5	HMGB2_MOUSE	High mobility group protein B2 OS=Mus musculus GN=Hmgb2 PE=1 SV=3	803	24318	19	15	4	3	19807	1	1	1	1176.43	3526.26	3	3526.26	0.0046	2	83.34	5.5e-08	K	KKNEPEDEEEEEEEEEEEDDEEEEEDEE	-					File: ~D:¥Q_Exactive_result¥160608_kosako_3sample¥raw_data¥160411_06_1_wt_minus.raw~; SpectrumID: ~4392~; scans: ~10058~
5	HMGB2_MOUSE	High mobility group protein B2 OS=Mus musculus GN=Hmgb2 PE=1 SV=3	803	24318	19	15	4	3	19809	1	1	1	1176.43	3526.27	3	3526.26	0.0097	2	54.36	4.5e-05	K	KKNEPEDEEEEEEEEEEEDDEEEEEDEE	-					File: ~D:¥Q_Exactive_result¥160608_kosako_3sample¥raw_data¥160411_06_1_wt_minus.raw~; SpectrumID: ~4597~; scans: ~10445~
6	SRRM1_MOUSE	Serine/arginine repetitive matrix protein 1 OS=Mus musculus GN=Srrm1 PE=1 SV=2	783	106855	57	33	7	5	638	1	1	1	366.181	1095.52	3	1095.52	-0.0005	1	33.73	0.0067	R	RYSPPIQR	R	Phospho (ST)	0.00200000.0			File: ~D:¥Q_Exactive_result¥160608_kosako_3sample¥raw_data¥160411_06_1_wt_minus.raw~; SpectrumID: ~1650~; scans: ~5129~
6	SRRM1_MOUSE	Serine/arginine repetitive matrix protein 1 OS=Mus musculus GN=Srrm1 PE=1 SV=2	783	106855	57	33	7	5	639	1	1	1	366.182	1095.52	3	1095.52	0.0004	1	29.22	0.017	R	RYSPPIQR	R	Phospho (ST)	0.00200000.0			File: ~D:¥Q_Exactive_result¥160608_kosako_3sample¥raw_data¥160411_06_1_wt_minus.raw~; SpectrumID: ~1508~; scans: ~4874~
6	SRRM1_MOUSE	Serine/arginine repetitive matrix protein 1 OS=Mus musculus GN=Srrm1 PE=1 SV=2	783	106855	57	33	7	5	640	1	1	1	548.769	1095.52	2	1095.52	0.0004	1	27.39	0.025	R	RYSPPIQR	R	Phospho (ST)	0.00200000.0			File: ~D:¥Q_Exactive_result¥160608_kosako_3sample¥raw_data¥160411_06_1_wt_minus.raw~; SpectrumID: ~1614~; scans: ~5068~
6	SRRM1_MOUSE	Serine/arginine repetitive matrix protein 1 OS=Mus musculus GN=Srrm1 PE=1 SV=2	783	106855	57	33	7	5	641	1	1	1	366.182	1095.52	3	1095.52	0.0005	1	28.98	0.017	R	RYSPPIQR	R	Phospho (ST)	0.00200000.0			File: ~D:¥Q_Exactive_result¥160608_kosako_3sample¥raw_data¥160411_06_1_wt_minus.raw~; SpectrumID: ~1474~; scans: ~4816~
6	SRRM1_MOUSE	Serine/arginine repetitive matrix protein 1 OS=Mus musculus GN=Srrm1 PE=1 SV=2	783	106855	57	33	7	5	642	1	1	1	366.182	1095.52	3	1095.52	0.0005	1	29.08	0.017	R	RYSPPIQR	R	Phospho (ST)	0.00200000.0			File: ~D:¥Q_Exactive_result¥160608_kosako_3sample¥raw_data¥160411_06_1_wt_minus.raw~; SpectrumID: ~1616~; scans: ~5071~
6	SRRM1_MOUSE	Serine/arginine repetitive matrix protein 1 OS=Mus musculus GN=Srrm1 PE=1 SV=2	783	106855	57	33	7	5	643	1	1	1	548.769	1095.52	2	1095.52	0.0006	1	30.66	0.012	R	RYSPPIQR	R	Phospho (ST)	0.00200000.0			File: ~D:¥Q_Exactive_result¥160608_kosako_3sample¥raw_data¥160411_06_1_wt_minus.raw~; SpectrumID: ~1585~; scans: ~5014~
6	SRRM1_MOUSE	Serine/arginine repetitive matrix protein 1 OS=Mus musculus GN=Srrm1 PE=1 SV=2	783	106855	57	33	7	5	644	1	1	1	366.182	1095.52	3	1095.52	0.0007	1	29.42	0.016	R	RYSPPIQR	R	Phospho (ST)	0.00200000.0			File: ~D:¥Q_Exactive_result¥160608_kosako_3sample¥raw_data¥160411_06_1_wt_minus.raw~; SpectrumID: ~1586~; scans: ~5015~
6	SRRM1_MOUSE	Serine/arginine repetitive matrix protein 1 OS=Mus musculus GN=Srrm1 PE=1 SV=2	783	106855	57	33	7	5	645	1	1	1	548.769	1095.52	2	1095.52	0.001	1	16.84	0.29	R	RYSPPIQR	R	Phospho (ST)	0.00200000.0			File: ~D:¥Q_Exactive_result¥160608_kosako_3sample¥raw_data¥160411_06_1_wt_minus.raw~; SpectrumID: ~1646~; scans: ~5124~
6	SRRM1_MOUSE	Serine/arginine repetitive matrix protein 1 OS=Mus musculus GN=Srrm1 PE=1 SV=2	783	106855	57	33	7	5	646	1	1	1	548.769	1095.52	2	1095.52	0.001	1	21.52	0.098	R	RYSPPIQR	R	Phospho (ST)	0.00200000.0			File: ~D:¥Q_Exactive_result¥160608_kosako_3sample¥raw_data¥160411_06_1_wt_minus.raw~; SpectrumID: ~1526~; scans: ~4906~
6	SRRM1_MOUSE	Serine/arginine repetitive matrix protein 1 OS=Mus musculus GN=Srrm1 PE=1 SV=2	783	106855	57	33	7	5	647	1	1	1	548.769	1095.52	2	1095.52	0.001	1	26.24	0.033	R	RYSPPIQR	R	Phospho (ST)	0.00200000.0			File: ~D:¥Q_Exactive_result¥160608_kosako_3sample¥raw_data¥160411_06_1_wt_minus.raw~; SpectrumID: ~1557~; scans: ~4961~
6	SRRM1_MOUSE	Serine/arginine repetitive matrix protein 1 OS=Mus musculus GN=Srrm1 PE=1 SV=2	783	106855	57	33	7	5	648	1	1	1	548.769	1095.52	2	1095.52	0.0018	1	7.07	2.7	R	RYSPPIQR	R	Phospho (ST)	0.00200000.0			File: ~D:¥Q_Exactive_result¥160608_kosako_3sample¥raw_data¥160411_06_1_wt_minus.raw~; SpectrumID: ~1496~; scans: ~4851~
6	SRRM1_MOUSE	Serine/arginine repetitive matrix protein 1 OS=Mus musculus GN=Srrm1 PE=1 SV=2	783	106855	57	33	7	5	1496	1	1	1	483.232	1446.67	3	1446.68	-0.001	1	20.53	0.14	K	EKSPELPEPSVR	M	Phospho (ST)	0.002000000000.0			File: ~D:¥Q_Exactive_result¥160608_kosako_3sample¥raw_data¥160411_06_1_wt_minus.raw~; SpectrumID: ~3850~; scans: ~9081~
6	SRRM1_MOUSE	Serine/arginine repetitive matrix protein 1 OS=Mus musculus GN=Srrm1 PE=1 SV=2	783	106855	57	33	7	5	1497	1	1	1	483.232	1446.68	3	1446.68	-0.0005	1	24.94	0.052	K	EKSPELPEPSVR	M	Phospho (ST)	0.002000000000.0			File: ~D:¥Q_Exactive_result¥160608_kosako_3sample¥raw_data¥160411_06_1_wt_minus.raw~; SpectrumID: ~3689~; scans: ~8828~
6	SRRM1_MOUSE	Serine/arginine repetitive matrix protein 1 OS=Mus musculus GN=Srrm1 PE=1 SV=2	783	106855	57	33	7	5	1498	1	1	1	483.233	1446.68	3	1446.68	0.0006	1	21.85	0.11	K	EKSPELPEPSVR	M	Phospho (ST)	0.002000000000.0			File: ~D:¥Q_Exactive_result¥160608_kosako_3sample¥raw_data¥160411_06_1_wt_minus.raw~; SpectrumID: ~3644~; scans: ~8761~
6	SRRM1_MOUSE	Serine/arginine repetitive matrix protein 1 OS=Mus musculus GN=Srrm1 PE=1 SV=2	783	106855	57	33	7	5	1499	1	1	1	483.233	1446.68	3	1446.68	0.0006	1	13.75	0.69	K	EKSPELPEPSVR	M	Phospho (ST)	0.002000000000.0			File: ~D:¥Q_Exactive_result¥160608_kosako_3sample¥raw_data¥160411_06_1_wt_minus.raw~; SpectrumID: ~3890~; scans: ~9145~
6	SRRM1_MOUSE	Serine/arginine repetitive matrix protein 1 OS=Mus musculus GN=Srrm1 PE=1 SV=2	783	106855	57	33	7	5	1500	1	1	1	483.233	1446.68	3	1446.68	0.0006	1	31.26	0.012	K	EKSPELPEPSVR	M	Phospho (ST)	0.002000000000.0			File: ~D:¥Q_Exactive_result¥160608_kosako_3sample¥raw_data¥160411_06_1_wt_minus.raw~; SpectrumID: ~3754~; scans: ~8942~
6	SRRM1_MOUSE	Serine/arginine repetitive matrix protein 1 OS=Mus musculus GN=Srrm1 PE=1 SV=2	783	106855	57	33	7	5	1501	1	1	1	483.233	1446.68	3	1446.68	0.0015	1	28.02	0.026	K	EKSPELPEPSVR	M	Phospho (ST)	0.002000000000.0			File: ~D:¥Q_Exactive_result¥160608_kosako_3sample¥raw_data¥160411_06_1_wt_minus.raw~; SpectrumID: ~3723~; scans: ~8887~
6	SRRM1_MOUSE	Serine/arginine repetitive matrix protein 1 OS=Mus musculus GN=Srrm1 PE=1 SV=2	783	106855	57	33	7	5	1502	1	1	1	483.233	1446.68	3	1446.68	0.0015	1	26.62	0.036	K	EKSPELPEPSVR	M	Phospho (ST)	0.002000000000.0			File: ~D:¥Q_Exactive_result¥160608_kosako_3sample¥raw_data¥160411_06_1_wt_minus.raw~; SpectrumID: ~3800~; scans: ~9009~
6	SRRM1_MOUSE	Serine/arginine repetitive matrix protein 1 OS=Mus musculus GN=Srrm1 PE=1 SV=2	783	106855	57	33	7	5	1503	1	1	1	724.346	1446.68	2	1446.68	0.0016	1	42.56	0.00092	K	EKSPELPEPSVR	M	Phospho (ST)	0.002000000000.0			File: ~D:¥Q_Exactive_result¥160608_kosako_3sample¥raw_data¥160411_06_1_wt_minus.raw~; SpectrumID: ~3767~; scans: ~8961~
6	SRRM1_MOUSE	Serine/arginine repetitive matrix protein 1 OS=Mus musculus GN=Srrm1 PE=1 SV=2	783	106855	57	33	7	5	1504	1	1	1	724.347	1446.68	2	1446.68	0.0036	1	36.87	0.0032	K	EKSPELPEPSVR	M	Phospho (ST)	0.002000000000.0			File: ~D:¥Q_Exactive_result¥160608_kosako_3sample¥raw_data¥160411_06_1_wt_minus.raw~; SpectrumID: ~3735~; scans: ~8904~
6	SRRM1_MOUSE	Serine/arginine repetitive matrix protein 1 OS=Mus musculus GN=Srrm1 PE=1 SV=2	783	106855	57	33	7	5	1505	1	1	1	724.349	1446.68	2	1446.68	0.0072	1	42.59	0.00091	K	EKSPELPEPSVR	M	Phospho (ST)	0.002000000000.0			File: ~D:¥Q_Exactive_result¥160608_kosako_3sample¥raw_data¥160411_06_1_wt_minus.raw~; SpectrumID: ~3813~; scans: ~9028~
6	SRRM1_MOUSE	Serine/arginine repetitive matrix protein 1 OS=Mus musculus GN=Srrm1 PE=1 SV=2	783	106855	57	33	7	5	4833	1	1	1	659.678	1976.01	3	1976.01	-0.0022	2	31.84	0.0092	R	RRSPSPAPPPPPPPPPPR	R	Phospho (ST)	0.000020000000000000.0			File: ~D:¥Q_Exactive_result¥160608_kosako_3sample¥raw_data¥160411_06_1_wt_minus.raw~; SpectrumID: ~2042~; scans: ~5771~
6	SRRM1_MOUSE	Serine/arginine repetitive matrix protein 1 OS=Mus musculus GN=Srrm1 PE=1 SV=2	783	106855	57	33	7	5	4834	1	1	1	495.011	1976.01	4	1976.01	0.0002	2	2.65	8	R	RRSPSPAPPPPPPPPPPR	R	Phospho (ST)	0.000020000000000000.0			File: ~D:¥Q_Exactive_result¥160608_kosako_3sample¥raw_data¥160411_06_1_wt_minus.raw~; SpectrumID: ~1993~; scans: ~5693~
6	SRRM1_MOUSE	Serine/arginine repetitive matrix protein 1 OS=Mus musculus GN=Srrm1 PE=1 SV=2	783	106855	57	33	7	5	4835	1	1	1	659.679	1976.02	3	1976.01	0.0005	2	10.29	1.4	R	RRSPSPAPPPPPPPPPPR	R	Phospho (ST)	0.000020000000000000.0			File: ~D:¥Q_Exactive_result¥160608_kosako_3sample¥raw_data¥160411_06_1_wt_minus.raw~; SpectrumID: ~1984~; scans: ~5681~
6	SRRM1_MOUSE	Serine/arginine repetitive matrix protein 1 OS=Mus musculus GN=Srrm1 PE=1 SV=2	783	106855	57	33	7	5	5754	1	1	1	686.333	2055.98	3	2055.98	-0.0038	2	30.43	0.021	R	RRSPSPAPPPPPPPPPPR	R	2 Phospho (ST)	0.002020000000000000.0			File: ~D:¥Q_Exactive_result¥160608_kosako_3sample¥raw_data¥160411_06_1_wt_minus.raw~; SpectrumID: ~2730~; scans: ~7047~
6	SRRM1_MOUSE	Serine/arginine repetitive matrix protein 1 OS=Mus musculus GN=Srrm1 PE=1 SV=2	783	106855	57	33	7	5	5755	1	1	1	686.334	2055.98	3	2055.98	-0.0013	2	19.64	0.24	R	RRSPSPAPPPPPPPPPPR	R	2 Phospho (ST)	0.002020000000000000.0			File: ~D:¥Q_Exactive_result¥160608_kosako_3sample¥raw_data¥160411_06_1_wt_minus.raw~; SpectrumID: ~2772~; scans: ~7124~
6	SRRM1_MOUSE	Serine/arginine repetitive matrix protein 1 OS=Mus musculus GN=Srrm1 PE=1 SV=2	783	106855	57	33	7	5	5756	1	1	1	686.334	2055.98	3	2055.98	-0.0011	2	15.36	0.66	R	RRSPSPAPPPPPPPPPPR	R	2 Phospho (ST)	0.002020000000000000.0			File: ~D:¥Q_Exactive_result¥160608_kosako_3sample¥raw_data¥160411_06_1_wt_minus.raw~; SpectrumID: ~2704~; scans: ~6993~
6	SRRM1_MOUSE	Serine/arginine repetitive matrix protein 1 OS=Mus musculus GN=Srrm1 PE=1 SV=2	783	106855	57	33	7	5	5757	1	1	1	686.334	2055.98	3	2055.98	-0.0011	2	31.75	0.015	R	RRSPSPAPPPPPPPPPPR	R	2 Phospho (ST)	0.002020000000000000.0			File: ~D:¥Q_Exactive_result¥160608_kosako_3sample¥raw_data¥160411_06_1_wt_minus.raw~; SpectrumID: ~2655~; scans: ~6889~
6	SRRM1_MOUSE	Serine/arginine repetitive matrix protein 1 OS=Mus musculus GN=Srrm1 PE=1 SV=2	783	106855	57	33	7	5	5758	1	1	1	686.334	2055.98	3	2055.98	-0.0004	2	33.05	0.011	R	RRSPSPAPPPPPPPPPPR	R	2 Phospho (ST)	0.002020000000000000.0			File: ~D:¥Q_Exactive_result¥160608_kosako_3sample¥raw_data¥160411_06_1_wt_minus.raw~; SpectrumID: ~2574~; scans: ~6728~
6	SRRM1_MOUSE	Serine/arginine repetitive matrix protein 1 OS=Mus musculus GN=Srrm1 PE=1 SV=2	783	106855	57	33	7	5	5759	1	1	1	686.334	2055.98	3	2055.98	-0.0002	2	21.46	0.16	R	RRSPSPAPPPPPPPPPPR	R	2 Phospho (ST)	0.002020000000000000.0			File: ~D:¥Q_Exactive_result¥160608_kosako_3sample¥raw_data¥160411_06_1_wt_minus.raw~; SpectrumID: ~2681~; scans: ~6942~
6	SRRM1_MOUSE	Serine/arginine repetitive matrix protein 1 OS=Mus musculus GN=Srrm1 PE=1 SV=2	783	106855	57	33	7	5	5760	1	1	1	686.334	2055.98	3	2055.98	-0.0002	2	44.08	0.0009	R	RRSPSPAPPPPPPPPPPR	R	2 Phospho (ST)	0.002020000000000000.0			File: ~D:¥Q_Exactive_result¥160608_kosako_3sample¥raw_data¥160411_06_1_wt_minus.raw~; SpectrumID: ~2439~; scans: ~6529~
6	SRRM1_MOUSE	Serine/arginine repetitive matrix protein 1 OS=Mus musculus GN=Srrm1 PE=1 SV=2	783	106855	57	33	7	5	5761	1	1	1	515.003	2055.98	4	2055.98	0.0005	2	23.74	0.097	R	RRSPSPAPPPPPPPPPPR	R	2 Phospho (ST)	0.002020000000000000.0			File: ~D:¥Q_Exactive_result¥160608_kosako_3sample¥raw_data¥160411_06_1_wt_minus.raw~; SpectrumID: ~2562~; scans: ~6709~
6	SRRM1_MOUSE	Serine/arginine repetitive matrix protein 1 OS=Mus musculus GN=Srrm1 PE=1 SV=2	783	106855	57	33	7	5	5762	1	1	1	515.003	2055.98	4	2055.98	0.0008	2	12.35	1.3	R	RRSPSPAPPPPPPPPPPR	R	2 Phospho (ST)	0.002020000000000000.0			File: ~D:¥Q_Exactive_result¥160608_kosako_3sample¥raw_data¥160411_06_1_wt_minus.raw~; SpectrumID: ~2595~; scans: ~6767~
6	SRRM1_MOUSE	Serine/arginine repetitive matrix protein 1 OS=Mus musculus GN=Srrm1 PE=1 SV=2	783	106855	57	33	7	5	5763	1	1	1	686.335	2055.98	3	2055.98	0.0011	2	37.94	0.0037	R	RRSPSPAPPPPPPPPPPR	R	2 Phospho (ST)	0.002020000000000000.0			File: ~D:¥Q_Exactive_result¥160608_kosako_3sample¥raw_data¥160411_06_1_wt_minus.raw~; SpectrumID: ~2605~; scans: ~6785~
6	SRRM1_MOUSE	Serine/arginine repetitive matrix protein 1 OS=Mus musculus GN=Srrm1 PE=1 SV=2	783	106855	57	33	7	5	5764	1	1	1	686.335	2055.98	3	2055.98	0.0011	2	33.16	0.011	R	RRSPSPAPPPPPPPPPPR	R	2 Phospho (ST)	0.002020000000000000.0			File: ~D:¥Q_Exactive_result¥160608_kosako_3sample¥raw_data¥160411_06_1_wt_minus.raw~; SpectrumID: ~2530~; scans: ~6662~
6	SRRM1_MOUSE	Serine/arginine repetitive matrix protein 1 OS=Mus musculus GN=Srrm1 PE=1 SV=2	783	106855	57	33	7	5	5765	1	1	1	515.003	2055.98	4	2055.98	0.0013	2	14.63	0.79	R	RRSPSPAPPPPPPPPPPR	R	2 Phospho (ST)	0.002020000000000000.0			File: ~D:¥Q_Exactive_result¥160608_kosako_3sample¥raw_data¥160411_06_1_wt_minus.raw~; SpectrumID: ~2430~; scans: ~6512~
6	SRRM1_MOUSE	Serine/arginine repetitive matrix protein 1 OS=Mus musculus GN=Srrm1 PE=1 SV=2	783	106855	57	33	7	5	5766	1	1	1	515.003	2055.98	4	2055.98	0.0013	2	23.59	0.1	R	RRSPSPAPPPPPPPPPPR	R	2 Phospho (ST)	0.002020000000000000.0			File: ~D:¥Q_Exactive_result¥160608_kosako_3sample¥raw_data¥160411_06_1_wt_minus.raw~; SpectrumID: ~2469~; scans: ~6575~
6	SRRM1_MOUSE	Serine/arginine repetitive matrix protein 1 OS=Mus musculus GN=Srrm1 PE=1 SV=2	783	106855	57	33	7	5	5767	1	1	1	686.335	2055.98	3	2055.98	0.0015	2	30.45	0.02	R	RRSPSPAPPPPPPPPPPR	R	2 Phospho (ST)	0.002020000000000000.0			File: ~D:¥Q_Exactive_result¥160608_kosako_3sample¥raw_data¥160411_06_1_wt_minus.raw~; SpectrumID: ~2631~; scans: ~6838~
6	SRRM1_MOUSE	Serine/arginine repetitive matrix protein 1 OS=Mus musculus GN=Srrm1 PE=1 SV=2	783	106855	57	33	7	5	5768	1	1	1	515.003	2055.98	4	2055.98	0.0015	2	23.76	0.095	R	RRSPSPAPPPPPPPPPPR	R	2 Phospho (ST)	0.002020000000000000.0			File: ~D:¥Q_Exactive_result¥160608_kosako_3sample¥raw_data¥160411_06_1_wt_minus.raw~; SpectrumID: ~2514~; scans: ~6641~
6	SRRM1_MOUSE	Serine/arginine repetitive matrix protein 1 OS=Mus musculus GN=Srrm1 PE=1 SV=2	783	106855	57	33	7	5	5769	1	1	1	686.335	2055.98	3	2055.98	0.0016	2	33.03	0.011	R	RRSPSPAPPPPPPPPPPR	R	2 Phospho (ST)	0.002020000000000000.0			File: ~D:¥Q_Exactive_result¥160608_kosako_3sample¥raw_data¥160411_06_1_wt_minus.raw~; SpectrumID: ~2481~; scans: ~6593~
6	SRRM1_MOUSE	Serine/arginine repetitive matrix protein 1 OS=Mus musculus GN=Srrm1 PE=1 SV=2	783	106855	57	33	7	5	5770	1	1	1	515.003	2055.98	4	2055.98	0.0032	2	11.2	1.7	R	RRSPSPAPPPPPPPPPPR	R	2 Phospho (ST)	0.002020000000000000.0			File: ~D:¥Q_Exactive_result¥160608_kosako_3sample¥raw_data¥160411_06_1_wt_minus.raw~; SpectrumID: ~2648~; scans: ~6875~
6	SRRM1_MOUSE	Serine/arginine repetitive matrix protein 1 OS=Mus musculus GN=Srrm1 PE=1 SV=2	783	106855	57	33	7	5	5771	1	1	1	515.004	2055.99	4	2055.98	0.0057	2	8.81	3	R	RRSPSPAPPPPPPPPPPR	R	2 Phospho (ST)	0.002020000000000000.0			File: ~D:¥Q_Exactive_result¥160608_kosako_3sample¥raw_data¥160411_06_1_wt_minus.raw~; SpectrumID: ~2624~; scans: ~6823~
6	SRRM1_MOUSE	Serine/arginine repetitive matrix protein 1 OS=Mus musculus GN=Srrm1 PE=1 SV=2	783	106855	57	33	7	5	5772	1	1	1	686.337	2055.99	3	2055.98	0.0084	2	28.29	0.032	R	RRSPSPAPPPPPPPPPPR	R	2 Phospho (ST)	0.002020000000000000.0			File: ~D:¥Q_Exactive_result¥160608_kosako_3sample¥raw_data¥160411_06_1_wt_minus.raw~; SpectrumID: ~2402~; scans: ~6468~
6	SRRM1_MOUSE	Serine/arginine repetitive matrix protein 1 OS=Mus musculus GN=Srrm1 PE=1 SV=2	783	106855	57	33	7	5	6152	1	1	1	696.615	2086.82	3	2086.82	0.0011	1	68.14	2.4e-06	R	KETESEAEDDNLDDLER	H	Phospho (ST)	0.00002000000000000.0			File: ~D:¥Q_Exactive_result¥160608_kosako_3sample¥raw_data¥160411_06_1_wt_minus.raw~; SpectrumID: ~5216~; scans: ~11761~
6	SRRM1_MOUSE	Serine/arginine repetitive matrix protein 1 OS=Mus musculus GN=Srrm1 PE=1 SV=2	783	106855	57	33	7	5	6153	1	1	1	1044.42	2086.82	2	2086.82	0.0011	1	40.48	0.0014	R	KETESEAEDDNLDDLER	H	Phospho (ST)	0.00002000000000000.0			File: ~D:¥Q_Exactive_result¥160608_kosako_3sample¥raw_data¥160411_06_1_wt_minus.raw~; SpectrumID: ~5227~; scans: ~11793~
6	SRRM1_MOUSE	Serine/arginine repetitive matrix protein 1 OS=Mus musculus GN=Srrm1 PE=1 SV=2	783	106855	57	33	7	5	6154	1	1	1	696.615	2086.82	3	2086.82	0.0027	1	78.13	2.4e-07	R	KETESEAEDDNLDDLER	H	Phospho (ST)	0.00002000000000000.0			File: ~D:¥Q_Exactive_result¥160608_kosako_3sample¥raw_data¥160411_06_1_wt_minus.raw~; SpectrumID: ~5236~; scans: ~11809~
6	SRRM1_MOUSE	Serine/arginine repetitive matrix protein 1 OS=Mus musculus GN=Srrm1 PE=1 SV=2	783	106855	57	33	7	5	6155	1	1	1	696.616	2086.83	3	2086.82	0.0049	1	61.9	1e-05	R	KETESEAEDDNLDDLER	H	Phospho (ST)	0.00002000000000000.0			File: ~D:¥Q_Exactive_result¥160608_kosako_3sample¥raw_data¥160411_06_1_wt_minus.raw~; SpectrumID: ~5198~; scans: ~11716~
6	SRRM1_MOUSE	Serine/arginine repetitive matrix protein 1 OS=Mus musculus GN=Srrm1 PE=1 SV=2	783	106855	57	33	7	5	11077	1	1	1	624.274	2493.06	4	2493.07	-0.0007	2	49.76	0.00027	R	KETESEAEDDNLDDLERHLR	E	Phospho (ST)	0.00002000000000000000.0			File: ~D:¥Q_Exactive_result¥160608_kosako_3sample¥raw_data¥160411_06_1_wt_minus.raw~; SpectrumID: ~6889~; scans: ~14999~
6	SRRM1_MOUSE	Serine/arginine repetitive matrix protein 1 OS=Mus musculus GN=Srrm1 PE=1 SV=2	783	106855	57	33	7	5	11078	1	1	1	624.274	2493.07	4	2493.07	0.0012	2	42.41	0.0015	R	KETESEAEDDNLDDLERHLR	E	Phospho (ST)	0.00002000000000000000.0			File: ~D:¥Q_Exactive_result¥160608_kosako_3sample¥raw_data¥160411_06_1_wt_minus.raw~; SpectrumID: ~6934~; scans: ~15066~
6	SRRM1_MOUSE	Serine/arginine repetitive matrix protein 1 OS=Mus musculus GN=Srrm1 PE=1 SV=2	783	106855	57	33	7	5	11079	1	1	1	624.274	2493.07	4	2493.07	0.0022	2	57.91	4.4e-05	R	KETESEAEDDNLDDLERHLR	E	Phospho (ST)	0.00002000000000000000.0			File: ~D:¥Q_Exactive_result¥160608_kosako_3sample¥raw_data¥160411_06_1_wt_minus.raw~; SpectrumID: ~6840~; scans: ~14928~
6	SRRM1_MOUSE	Serine/arginine repetitive matrix protein 1 OS=Mus musculus GN=Srrm1 PE=1 SV=2	783	106855	57	33	7	5	11080	1	1	1	624.274	2493.07	4	2493.07	0.0034	2	39.27	0.0032	R	KETESEAEDDNLDDLERHLR	E	Phospho (ST)	0.00002000000000000000.0			File: ~D:¥Q_Exactive_result¥160608_kosako_3sample¥raw_data¥160411_06_1_wt_minus.raw~; SpectrumID: ~6790~; scans: ~14857~
6	SRRM1_MOUSE	Serine/arginine repetitive matrix protein 1 OS=Mus musculus GN=Srrm1 PE=1 SV=2	783	106855	57	33	7	5	11979	1	1	1	644.264	2573.03	4	2573.03	-0.0029	2	48.08	0.00031	R	KETESEAEDDNLDDLERHLR	E	2 Phospho (ST)	0.00202000000000000000.0			File: ~D:¥Q_Exactive_result¥160608_kosako_3sample¥raw_data¥160411_06_1_wt_minus.raw~; SpectrumID: ~7789~; scans: ~16495~
6	SRRM1_MOUSE	Serine/arginine repetitive matrix protein 1 OS=Mus musculus GN=Srrm1 PE=1 SV=2	783	106855	57	33	7	5	11980	1	1	1	858.685	2573.03	3	2573.03	0.0025	2	15.94	0.54	R	KETESEAEDDNLDDLERHLR	E	2 Phospho (ST)	0.00202000000000000000.0			File: ~D:¥Q_Exactive_result¥160608_kosako_3sample¥raw_data¥160411_06_1_wt_minus.raw~; SpectrumID: ~7796~; scans: ~16505~
6	SRRM1_MOUSE	Serine/arginine repetitive matrix protein 1 OS=Mus musculus GN=Srrm1 PE=1 SV=2	783	106855	57	33	7	5	11981	1	1	1	858.686	2573.04	3	2573.03	0.0032	2	11.36	1.5	R	KETESEAEDDNLDDLERHLR	E	2 Phospho (ST)	0.00202000000000000000.0			File: ~D:¥Q_Exactive_result¥160608_kosako_3sample¥raw_data¥160411_06_1_wt_minus.raw~; SpectrumID: ~7721~; scans: ~16393~
6	SRRM1_MOUSE	Serine/arginine repetitive matrix protein 1 OS=Mus musculus GN=Srrm1 PE=1 SV=2	783	106855	57	33	7	5	14074	1	1	1	691.601	2762.37	4	2762.38	-0.0055	1	3.29	9	K	KPPAPPSPVQSQSPSTNWSPAVPAKK	A	Phospho (ST)	0.00000000000000000020000000.0			File: ~D:¥Q_Exactive_result¥160608_kosako_3sample¥raw_data¥160411_06_1_wt_minus.raw~; SpectrumID: ~5122~; scans: ~11515~
6	SRRM1_MOUSE	Serine/arginine repetitive matrix protein 1 OS=Mus musculus GN=Srrm1 PE=1 SV=2	783	106855	57	33	7	5	15419	1	1	1	726.074	2900.27	4	2900.26	0.002	2	4.17	11	R	HRPSSPATPPPKTRHSPTPQQSNR	T	3 Phospho (ST)	0.000020020000200000000000.0			File: ~D:¥Q_Exactive_result¥160608_kosako_3sample¥raw_data¥160411_06_1_wt_minus.raw~; SpectrumID: ~213~; scans: ~1823~
6	SRRM1_MOUSE	Serine/arginine repetitive matrix protein 1 OS=Mus musculus GN=Srrm1 PE=1 SV=2	783	106855	57	33	7	5	15420	1	1	1	726.074	2900.27	4	2900.26	0.0037	2	2.13	17	R	HRPSSPATPPPKTRHSPTPQQSNR	T	3 Phospho (ST)	0.000020020000200000000000.0			File: ~D:¥Q_Exactive_result¥160608_kosako_3sample¥raw_data¥160411_06_1_wt_minus.raw~; SpectrumID: ~198~; scans: ~1780~
7	TR150_MOUSE	Thyroid hormone receptor-associated protein 3 OS=Mus musculus GN=Thrap3 PE=1 SV=1	683	108171	60	28	8	5	656	1	1	1	558.26	1114.51	2	1114.51	0.0002	0	36.92	0.0027	R	IDISPSTFR	K	Phospho (ST)	0.000200000.0			File: ~D:¥Q_Exactive_result¥160608_kosako_3sample¥raw_data¥160411_06_1_wt_minus.raw~; SpectrumID: ~8162~; scans: ~17075~
7	TR150_MOUSE	Thyroid hormone receptor-associated protein 3 OS=Mus musculus GN=Thrap3 PE=1 SV=1	683	108171	60	28	8	5	657	1	1	1	558.26	1114.51	2	1114.51	0.0003	0	26.64	0.029	R	IDISPSTFR	K	Phospho (ST)	0.000200000.0			File: ~D:¥Q_Exactive_result¥160608_kosako_3sample¥raw_data¥160411_06_1_wt_minus.raw~; SpectrumID: ~8000~; scans: ~16823~
7	TR150_MOUSE	Thyroid hormone receptor-associated protein 3 OS=Mus musculus GN=Thrap3 PE=1 SV=1	683	108171	60	28	8	5	658	1	1	1	558.26	1114.51	2	1114.51	0.0003	0	32.22	0.0081	R	IDISPSTFR	K	Phospho (ST)	0.000200000.0			File: ~D:¥Q_Exactive_result¥160608_kosako_3sample¥raw_data¥160411_06_1_wt_minus.raw~; SpectrumID: ~8087~; scans: ~16954~
7	TR150_MOUSE	Thyroid hormone receptor-associated protein 3 OS=Mus musculus GN=Thrap3 PE=1 SV=1	683	108171	60	28	8	5	659	1	1	1	558.261	1114.51	2	1114.51	0.0006	0	27.67	0.023	R	IDISPSTFR	K	Phospho (ST)	0.000200000.0			File: ~D:¥Q_Exactive_result¥160608_kosako_3sample¥raw_data¥160411_06_1_wt_minus.raw~; SpectrumID: ~8227~; scans: ~17189~
7	TR150_MOUSE	Thyroid hormone receptor-associated protein 3 OS=Mus musculus GN=Thrap3 PE=1 SV=1	683	108171	60	28	8	5	660	1	1	1	558.261	1114.51	2	1114.51	0.0008	0	31.87	0.0084	R	IDISPSTFR	K	Phospho (ST)	0.000200000.0			File: ~D:¥Q_Exactive_result¥160608_kosako_3sample¥raw_data¥160411_06_1_wt_minus.raw~; SpectrumID: ~8196~; scans: ~17133~
7	TR150_MOUSE	Thyroid hormone receptor-associated protein 3 OS=Mus musculus GN=Thrap3 PE=1 SV=1	683	108171	60	28	8	5	661	1	1	1	558.261	1114.51	2	1114.51	0.0011	0	45.53	0.00036	R	IDISPSTFR	K	Phospho (ST)	0.000200000.0			File: ~D:¥Q_Exactive_result¥160608_kosako_3sample¥raw_data¥160411_06_1_wt_minus.raw~; SpectrumID: ~8124~; scans: ~17014~
7	TR150_MOUSE	Thyroid hormone receptor-associated protein 3 OS=Mus musculus GN=Thrap3 PE=1 SV=1	683	108171	60	28	8	5	662	1	1	1	558.261	1114.51	2	1114.51	0.0016	0	10.4	1.2	R	IDISPSTFR	K	Phospho (ST)	0.000200000.0			File: ~D:¥Q_Exactive_result¥160608_kosako_3sample¥raw_data¥160411_06_1_wt_minus.raw~; SpectrumID: ~7964~; scans: ~16764~
7	TR150_MOUSE	Thyroid hormone receptor-associated protein 3 OS=Mus musculus GN=Thrap3 PE=1 SV=1	683	108171	60	28	8	5	663	1	1	1	558.261	1114.51	2	1114.51	0.0016	0	41.58	0.00089	R	IDISPSTFR	K	Phospho (ST)	0.000200000.0			File: ~D:¥Q_Exactive_result¥160608_kosako_3sample¥raw_data¥160411_06_1_wt_minus.raw~; SpectrumID: ~8046~; scans: ~16891~
7	TR150_MOUSE	Thyroid hormone receptor-associated protein 3 OS=Mus musculus GN=Thrap3 PE=1 SV=1	683	108171	60	28	8	5	1029	1	1	1	415.207	1242.6	3	1242.6	-0.0007	1	8.87	1.7	R	IDISPSTFRK	H	Phospho (ST)	0.0002000000.0			File: ~D:¥Q_Exactive_result¥160608_kosako_3sample¥raw_data¥160411_06_1_wt_minus.raw~; SpectrumID: ~5513~; scans: ~12255~
7	TR150_MOUSE	Thyroid hormone receptor-associated protein 3 OS=Mus musculus GN=Thrap3 PE=1 SV=1	683	108171	60	28	8	5	1030	1	1	1	415.207	1242.6	3	1242.6	-0.0005	1	18.41	0.19	R	IDISPSTFRK	H	Phospho (ST)	0.0002000000.0			File: ~D:¥Q_Exactive_result¥160608_kosako_3sample¥raw_data¥160411_06_1_wt_minus.raw~; SpectrumID: ~5688~; scans: ~12585~
7	TR150_MOUSE	Thyroid hormone receptor-associated protein 3 OS=Mus musculus GN=Thrap3 PE=1 SV=1	683	108171	60	28	8	5	1031	1	1	1	415.207	1242.6	3	1242.6	-0.0002	1	23.79	0.053	R	IDISPSTFRK	H	Phospho (ST)	0.0002000000.0			File: ~D:¥Q_Exactive_result¥160608_kosako_3sample¥raw_data¥160411_06_1_wt_minus.raw~; SpectrumID: ~5575~; scans: ~12367~
7	TR150_MOUSE	Thyroid hormone receptor-associated protein 3 OS=Mus musculus GN=Thrap3 PE=1 SV=1	683	108171	60	28	8	5	1032	1	1	1	415.207	1242.6	3	1242.6	-0.0002	1	22.49	0.071	R	IDISPSTFRK	H	Phospho (ST)	0.0002000000.0			File: ~D:¥Q_Exactive_result¥160608_kosako_3sample¥raw_data¥160411_06_1_wt_minus.raw~; SpectrumID: ~5634~; scans: ~12479~
7	TR150_MOUSE	Thyroid hormone receptor-associated protein 3 OS=Mus musculus GN=Thrap3 PE=1 SV=1	683	108171	60	28	8	5	1033	1	1	1	622.308	1242.6	2	1242.6	-0.0001	1	28.36	0.019	R	IDISPSTFRK	H	Phospho (ST)	0.0002000000.0			File: ~D:¥Q_Exactive_result¥160608_kosako_3sample¥raw_data¥160411_06_1_wt_minus.raw~; SpectrumID: ~5691~; scans: ~12591~
7	TR150_MOUSE	Thyroid hormone receptor-associated protein 3 OS=Mus musculus GN=Thrap3 PE=1 SV=1	683	108171	60	28	8	5	1034	1	1	1	415.208	1242.6	3	1242.6	-0.0001	1	26.9	0.026	R	IDISPSTFRK	H	Phospho (ST)	0.0002000000.0			File: ~D:¥Q_Exactive_result¥160608_kosako_3sample¥raw_data¥160411_06_1_wt_minus.raw~; SpectrumID: ~5602~; scans: ~12421~
7	TR150_MOUSE	Thyroid hormone receptor-associated protein 3 OS=Mus musculus GN=Thrap3 PE=1 SV=1	683	108171	60	28	8	5	1035	1	1	1	622.308	1242.6	2	1242.6	0.0004	1	37.1	0.0025	R	IDISPSTFRK	H	Phospho (ST)	0.0002000000.0			File: ~D:¥Q_Exactive_result¥160608_kosako_3sample¥raw_data¥160411_06_1_wt_minus.raw~; SpectrumID: ~5666~; scans: ~12539~
7	TR150_MOUSE	Thyroid hormone receptor-associated protein 3 OS=Mus musculus GN=Thrap3 PE=1 SV=1	683	108171	60	28	8	5	1036	1	1	1	622.308	1242.6	2	1242.6	0.0004	1	40.47	0.0011	R	IDISPSTFRK	H	Phospho (ST)	0.0002000000.0			File: ~D:¥Q_Exactive_result¥160608_kosako_3sample¥raw_data¥160411_06_1_wt_minus.raw~; SpectrumID: ~5638~; scans: ~12485~
7	TR150_MOUSE	Thyroid hormone receptor-associated protein 3 OS=Mus musculus GN=Thrap3 PE=1 SV=1	683	108171	60	28	8	5	1037	1	1	1	415.208	1242.6	3	1242.6	0.0005	1	21.04	0.1	R	IDISPSTFRK	H	Phospho (ST)	0.0002000000.0			File: ~D:¥Q_Exactive_result¥160608_kosako_3sample¥raw_data¥160411_06_1_wt_minus.raw~; SpectrumID: ~5661~; scans: ~12532~
7	TR150_MOUSE	Thyroid hormone receptor-associated protein 3 OS=Mus musculus GN=Thrap3 PE=1 SV=1	683	108171	60	28	8	5	1038	1	1	1	415.208	1242.6	3	1242.6	0.0009	1	18.38	0.19	R	IDISPSTFRK	H	Phospho (ST)	0.0002000000.0			File: ~D:¥Q_Exactive_result¥160608_kosako_3sample¥raw_data¥160411_06_1_wt_minus.raw~; SpectrumID: ~5547~; scans: ~12314~
7	TR150_MOUSE	Thyroid hormone receptor-associated protein 3 OS=Mus musculus GN=Thrap3 PE=1 SV=1	683	108171	60	28	8	5	1039	1	1	1	622.308	1242.6	2	1242.6	0.0011	1	28.65	0.018	R	IDISPSTFRK	H	Phospho (ST)	0.0002000000.0			File: ~D:¥Q_Exactive_result¥160608_kosako_3sample¥raw_data¥160411_06_1_wt_minus.raw~; SpectrumID: ~5607~; scans: ~12428~
7	TR150_MOUSE	Thyroid hormone receptor-associated protein 3 OS=Mus musculus GN=Thrap3 PE=1 SV=1	683	108171	60	28	8	5	1040	1	1	1	622.308	1242.6	2	1242.6	0.0012	1	28.29	0.019	R	IDISPSTFRK	H	Phospho (ST)	0.0002000000.0			File: ~D:¥Q_Exactive_result¥160608_kosako_3sample¥raw_data¥160411_06_1_wt_minus.raw~; SpectrumID: ~5581~; scans: ~12375~
7	TR150_MOUSE	Thyroid hormone receptor-associated protein 3 OS=Mus musculus GN=Thrap3 PE=1 SV=1	683	108171	60	28	8	5	1041	1	1	1	622.309	1242.6	2	1242.6	0.0017	1	16.19	0.3	R	IDISPSTFRK	H	Phospho (ST)	0.0002000000.0			File: ~D:¥Q_Exactive_result¥160608_kosako_3sample¥raw_data¥160411_06_1_wt_minus.raw~; SpectrumID: ~5544~; scans: ~12308~
7	TR150_MOUSE	Thyroid hormone receptor-associated protein 3 OS=Mus musculus GN=Thrap3 PE=1 SV=1	683	108171	60	28	8	5	1090	1	1	1	636.31	1270.61	2	1270.61	-0.0019	1	23.63	0.058	R	RIDISPSTFR	K	Phospho (ST)	0.0000200000.0			File: ~D:¥Q_Exactive_result¥160608_kosako_3sample¥raw_data¥160411_06_1_wt_minus.raw~; SpectrumID: ~6172~; scans: ~13605~
7	TR150_MOUSE	Thyroid hormone receptor-associated protein 3 OS=Mus musculus GN=Thrap3 PE=1 SV=1	683	108171	60	28	8	5	1091	1	1	1	424.543	1270.61	3	1270.61	-0.0005	1	7.55	2.6	R	RIDISPSTFR	K	Phospho (ST)	0.0000200000.0			File: ~D:¥Q_Exactive_result¥160608_kosako_3sample¥raw_data¥160411_06_1_wt_minus.raw~; SpectrumID: ~6163~; scans: ~13588~
7	TR150_MOUSE	Thyroid hormone receptor-associated protein 3 OS=Mus musculus GN=Thrap3 PE=1 SV=1	683	108171	60	28	8	5	1092	1	1	1	424.543	1270.61	3	1270.61	-0.0005	1	22.13	0.092	R	RIDISPSTFR	K	Phospho (ST)	0.0000200000.0			File: ~D:¥Q_Exactive_result¥160608_kosako_3sample¥raw_data¥160411_06_1_wt_minus.raw~; SpectrumID: ~6142~; scans: ~13540~
7	TR150_MOUSE	Thyroid hormone receptor-associated protein 3 OS=Mus musculus GN=Thrap3 PE=1 SV=1	683	108171	60	28	8	5	1093	1	1	1	424.543	1270.61	3	1270.61	-0.0004	1	27.56	0.027	R	RIDISPSTFR	K	Phospho (ST)	0.0000200000.0			File: ~D:¥Q_Exactive_result¥160608_kosako_3sample¥raw_data¥160411_06_1_wt_minus.raw~; SpectrumID: ~6071~; scans: ~13420~
7	TR150_MOUSE	Thyroid hormone receptor-associated protein 3 OS=Mus musculus GN=Thrap3 PE=1 SV=1	683	108171	60	28	8	5	1094	1	1	1	424.543	1270.61	3	1270.61	-0.0004	1	22.42	0.087	R	RIDISPSTFR	K	Phospho (ST)	0.0000200000.0			File: ~D:¥Q_Exactive_result¥160608_kosako_3sample¥raw_data¥160411_06_1_wt_minus.raw~; SpectrumID: ~6112~; scans: ~13484~
7	TR150_MOUSE	Thyroid hormone receptor-associated protein 3 OS=Mus musculus GN=Thrap3 PE=1 SV=1	683	108171	60	28	8	5	1095	1	1	1	636.311	1270.61	2	1270.61	-0.0001	1	11.31	1.1	R	RIDISPSTFR	K	Phospho (ST)	0.0000200000.0			File: ~D:¥Q_Exactive_result¥160608_kosako_3sample¥raw_data¥160411_06_1_wt_minus.raw~; SpectrumID: ~5972~; scans: ~13258~
7	TR150_MOUSE	Thyroid hormone receptor-associated protein 3 OS=Mus musculus GN=Thrap3 PE=1 SV=1	683	108171	60	28	8	5	1096	1	1	1	636.311	1270.61	2	1270.61	0.0004	1	14.15	0.59	R	RIDISPSTFR	K	Phospho (ST)	0.0000200000.0			File: ~D:¥Q_Exactive_result¥160608_kosako_3sample¥raw_data¥160411_06_1_wt_minus.raw~; SpectrumID: ~6006~; scans: ~13317~
7	TR150_MOUSE	Thyroid hormone receptor-associated protein 3 OS=Mus musculus GN=Thrap3 PE=1 SV=1	683	108171	60	28	8	5	1097	1	1	1	636.311	1270.61	2	1270.61	0.0007	1	49.69	0.00016	R	RIDISPSTFR	K	Phospho (ST)	0.0000200000.0			File: ~D:¥Q_Exactive_result¥160608_kosako_3sample¥raw_data¥160411_06_1_wt_minus.raw~; SpectrumID: ~6150~; scans: ~13557~
7	TR150_MOUSE	Thyroid hormone receptor-associated protein 3 OS=Mus musculus GN=Thrap3 PE=1 SV=1	683	108171	60	28	8	5	1098	1	1	1	424.543	1270.61	3	1270.61	0.0007	1	9.46	1.7	R	RIDISPSTFR	K	Phospho (ST)	0.0000200000.0			File: ~D:¥Q_Exactive_result¥160608_kosako_3sample¥raw_data¥160411_06_1_wt_minus.raw~; SpectrumID: ~6026~; scans: ~13353~
7	TR150_MOUSE	Thyroid hormone receptor-associated protein 3 OS=Mus musculus GN=Thrap3 PE=1 SV=1	683	108171	60	28	8	5	1099	1	1	1	636.311	1270.61	2	1270.61	0.0009	1	48.71	0.00021	R	RIDISPSTFR	K	Phospho (ST)	0.0000200000.0			File: ~D:¥Q_Exactive_result¥160608_kosako_3sample¥raw_data¥160411_06_1_wt_minus.raw~; SpectrumID: ~6124~; scans: ~13504~
7	TR150_MOUSE	Thyroid hormone receptor-associated protein 3 OS=Mus musculus GN=Thrap3 PE=1 SV=1	683	108171	60	28	8	5	1100	1	1	1	636.311	1270.61	2	1270.61	0.0012	1	54.25	5.8e-05	R	RIDISPSTFR	K	Phospho (ST)	0.0000200000.0			File: ~D:¥Q_Exactive_result¥160608_kosako_3sample¥raw_data¥160411_06_1_wt_minus.raw~; SpectrumID: ~6087~; scans: ~13443~
7	TR150_MOUSE	Thyroid hormone receptor-associated protein 3 OS=Mus musculus GN=Thrap3 PE=1 SV=1	683	108171	60	28	8	5	1101	1	1	1	636.312	1270.61	2	1270.61	0.0015	1	33.89	0.006	R	RIDISPSTFR	K	Phospho (ST)	0.0000200000.0			File: ~D:¥Q_Exactive_result¥160608_kosako_3sample¥raw_data¥160411_06_1_wt_minus.raw~; SpectrumID: ~6044~; scans: ~13378~
7	TR150_MOUSE	Thyroid hormone receptor-associated protein 3 OS=Mus musculus GN=Thrap3 PE=1 SV=1	683	108171	60	28	8	5	1375	1	1	1	467.241	1398.7	3	1398.7	-0.0005	2	4.6	4.8	R	RIDISPSTFRK	H	Phospho (ST)	0.00002000000.0			File: ~D:¥Q_Exactive_result¥160608_kosako_3sample¥raw_data¥160411_06_1_wt_minus.raw~; SpectrumID: ~3845~; scans: ~9074~
7	TR150_MOUSE	Thyroid hormone receptor-associated protein 3 OS=Mus musculus GN=Thrap3 PE=1 SV=1	683	108171	60	28	8	5	1376	1	1	1	467.241	1398.7	3	1398.7	-0.0005	2	16.65	0.3	R	RIDISPSTFRK	H	Phospho (ST)	0.00002000000.0			File: ~D:¥Q_Exactive_result¥160608_kosako_3sample¥raw_data¥160411_06_1_wt_minus.raw~; SpectrumID: ~4247~; scans: ~9823~
7	TR150_MOUSE	Thyroid hormone receptor-associated protein 3 OS=Mus musculus GN=Thrap3 PE=1 SV=1	683	108171	60	28	8	5	1377	1	1	1	467.241	1398.7	3	1398.7	-0.0001	2	8.31	2.2	R	RIDISPSTFRK	H	Phospho (ST)	0.00002000000.0			File: ~D:¥Q_Exactive_result¥160608_kosako_3sample¥raw_data¥160411_06_1_wt_minus.raw~; SpectrumID: ~4224~; scans: ~9773~
7	TR150_MOUSE	Thyroid hormone receptor-associated protein 3 OS=Mus musculus GN=Thrap3 PE=1 SV=1	683	108171	60	28	8	5	1378	1	1	1	467.241	1398.7	3	1398.7	-0.0001	2	23.44	0.067	R	RIDISPSTFRK	H	Phospho (ST)	0.00002000000.0			File: ~D:¥Q_Exactive_result¥160608_kosako_3sample¥raw_data¥160411_06_1_wt_minus.raw~; SpectrumID: ~4455~; scans: ~10143~
7	TR150_MOUSE	Thyroid hormone receptor-associated protein 3 OS=Mus musculus GN=Thrap3 PE=1 SV=1	683	108171	60	28	8	5	1379	1	1	1	467.241	1398.7	3	1398.7	0.0003	2	5.62	4.1	R	RIDISPSTFRK	H	Phospho (ST)	0.00002000000.0			File: ~D:¥Q_Exactive_result¥160608_kosako_3sample¥raw_data¥160411_06_1_wt_minus.raw~; SpectrumID: ~3796~; scans: ~9003~
7	TR150_MOUSE	Thyroid hormone receptor-associated protein 3 OS=Mus musculus GN=Thrap3 PE=1 SV=1	683	108171	60	28	8	5	1380	1	1	1	467.241	1398.7	3	1398.7	0.0004	2	2.94	7.5	R	RIDISPSTFRK	H	Phospho (ST)	0.00002000000.0			File: ~D:¥Q_Exactive_result¥160608_kosako_3sample¥raw_data¥160411_06_1_wt_minus.raw~; SpectrumID: ~3883~; scans: ~9135~
7	TR150_MOUSE	Thyroid hormone receptor-associated protein 3 OS=Mus musculus GN=Thrap3 PE=1 SV=1	683	108171	60	28	8	5	1381	1	1	1	467.241	1398.7	3	1398.7	0.0005	2	22.97	0.075	R	RIDISPSTFRK	H	Phospho (ST)	0.00002000000.0			File: ~D:¥Q_Exactive_result¥160608_kosako_3sample¥raw_data¥160411_06_1_wt_minus.raw~; SpectrumID: ~4270~; scans: ~9873~
7	TR150_MOUSE	Thyroid hormone receptor-associated protein 3 OS=Mus musculus GN=Thrap3 PE=1 SV=1	683	108171	60	28	8	5	1382	1	1	1	467.241	1398.7	3	1398.7	0.0007	2	14.06	0.58	R	RIDISPSTFRK	H	Phospho (ST)	0.00002000000.0			File: ~D:¥Q_Exactive_result¥160608_kosako_3sample¥raw_data¥160411_06_1_wt_minus.raw~; SpectrumID: ~4337~; scans: ~9986~
7	TR150_MOUSE	Thyroid hormone receptor-associated protein 3 OS=Mus musculus GN=Thrap3 PE=1 SV=1	683	108171	60	28	8	5	1383	1	1	1	467.242	1398.7	3	1398.7	0.0008	2	16.97	0.29	R	RIDISPSTFRK	H	Phospho (ST)	0.00002000000.0			File: ~D:¥Q_Exactive_result¥160608_kosako_3sample¥raw_data¥160411_06_1_wt_minus.raw~; SpectrumID: ~4397~; scans: ~10065~
7	TR150_MOUSE	Thyroid hormone receptor-associated protein 3 OS=Mus musculus GN=Thrap3 PE=1 SV=1	683	108171	60	28	8	5	1384	1	1	1	467.242	1398.7	3	1398.7	0.0009	2	28.28	0.022	R	RIDISPSTFRK	H	Phospho (ST)	0.00002000000.0			File: ~D:¥Q_Exactive_result¥160608_kosako_3sample¥raw_data¥160411_06_1_wt_minus.raw~; SpectrumID: ~4295~; scans: ~9923~
7	TR150_MOUSE	Thyroid hormone receptor-associated protein 3 OS=Mus musculus GN=Thrap3 PE=1 SV=1	683	108171	60	28	8	5	2250	1	1	1	408.214	1628.83	4	1628.83	-0.0003	2	1.93	11	R	DLVHSNKKEQEFR	S					File: ~D:¥Q_Exactive_result¥160608_kosako_3sample¥raw_data¥160411_06_1_wt_minus.raw~; SpectrumID: ~693~; scans: ~3074~
7	TR150_MOUSE	Thyroid hormone receptor-associated protein 3 OS=Mus musculus GN=Thrap3 PE=1 SV=1	683	108171	60	28	8	5	3353	1	1	1	457.463	1825.82	4	1825.83	-0.0028	2	2.63	9.8	R	SESGHRGFVPEKNFR	V	Phospho (ST)	0.002000000000000.0			File: ~D:¥Q_Exactive_result¥160608_kosako_3sample¥raw_data¥160411_06_1_wt_minus.raw~; SpectrumID: ~1719~; scans: ~5249~
7	TR150_MOUSE	Thyroid hormone receptor-associated protein 3 OS=Mus musculus GN=Thrap3 PE=1 SV=1	683	108171	60	28	8	5	3354	1	1	1	457.464	1825.83	4	1825.83	-0.0002	2	18.21	0.28	R	SESGHRGFVPEKNFR	V	Phospho (ST)	0.002000000000000.0			File: ~D:¥Q_Exactive_result¥160608_kosako_3sample¥raw_data¥160411_06_1_wt_minus.raw~; SpectrumID: ~1764~; scans: ~5316~
7	TR150_MOUSE	Thyroid hormone receptor-associated protein 3 OS=Mus musculus GN=Thrap3 PE=1 SV=1	683	108171	60	28	8	5	3355	1	1	1	457.464	1825.83	4	1825.83	0.001	2	21.39	0.14	R	SESGHRGFVPEKNFR	V	Phospho (ST)	0.002000000000000.0			File: ~D:¥Q_Exactive_result¥160608_kosako_3sample¥raw_data¥160411_06_1_wt_minus.raw~; SpectrumID: ~1803~; scans: ~5378~
7	TR150_MOUSE	Thyroid hormone receptor-associated protein 3 OS=Mus musculus GN=Thrap3 PE=1 SV=1	683	108171	60	28	8	5	3521	1	1	1	616.003	1844.99	3	1844.99	0.0011	2	20.53	0.09	R	ERSPALKSPLQSVVVR	R	Phospho (ST)	0.0020000000000000.0			File: ~D:¥Q_Exactive_result¥160608_kosako_3sample¥raw_data¥160411_06_1_wt_minus.raw~; SpectrumID: ~5567~; scans: ~12349~
7	TR150_MOUSE	Thyroid hormone receptor-associated protein 3 OS=Mus musculus GN=Thrap3 PE=1 SV=1	683	108171	60	28	8	5	3522	1	1	1	616.004	1844.99	3	1844.99	0.0013	2	50.06	0.0001	R	ERSPALKSPLQSVVVR	R	Phospho (ST)	0.0020000000000000.0			File: ~D:¥Q_Exactive_result¥160608_kosako_3sample¥raw_data¥160411_06_1_wt_minus.raw~; SpectrumID: ~5650~; scans: ~12510~
7	TR150_MOUSE	Thyroid hormone receptor-associated protein 3 OS=Mus musculus GN=Thrap3 PE=1 SV=1	683	108171	60	28	8	5	3523	1	1	1	616.004	1844.99	3	1844.99	0.0013	2	48.24	0.00016	R	ERSPALKSPLQSVVVR	R	Phospho (ST)	0.0020000000000000.0			File: ~D:¥Q_Exactive_result¥160608_kosako_3sample¥raw_data¥160411_06_1_wt_minus.raw~; SpectrumID: ~5725~; scans: ~12664~
7	TR150_MOUSE	Thyroid hormone receptor-associated protein 3 OS=Mus musculus GN=Thrap3 PE=1 SV=1	683	108171	60	28	8	5	3524	1	1	1	616.004	1844.99	3	1844.99	0.0015	2	47.35	0.00019	R	ERSPALKSPLQSVVVR	R	Phospho (ST)	0.0020000000000000.0			File: ~D:¥Q_Exactive_result¥160608_kosako_3sample¥raw_data¥160411_06_1_wt_minus.raw~; SpectrumID: ~5675~; scans: ~12562~
7	TR150_MOUSE	Thyroid hormone receptor-associated protein 3 OS=Mus musculus GN=Thrap3 PE=1 SV=1	683	108171	60	28	8	5	3525	1	1	1	616.004	1844.99	3	1844.99	0.0015	2	49.13	0.00013	R	ERSPALKSPLQSVVVR	R	Phospho (ST)	0.0020000000000000.0			File: ~D:¥Q_Exactive_result¥160608_kosako_3sample¥raw_data¥160411_06_1_wt_minus.raw~; SpectrumID: ~5699~; scans: ~12613~
7	TR150_MOUSE	Thyroid hormone receptor-associated protein 3 OS=Mus musculus GN=Thrap3 PE=1 SV=1	683	108171	60	28	8	5	3526	1	1	1	616.004	1844.99	3	1844.99	0.0018	2	44.34	0.00037	R	ERSPALKSPLQSVVVR	R	Phospho (ST)	0.0020000000000000.0			File: ~D:¥Q_Exactive_result¥160608_kosako_3sample¥raw_data¥160411_06_1_wt_minus.raw~; SpectrumID: ~5624~; scans: ~12457~
7	TR150_MOUSE	Thyroid hormone receptor-associated protein 3 OS=Mus musculus GN=Thrap3 PE=1 SV=1	683	108171	60	28	8	5	3527	1	1	1	616.004	1844.99	3	1844.99	0.002	2	34.87	0.0033	R	ERSPALKSPLQSVVVR	R	Phospho (ST)	0.0020000000000000.0			File: ~D:¥Q_Exactive_result¥160608_kosako_3sample¥raw_data¥160411_06_1_wt_minus.raw~; SpectrumID: ~5595~; scans: ~12403~
7	TR150_MOUSE	Thyroid hormone receptor-associated protein 3 OS=Mus musculus GN=Thrap3 PE=1 SV=1	683	108171	60	28	8	5	3528	1	1	1	616.004	1844.99	3	1844.99	0.0026	2	20.91	0.082	R	ERSPALKSPLQSVVVR	R	Phospho (ST)	0.0020000000000000.0			File: ~D:¥Q_Exactive_result¥160608_kosako_3sample¥raw_data¥160411_06_1_wt_minus.raw~; SpectrumID: ~5762~; scans: ~12725~
7	TR150_MOUSE	Thyroid hormone receptor-associated protein 3 OS=Mus musculus GN=Thrap3 PE=1 SV=1	683	108171	60	28	8	5	3717	3	1	1	624.96	1871.86	3	1871.85	0.0032	2	0.99	16	R	ASVSDLSPRERSPALK	S	2 Phospho (ST)	0.0000002000020000.0			File: ~D:¥Q_Exactive_result¥160608_kosako_3sample¥raw_data¥160411_06_1_wt_minus.raw~; SpectrumID: ~3593~; scans: ~8679~
7	TR150_MOUSE	Thyroid hormone receptor-associated protein 3 OS=Mus musculus GN=Thrap3 PE=1 SV=1	683	108171	60	28	8	5	4212	1	1	1	642.659	1924.95	3	1924.95	0.0002	2	39.49	0.0022	R	ERSPALKSPLQSVVVR	R	2 Phospho (ST)	0.0020000200000000.0			File: ~D:¥Q_Exactive_result¥160608_kosako_3sample¥raw_data¥160411_06_1_wt_minus.raw~; SpectrumID: ~6035~; scans: ~13365~
7	TR150_MOUSE	Thyroid hormone receptor-associated protein 3 OS=Mus musculus GN=Thrap3 PE=1 SV=1	683	108171	60	28	8	5	4213	1	1	1	642.659	1924.95	3	1924.95	0.001	2	27.3	0.036	R	ERSPALKSPLQSVVVR	R	2 Phospho (ST)	0.0020000200000000.0			File: ~D:¥Q_Exactive_result¥160608_kosako_3sample¥raw_data¥160411_06_1_wt_minus.raw~; SpectrumID: ~6117~; scans: ~13493~
7	TR150_MOUSE	Thyroid hormone receptor-associated protein 3 OS=Mus musculus GN=Thrap3 PE=1 SV=1	683	108171	60	28	8	5	4214	1	1	1	642.659	1924.96	3	1924.95	0.0015	2	35.32	0.0057	R	ERSPALKSPLQSVVVR	R	2 Phospho (ST)	0.0020000200000000.0			File: ~D:¥Q_Exactive_result¥160608_kosako_3sample¥raw_data¥160411_06_1_wt_minus.raw~; SpectrumID: ~6079~; scans: ~13431~
7	TR150_MOUSE	Thyroid hormone receptor-associated protein 3 OS=Mus musculus GN=Thrap3 PE=1 SV=1	683	108171	60	28	8	5	4215	1	1	1	642.659	1924.96	3	1924.95	0.0021	2	11.07	1.5	R	ERSPALKSPLQSVVVR	R	2 Phospho (ST)	0.0020000200000000.0			File: ~D:¥Q_Exactive_result¥160608_kosako_3sample¥raw_data¥160411_06_1_wt_minus.raw~; SpectrumID: ~5997~; scans: ~13304~
8	NUCKS_MOUSE	Nuclear ubiquitous casein and cyclin-dependent kinase substrate 1 OS=Mus musculus GN=Nucks1 PE=1 SV=1	677	26298	26	20	4	4	1391	1	1	1	469.265	1404.77	3	1404.77	0.0004	2	34.6	0.0032	R	LKATVTPSPVKGK	A	Phospho (ST)	0.0000000200000.0			File: ~D:¥Q_Exactive_result¥160608_kosako_3sample¥raw_data¥160411_06_1_wt_minus.raw~; SpectrumID: ~835~; scans: ~3326~
8	NUCKS_MOUSE	Nuclear ubiquitous casein and cyclin-dependent kinase substrate 1 OS=Mus musculus GN=Nucks1 PE=1 SV=1	677	26298	26	20	4	4	1392	1	1	1	469.265	1404.77	3	1404.77	0.0005	2	27.25	0.018	R	LKATVTPSPVKGK	A	Phospho (ST)	0.0000000200000.0			File: ~D:¥Q_Exactive_result¥160608_kosako_3sample¥raw_data¥160411_06_1_wt_minus.raw~; SpectrumID: ~864~; scans: ~3381~
8	NUCKS_MOUSE	Nuclear ubiquitous casein and cyclin-dependent kinase substrate 1 OS=Mus musculus GN=Nucks1 PE=1 SV=1	677	26298	26	20	4	4	16144	1	1	1	990.733	2969.18	3	2969.19	-0.0117	1	16.41	0.52	K	VVDYSQFQESDDADEDYGRDSGPPAK	K	Phospho (ST)	0.00000000020000000000000000.0			File: ~D:¥Q_Exactive_result¥160608_kosako_3sample¥raw_data¥160411_06_1_wt_minus.raw~; SpectrumID: ~6461~; scans: ~14251~
8	NUCKS_MOUSE	Nuclear ubiquitous casein and cyclin-dependent kinase substrate 1 OS=Mus musculus GN=Nucks1 PE=1 SV=1	677	26298	26	20	4	4	16146	1	1	1	990.737	2969.19	3	2969.19	0.0023	1	27.52	0.046	K	VVDYSQFQESDDADEDYGRDSGPPAK	K	Phospho (ST)	0.00000000020000000000000000.0			File: ~D:¥Q_Exactive_result¥160608_kosako_3sample¥raw_data¥160411_06_1_wt_minus.raw~; SpectrumID: ~6433~; scans: ~14196~
8	NUCKS_MOUSE	Nuclear ubiquitous casein and cyclin-dependent kinase substrate 1 OS=Mus musculus GN=Nucks1 PE=1 SV=1	677	26298	26	20	4	4	16147	1	1	1	743.305	2969.19	4	2969.19	0.0035	1	2.43	15	K	VVDYSQFQESDDADEDYGRDSGPPAK	K	Phospho (ST)	0.00000000020000000000000000.0			File: ~D:¥Q_Exactive_result¥160608_kosako_3sample¥raw_data¥160411_06_1_wt_minus.raw~; SpectrumID: ~6375~; scans: ~14069~
8	NUCKS_MOUSE	Nuclear ubiquitous casein and cyclin-dependent kinase substrate 1 OS=Mus musculus GN=Nucks1 PE=1 SV=1	677	26298	26	20	4	4	16148	1	1	1	990.738	2969.19	3	2969.19	0.0047	1	28.83	0.035	K	VVDYSQFQESDDADEDYGRDSGPPAK	K	Phospho (ST)	0.00000000020000000000000000.0			File: ~D:¥Q_Exactive_result¥160608_kosako_3sample¥raw_data¥160411_06_1_wt_minus.raw~; SpectrumID: ~6413~; scans: ~14148~
8	NUCKS_MOUSE	Nuclear ubiquitous casein and cyclin-dependent kinase substrate 1 OS=Mus musculus GN=Nucks1 PE=1 SV=1	677	26298	26	20	4	4	16149	1	1	1	990.738	2969.19	3	2969.19	0.0056	1	21.14	0.2	K	VVDYSQFQESDDADEDYGRDSGPPAK	K	Phospho (ST)	0.00000000020000000000000000.0			File: ~D:¥Q_Exactive_result¥160608_kosako_3sample¥raw_data¥160411_06_1_wt_minus.raw~; SpectrumID: ~6362~; scans: ~14044~
8	NUCKS_MOUSE	Nuclear ubiquitous casein and cyclin-dependent kinase substrate 1 OS=Mus musculus GN=Nucks1 PE=1 SV=1	677	26298	26	20	4	4	17119	1	1	1	1033.43	3097.28	3	3097.28	-0.0029	2	78.67	3.5e-07	R	KVVDYSQFQESDDADEDYGRDSGPPAK	K	Phospho (ST)	0.000000000020000000000000000.0			File: ~D:¥Q_Exactive_result¥160608_kosako_3sample¥raw_data¥160411_06_1_wt_minus.raw~; SpectrumID: ~5563~; scans: ~12341~
8	NUCKS_MOUSE	Nuclear ubiquitous casein and cyclin-dependent kinase substrate 1 OS=Mus musculus GN=Nucks1 PE=1 SV=1	677	26298	26	20	4	4	17120	1	1	1	775.327	3097.28	4	3097.28	-0.0029	2	43.7	0.0011	R	KVVDYSQFQESDDADEDYGRDSGPPAK	K	Phospho (ST)	0.000000000020000000000000000.0			File: ~D:¥Q_Exactive_result¥160608_kosako_3sample¥raw_data¥160411_06_1_wt_minus.raw~; SpectrumID: ~5596~; scans: ~12407~
8	NUCKS_MOUSE	Nuclear ubiquitous casein and cyclin-dependent kinase substrate 1 OS=Mus musculus GN=Nucks1 PE=1 SV=1	677	26298	26	20	4	4	17121	1	1	1	775.327	3097.28	4	3097.28	-0.0024	2	36.91	0.0054	K	VVDYSQFQESDDADEDYGRDSGPPAKK	I	Phospho (ST)	0.000000000200000000000000000.0			File: ~D:¥Q_Exactive_result¥160608_kosako_3sample¥raw_data¥160411_06_1_wt_minus.raw~; SpectrumID: ~5268~; scans: ~11865~
8	NUCKS_MOUSE	Nuclear ubiquitous casein and cyclin-dependent kinase substrate 1 OS=Mus musculus GN=Nucks1 PE=1 SV=1	677	26298	26	20	4	4	17122	1	1	1	775.328	3097.28	4	3097.28	-0.0009	2	43.44	0.0012	K	VVDYSQFQESDDADEDYGRDSGPPAKK	I	Phospho (ST)	0.000000000200000000000000000.0			File: ~D:¥Q_Exactive_result¥160608_kosako_3sample¥raw_data¥160411_06_1_wt_minus.raw~; SpectrumID: ~5419~; scans: ~12108~
8	NUCKS_MOUSE	Nuclear ubiquitous casein and cyclin-dependent kinase substrate 1 OS=Mus musculus GN=Nucks1 PE=1 SV=1	677	26298	26	20	4	4	17123	1	1	1	775.328	3097.28	4	3097.28	-0.0009	2	50.33	0.00024	K	VVDYSQFQESDDADEDYGRDSGPPAKK	I	Phospho (ST)	0.000000000200000000000000000.0			File: ~D:¥Q_Exactive_result¥160608_kosako_3sample¥raw_data¥160411_06_1_wt_minus.raw~; SpectrumID: ~5382~; scans: ~12048~
8	NUCKS_MOUSE	Nuclear ubiquitous casein and cyclin-dependent kinase substrate 1 OS=Mus musculus GN=Nucks1 PE=1 SV=1	677	26298	26	20	4	4	17124	1	1	1	1033.43	3097.28	3	3097.28	-0.0007	2	50.55	0.00023	K	VVDYSQFQESDDADEDYGRDSGPPAKK	I	Phospho (ST)	0.000000000200000000000000000.0			File: ~D:¥Q_Exactive_result¥160608_kosako_3sample¥raw_data¥160411_06_1_wt_minus.raw~; SpectrumID: ~5335~; scans: ~11973~
8	NUCKS_MOUSE	Nuclear ubiquitous casein and cyclin-dependent kinase substrate 1 OS=Mus musculus GN=Nucks1 PE=1 SV=1	677	26298	26	20	4	4	17125	1	1	1	1033.43	3097.28	3	3097.28	-0.0004	2	25.08	0.082	R	KVVDYSQFQESDDADEDYGRDSGPPAK	K	Phospho (ST)	0.000000000020000000000000000.0			File: ~D:¥Q_Exactive_result¥160608_kosako_3sample¥raw_data¥160411_06_1_wt_minus.raw~; SpectrumID: ~5617~; scans: ~12447~
8	NUCKS_MOUSE	Nuclear ubiquitous casein and cyclin-dependent kinase substrate 1 OS=Mus musculus GN=Nucks1 PE=1 SV=1	677	26298	26	20	4	4	17126	1	1	1	1033.43	3097.28	3	3097.28	0.0004	2	36.24	0.0063	K	VVDYSQFQESDDADEDYGRDSGPPAKK	I	Phospho (ST)	0.000000000200000000000000000.0			File: ~D:¥Q_Exactive_result¥160608_kosako_3sample¥raw_data¥160411_06_1_wt_minus.raw~; SpectrumID: ~5412~; scans: ~12096~
8	NUCKS_MOUSE	Nuclear ubiquitous casein and cyclin-dependent kinase substrate 1 OS=Mus musculus GN=Nucks1 PE=1 SV=1	677	26298	26	20	4	4	17127	1	1	1	775.328	3097.28	4	3097.28	0.0005	2	52.93	0.00014	R	KVVDYSQFQESDDADEDYGRDSGPPAK	K	Phospho (ST)	0.000000000020000000000000000.0			File: ~D:¥Q_Exactive_result¥160608_kosako_3sample¥raw_data¥160411_06_1_wt_minus.raw~; SpectrumID: ~5538~; scans: ~12298~
8	NUCKS_MOUSE	Nuclear ubiquitous casein and cyclin-dependent kinase substrate 1 OS=Mus musculus GN=Nucks1 PE=1 SV=1	677	26298	26	20	4	4	17128	1	1	1	775.328	3097.28	4	3097.28	0.0008	2	15.65	0.73	K	VVDYSQFQESDDADEDYGRDSGPPAKK	I	Phospho (ST)	0.000000000200000000000000000.0			File: ~D:¥Q_Exactive_result¥160608_kosako_3sample¥raw_data¥160411_06_1_wt_minus.raw~; SpectrumID: ~5467~; scans: ~12178~
8	NUCKS_MOUSE	Nuclear ubiquitous casein and cyclin-dependent kinase substrate 1 OS=Mus musculus GN=Nucks1 PE=1 SV=1	677	26298	26	20	4	4	17129	1	1	1	775.328	3097.28	4	3097.28	0.0011	2	64.14	1e-05	R	KVVDYSQFQESDDADEDYGRDSGPPAK	K	Phospho (ST)	0.000000000020000000000000000.0			File: ~D:¥Q_Exactive_result¥160608_kosako_3sample¥raw_data¥160411_06_1_wt_minus.raw~; SpectrumID: ~5569~; scans: ~12354~
8	NUCKS_MOUSE	Nuclear ubiquitous casein and cyclin-dependent kinase substrate 1 OS=Mus musculus GN=Nucks1 PE=1 SV=1	677	26298	26	20	4	4	17130	1	1	1	775.328	3097.28	4	3097.28	0.0011	2	43.53	0.0012	K	VVDYSQFQESDDADEDYGRDSGPPAKK	I	Phospho (ST)	0.000000000200000000000000000.0			File: ~D:¥Q_Exactive_result¥160608_kosako_3sample¥raw_data¥160411_06_1_wt_minus.raw~; SpectrumID: ~5344~; scans: ~11987~
8	NUCKS_MOUSE	Nuclear ubiquitous casein and cyclin-dependent kinase substrate 1 OS=Mus musculus GN=Nucks1 PE=1 SV=1	677	26298	26	20	4	4	17131	1	1	1	775.328	3097.28	4	3097.28	0.0011	2	43.99	0.0011	K	VVDYSQFQESDDADEDYGRDSGPPAKK	I	Phospho (ST)	0.000000000200000000000000000.0			File: ~D:¥Q_Exactive_result¥160608_kosako_3sample¥raw_data¥160411_06_1_wt_minus.raw~; SpectrumID: ~5304~; scans: ~11924~
8	NUCKS_MOUSE	Nuclear ubiquitous casein and cyclin-dependent kinase substrate 1 OS=Mus musculus GN=Nucks1 PE=1 SV=1	677	26298	26	20	4	4	17132	1	1	1	1033.44	3097.28	3	3097.28	0.0011	2	66.73	5.7e-06	R	KVVDYSQFQESDDADEDYGRDSGPPAK	K	Phospho (ST)	0.000000000020000000000000000.0			File: ~D:¥Q_Exactive_result¥160608_kosako_3sample¥raw_data¥160411_06_1_wt_minus.raw~; SpectrumID: ~5531~; scans: ~12284~
8	NUCKS_MOUSE	Nuclear ubiquitous casein and cyclin-dependent kinase substrate 1 OS=Mus musculus GN=Nucks1 PE=1 SV=1	677	26298	26	20	4	4	17133	1	1	1	1033.44	3097.28	3	3097.28	0.0015	2	51.03	0.00021	K	VVDYSQFQESDDADEDYGRDSGPPAKK	I	Phospho (ST)	0.000000000200000000000000000.0			File: ~D:¥Q_Exactive_result¥160608_kosako_3sample¥raw_data¥160411_06_1_wt_minus.raw~; SpectrumID: ~5376~; scans: ~12037~
8	NUCKS_MOUSE	Nuclear ubiquitous casein and cyclin-dependent kinase substrate 1 OS=Mus musculus GN=Nucks1 PE=1 SV=1	677	26298	26	20	4	4	17134	1	1	1	775.328	3097.29	4	3097.28	0.0025	2	60.91	2.2e-05	R	KVVDYSQFQESDDADEDYGRDSGPPAK	K	Phospho (ST)	0.000000000020000000000000000.0			File: ~D:¥Q_Exactive_result¥160608_kosako_3sample¥raw_data¥160411_06_1_wt_minus.raw~; SpectrumID: ~5504~; scans: ~12240~
8	NUCKS_MOUSE	Nuclear ubiquitous casein and cyclin-dependent kinase substrate 1 OS=Mus musculus GN=Nucks1 PE=1 SV=1	677	26298	26	20	4	4	17135	1	1	1	1033.44	3097.29	3	3097.28	0.0026	2	14.73	0.93	K	VVDYSQFQESDDADEDYGRDSGPPAKK	I	Phospho (ST)	0.000000000200000000000000000.0			File: ~D:¥Q_Exactive_result¥160608_kosako_3sample¥raw_data¥160411_06_1_wt_minus.raw~; SpectrumID: ~5457~; scans: ~12163~
8	NUCKS_MOUSE	Nuclear ubiquitous casein and cyclin-dependent kinase substrate 1 OS=Mus musculus GN=Nucks1 PE=1 SV=1	677	26298	26	20	4	4	17136	1	1	1	1033.44	3097.29	3	3097.28	0.0051	2	59.63	3e-05	R	KVVDYSQFQESDDADEDYGRDSGPPAK	K	Phospho (ST)	0.000000000020000000000000000.0			File: ~D:¥Q_Exactive_result¥160608_kosako_3sample¥raw_data¥160411_06_1_wt_minus.raw~; SpectrumID: ~5496~; scans: ~12225~
8	NUCKS_MOUSE	Nuclear ubiquitous casein and cyclin-dependent kinase substrate 1 OS=Mus musculus GN=Nucks1 PE=1 SV=1	677	26298	26	20	4	4	17137	1	1	1	1033.44	3097.29	3	3097.28	0.0055	2	49.68	0.0003	K	VVDYSQFQESDDADEDYGRDSGPPAKK	I	Phospho (ST)	0.000000000200000000000000000.0			File: ~D:¥Q_Exactive_result¥160608_kosako_3sample¥raw_data¥160411_06_1_wt_minus.raw~; SpectrumID: ~5294~; scans: ~11909~
9	ACTB_MOUSE	Actin, cytoplasmic 1 OS=Mus musculus GN=Actb PE=1 SV=1	670	42052	33	21	8	5	863	1	1	1	400.24	1197.7	3	1197.7	-0.0003	0	17.38	0.1	R	AVFPSIVGRPR	H					File: ~D:¥Q_Exactive_result¥160608_kosako_3sample¥raw_data¥160411_06_1_wt_minus.raw~; SpectrumID: ~4835~; scans: ~10976~
9	ACTB_MOUSE	Actin, cytoplasmic 1 OS=Mus musculus GN=Actb PE=1 SV=1	670	42052	33	21	8	5	864	1	1	1	400.24	1197.7	3	1197.7	0.0003	0	16.42	0.13	R	AVFPSIVGRPR	H					File: ~D:¥Q_Exactive_result¥160608_kosako_3sample¥raw_data¥160411_06_1_wt_minus.raw~; SpectrumID: ~4894~; scans: ~11091~
9	ACTB_MOUSE	Actin, cytoplasmic 1 OS=Mus musculus GN=Actb PE=1 SV=1	670	42052	33	21	8	5	865	1	1	1	400.24	1197.7	3	1197.7	0.0005	0	16.85	0.12	R	AVFPSIVGRPR	H					File: ~D:¥Q_Exactive_result¥160608_kosako_3sample¥raw_data¥160411_06_1_wt_minus.raw~; SpectrumID: ~4804~; scans: ~10914~
9	ACTB_MOUSE	Actin, cytoplasmic 1 OS=Mus musculus GN=Actb PE=1 SV=1	670	42052	33	21	8	5	866	1	1	1	400.24	1197.7	3	1197.7	0.0014	0	19.58	0.058	R	AVFPSIVGRPR	H					File: ~D:¥Q_Exactive_result¥160608_kosako_3sample¥raw_data¥160411_06_1_wt_minus.raw~; SpectrumID: ~4869~; scans: ~11037~
9	ACTB_MOUSE	Actin, cytoplasmic 1 OS=Mus musculus GN=Actb PE=1 SV=1	670	42052	33	21	8	5	2201	1	1	0	541.952	1622.83	3	1622.83	-0.001	1	12.94	0.71	R	LDLAGRDLTDYLMK	I					File: ~D:¥Q_Exactive_result¥160608_kosako_3sample¥raw_data¥160411_06_1_wt_minus.raw~; SpectrumID: ~10420~; scans: ~20804~
9	ACTB_MOUSE	Actin, cytoplasmic 1 OS=Mus musculus GN=Actb PE=1 SV=1	670	42052	33	21	8	5	3048	1	1	0	895.952	1789.89	2	1789.88	0.0043	0	46.22	0.00041	K	SYELPDGQVITIGNER	F					File: ~D:¥Q_Exactive_result¥160608_kosako_3sample¥raw_data¥160411_06_1_wt_minus.raw~; SpectrumID: ~9813~; scans: ~19849~
9	ACTB_MOUSE	Actin, cytoplasmic 1 OS=Mus musculus GN=Actb PE=1 SV=1	670	42052	33	21	8	5	4504	1	1	1	652.026	1953.06	3	1953.06	-0.0006	0	28.14	0.011	R	VAPEEHPVLLTEAPLNPK	A					File: ~D:¥Q_Exactive_result¥160608_kosako_3sample¥raw_data¥160411_06_1_wt_minus.raw~; SpectrumID: ~6213~; scans: ~13703~
9	ACTB_MOUSE	Actin, cytoplasmic 1 OS=Mus musculus GN=Actb PE=1 SV=1	670	42052	33	21	8	5	4505	1	1	1	652.027	1953.06	3	1953.06	0.002	0	33.59	0.0031	R	VAPEEHPVLLTEAPLNPK	A					File: ~D:¥Q_Exactive_result¥160608_kosako_3sample¥raw_data¥160411_06_1_wt_minus.raw~; SpectrumID: ~6227~; scans: ~13746~
9	ACTB_MOUSE	Actin, cytoplasmic 1 OS=Mus musculus GN=Actb PE=1 SV=1	670	42052	33	21	8	5	4506	1	1	1	652.027	1953.06	3	1953.06	0.0029	0	49.63	7.6e-05	R	VAPEEHPVLLTEAPLNPK	A					File: ~D:¥Q_Exactive_result¥160608_kosako_3sample¥raw_data¥160411_06_1_wt_minus.raw~; SpectrumID: ~6241~; scans: ~13788~
9	ACTB_MOUSE	Actin, cytoplasmic 1 OS=Mus musculus GN=Actb PE=1 SV=1	670	42052	33	21	8	5	9485	1	1	1	784.362	2350.07	3	2350.07	-0.0026	1	14.22	0.94	R	HQGVMVGMGQKDSYVGDEAQSK	R					File: ~D:¥Q_Exactive_result¥160608_kosako_3sample¥raw_data¥160411_06_1_wt_minus.raw~; SpectrumID: ~3242~; scans: ~8027~
9	ACTB_MOUSE	Actin, cytoplasmic 1 OS=Mus musculus GN=Actb PE=1 SV=1	670	42052	33	21	8	5	9486	1	1	1	784.364	2350.07	3	2350.07	0.0004	1	87.81	4.1e-08	R	HQGVMVGMGQKDSYVGDEAQSK	R					File: ~D:¥Q_Exactive_result¥160608_kosako_3sample¥raw_data¥160411_06_1_wt_minus.raw~; SpectrumID: ~3267~; scans: ~8079~
9	ACTB_MOUSE	Actin, cytoplasmic 1 OS=Mus musculus GN=Actb PE=1 SV=1	670	42052	33	21	8	5	9487	1	1	1	588.525	2350.07	4	2350.07	0.0028	1	32.85	0.013	R	HQGVMVGMGQKDSYVGDEAQSK	R					File: ~D:¥Q_Exactive_result¥160608_kosako_3sample¥raw_data¥160411_06_1_wt_minus.raw~; SpectrumID: ~3249~; scans: ~8040~
9	ACTB_MOUSE	Actin, cytoplasmic 1 OS=Mus musculus GN=Actb PE=1 SV=1	670	42052	33	21	8	5	9488	1	1	1	588.525	2350.07	4	2350.07	0.0031	1	45.73	0.00069	R	HQGVMVGMGQKDSYVGDEAQSK	R					File: ~D:¥Q_Exactive_result¥160608_kosako_3sample¥raw_data¥160411_06_1_wt_minus.raw~; SpectrumID: ~3274~; scans: ~8092~
9	ACTB_MOUSE	Actin, cytoplasmic 1 OS=Mus musculus GN=Actb PE=1 SV=1	670	42052	33	21	8	5	9831	1	1	1	596.522	2382.06	4	2382.06	-0.0005	1	28.78	0.033	R	HQGVMVGMGQKDSYVGDEAQSK	R	2 Oxidation (M)	0.0000100100000000000000.0			File: ~D:¥Q_Exactive_result¥160608_kosako_3sample¥raw_data¥160411_06_1_wt_minus.raw~; SpectrumID: ~1381~; scans: ~4656~
9	ACTB_MOUSE	Actin, cytoplasmic 1 OS=Mus musculus GN=Actb PE=1 SV=1	670	42052	33	21	8	5	9832	1	1	1	596.523	2382.06	4	2382.06	0.0029	1	34.74	0.0085	R	HQGVMVGMGQKDSYVGDEAQSK	R	2 Oxidation (M)	0.0000100100000000000000.0			File: ~D:¥Q_Exactive_result¥160608_kosako_3sample¥raw_data¥160411_06_1_wt_minus.raw~; SpectrumID: ~1427~; scans: ~4722~
9	ACTB_MOUSE	Actin, cytoplasmic 1 OS=Mus musculus GN=Actb PE=1 SV=1	670	42052	33	21	8	5	11266	1	1	1	627.549	2506.17	4	2506.17	-0.0004	2	14.58	0.95	R	HQGVMVGMGQKDSYVGDEAQSKR	G					File: ~D:¥Q_Exactive_result¥160608_kosako_3sample¥raw_data¥160411_06_1_wt_minus.raw~; SpectrumID: ~2769~; scans: ~7118~
9	ACTB_MOUSE	Actin, cytoplasmic 1 OS=Mus musculus GN=Actb PE=1 SV=1	670	42052	33	21	8	5	11267	1	1	1	627.549	2506.17	4	2506.17	-0.0004	2	38.14	0.0042	R	HQGVMVGMGQKDSYVGDEAQSKR	G					File: ~D:¥Q_Exactive_result¥160608_kosako_3sample¥raw_data¥160411_06_1_wt_minus.raw~; SpectrumID: ~2597~; scans: ~6770~
9	ACTB_MOUSE	Actin, cytoplasmic 1 OS=Mus musculus GN=Actb PE=1 SV=1	670	42052	33	21	8	5	11268	1	1	1	627.549	2506.17	4	2506.17	-0.0004	2	76.94	5.5e-07	R	HQGVMVGMGQKDSYVGDEAQSKR	G					File: ~D:¥Q_Exactive_result¥160608_kosako_3sample¥raw_data¥160411_06_1_wt_minus.raw~; SpectrumID: ~2518~; scans: ~6646~
9	ACTB_MOUSE	Actin, cytoplasmic 1 OS=Mus musculus GN=Actb PE=1 SV=1	670	42052	33	21	8	5	11269	1	1	1	627.55	2506.17	4	2506.17	0.0003	2	11.87	1.8	R	HQGVMVGMGQKDSYVGDEAQSKR	G					File: ~D:¥Q_Exactive_result¥160608_kosako_3sample¥raw_data¥160411_06_1_wt_minus.raw~; SpectrumID: ~2363~; scans: ~6404~
9	ACTB_MOUSE	Actin, cytoplasmic 1 OS=Mus musculus GN=Actb PE=1 SV=1	670	42052	33	21	8	5	11270	1	1	1	627.55	2506.17	4	2506.17	0.0013	2	5.09	8.5	R	HQGVMVGMGQKDSYVGDEAQSKR	G					File: ~D:¥Q_Exactive_result¥160608_kosako_3sample¥raw_data¥160411_06_1_wt_minus.raw~; SpectrumID: ~2472~; scans: ~6579~
9	ACTB_MOUSE	Actin, cytoplasmic 1 OS=Mus musculus GN=Actb PE=1 SV=1	670	42052	33	21	8	5	11271	1	1	1	627.55	2506.17	4	2506.17	0.0016	2	81.22	2.1e-07	R	HQGVMVGMGQKDSYVGDEAQSKR	G					File: ~D:¥Q_Exactive_result¥160608_kosako_3sample¥raw_data¥160411_06_1_wt_minus.raw~; SpectrumID: ~2564~; scans: ~6712~
9	ACTB_MOUSE	Actin, cytoplasmic 1 OS=Mus musculus GN=Actb PE=1 SV=1	670	42052	33	21	8	5	11466	1	1	1	631.548	2522.16	4	2522.16	-0.0014	2	29.17	0.033	R	HQGVMVGMGQKDSYVGDEAQSKR	G	Oxidation (M)	0.00000001000000000000000.0			File: ~D:¥Q_Exactive_result¥160608_kosako_3sample¥raw_data¥160411_06_1_wt_minus.raw~; SpectrumID: ~1364~; scans: ~4628~
9	ACTB_MOUSE	Actin, cytoplasmic 1 OS=Mus musculus GN=Actb PE=1 SV=1	670	42052	33	21	8	5	11467	1	1	1	631.549	2522.17	4	2522.16	0.001	2	49.4	0.00032	R	HQGVMVGMGQKDSYVGDEAQSKR	G	Oxidation (M)	0.00000001000000000000000.0			File: ~D:¥Q_Exactive_result¥160608_kosako_3sample¥raw_data¥160411_06_1_wt_minus.raw~; SpectrumID: ~1404~; scans: ~4690~
9	ACTB_MOUSE	Actin, cytoplasmic 1 OS=Mus musculus GN=Actb PE=1 SV=1	670	42052	33	21	8	5	11468	1	1	1	631.549	2522.17	4	2522.16	0.0015	2	64.07	1.1e-05	R	HQGVMVGMGQKDSYVGDEAQSKR	G	Oxidation (M)	0.00001000000000000000000.0			File: ~D:¥Q_Exactive_result¥160608_kosako_3sample¥raw_data¥160411_06_1_wt_minus.raw~; SpectrumID: ~1962~; scans: ~5646~
9	ACTB_MOUSE	Actin, cytoplasmic 1 OS=Mus musculus GN=Actb PE=1 SV=1	670	42052	33	21	8	5	11469	1	1	1	631.549	2522.17	4	2522.16	0.003	2	46.3	0.00065	R	HQGVMVGMGQKDSYVGDEAQSKR	G	Oxidation (M)	0.00001000000000000000000.0			File: ~D:¥Q_Exactive_result¥160608_kosako_3sample¥raw_data¥160411_06_1_wt_minus.raw~; SpectrumID: ~2003~; scans: ~5709~
9	ACTB_MOUSE	Actin, cytoplasmic 1 OS=Mus musculus GN=Actb PE=1 SV=1	670	42052	33	21	8	5	11629	1	1	1	635.547	2538.16	4	2538.16	-0.0022	2	44	0.0011	R	HQGVMVGMGQKDSYVGDEAQSKR	G	2 Oxidation (M)	0.00001001000000000000000.0			File: ~D:¥Q_Exactive_result¥160608_kosako_3sample¥raw_data¥160411_06_1_wt_minus.raw~; SpectrumID: ~1081~; scans: ~4068~
9	ACTB_MOUSE	Actin, cytoplasmic 1 OS=Mus musculus GN=Actb PE=1 SV=1	670	42052	33	21	8	5	11630	1	1	1	635.547	2538.16	4	2538.16	-0.001	2	18.96	0.35	R	HQGVMVGMGQKDSYVGDEAQSKR	G	2 Oxidation (M)	0.00001001000000000000000.0			File: ~D:¥Q_Exactive_result¥160608_kosako_3sample¥raw_data¥160411_06_1_wt_minus.raw~; SpectrumID: ~1046~; scans: ~3943~
9	ACTB_MOUSE	Actin, cytoplasmic 1 OS=Mus musculus GN=Actb PE=1 SV=1	670	42052	33	21	8	5	11631	1	1	1	635.547	2538.16	4	2538.16	-0.0007	2	38.52	0.0039	R	HQGVMVGMGQKDSYVGDEAQSKR	G	2 Oxidation (M)	0.00001001000000000000000.0			File: ~D:¥Q_Exactive_result¥160608_kosako_3sample¥raw_data¥160411_06_1_wt_minus.raw~; SpectrumID: ~1055~; scans: ~3983~
9	ACTB_MOUSE	Actin, cytoplasmic 1 OS=Mus musculus GN=Actb PE=1 SV=1	670	42052	33	21	8	5	11632	1	1	1	635.547	2538.16	4	2538.16	0.0002	2	5.75	7.4	R	HQGVMVGMGQKDSYVGDEAQSKR	G	2 Oxidation (M)	0.00001001000000000000000.0			File: ~D:¥Q_Exactive_result¥160608_kosako_3sample¥raw_data¥160411_06_1_wt_minus.raw~; SpectrumID: ~1037~; scans: ~3903~
9	ACTB_MOUSE	Actin, cytoplasmic 1 OS=Mus musculus GN=Actb PE=1 SV=1	670	42052	33	21	8	5	11633	1	1	1	635.547	2538.16	4	2538.16	0.0002	2	53.66	0.00012	R	HQGVMVGMGQKDSYVGDEAQSKR	G	2 Oxidation (M)	0.00001001000000000000000.0			File: ~D:¥Q_Exactive_result¥160608_kosako_3sample¥raw_data¥160411_06_1_wt_minus.raw~; SpectrumID: ~1067~; scans: ~4025~
9	ACTB_MOUSE	Actin, cytoplasmic 1 OS=Mus musculus GN=Actb PE=1 SV=1	670	42052	33	21	8	5	17154	1	1	1	776.131	3100.49	4	3100.5	-0.0022	2	35.91	0.0064	K	CDVDIRKDLYANTVLSGGTTMYPGIADR	M					File: ~D:¥Q_Exactive_result¥160608_kosako_3sample¥raw_data¥160411_06_1_wt_minus.raw~; SpectrumID: ~10271~; scans: ~20600~
9	ACTB_MOUSE	Actin, cytoplasmic 1 OS=Mus musculus GN=Actb PE=1 SV=1	670	42052	33	21	8	5	17155	1	1	1	776.133	3100.5	4	3100.5	0.0059	2	33.89	0.01	K	CDVDIRKDLYANTVLSGGTTMYPGIADR	M					File: ~D:¥Q_Exactive_result¥160608_kosako_3sample¥raw_data¥160411_06_1_wt_minus.raw~; SpectrumID: ~10333~; scans: ~20679~
9	ACTB_MOUSE	Actin, cytoplasmic 1 OS=Mus musculus GN=Actb PE=1 SV=1	670	42052	33	21	8	5	20424	1	1	1	910.423	3637.66	4	3637.69	-0.0289	1	0.81	27	R	EKMTQIMFETFNTPAMYVAIQAVLSLYASGR	T	3 Oxidation (M); Phospho (ST)	0.0010001000002001000000000000000.0			File: ~D:¥Q_Exactive_result¥160608_kosako_3sample¥raw_data¥160411_06_1_wt_minus.raw~; SpectrumID: ~4731~; scans: ~10733~
10	BCLF1_MOUSE	Bcl-2-associated transcription factor 1 OS=Mus musculus GN=Bclaf1 PE=1 SV=2	637	106053	49	24	11	7	500	1	1	1	526.263	1050.51	2	1050.51	0.0005	0	46.32	0.00026	R	IDISPSALR	K	Phospho (ST)	0.000200000.0			File: ~D:¥Q_Exactive_result¥160608_kosako_3sample¥raw_data¥160411_06_1_wt_minus.raw~; SpectrumID: ~7466~; scans: ~15982~
10	BCLF1_MOUSE	Bcl-2-associated transcription factor 1 OS=Mus musculus GN=Bclaf1 PE=1 SV=2	637	106053	49	24	11	7	501	1	1	1	526.263	1050.51	2	1050.51	0.0006	0	39.23	0.0012	R	IDISPSALR	K	Phospho (ST)	0.000200000.0			File: ~D:¥Q_Exactive_result¥160608_kosako_3sample¥raw_data¥160411_06_1_wt_minus.raw~; SpectrumID: ~7438~; scans: ~15927~
10	BCLF1_MOUSE	Bcl-2-associated transcription factor 1 OS=Mus musculus GN=Bclaf1 PE=1 SV=2	637	106053	49	24	11	7	502	1	1	1	526.263	1050.51	2	1050.51	0.0008	0	28.82	0.015	R	IDISPSALR	K	Phospho (ST)	0.000200000.0			File: ~D:¥Q_Exactive_result¥160608_kosako_3sample¥raw_data¥160411_06_1_wt_minus.raw~; SpectrumID: ~7333~; scans: ~15725~
10	BCLF1_MOUSE	Bcl-2-associated transcription factor 1 OS=Mus musculus GN=Bclaf1 PE=1 SV=2	637	106053	49	24	11	7	503	1	1	1	526.263	1050.51	2	1050.51	0.001	0	51.63	7.3e-05	R	IDISPSALR	K	Phospho (ST)	0.000200000.0			File: ~D:¥Q_Exactive_result¥160608_kosako_3sample¥raw_data¥160411_06_1_wt_minus.raw~; SpectrumID: ~7505~; scans: ~16043~
10	BCLF1_MOUSE	Bcl-2-associated transcription factor 1 OS=Mus musculus GN=Bclaf1 PE=1 SV=2	637	106053	49	24	11	7	814	1	1	1	393.876	1178.61	3	1178.61	-0.0005	1	16.33	0.27	R	IDISPSALRK	H	Phospho (ST)	0.0002000000.0			File: ~D:¥Q_Exactive_result¥160608_kosako_3sample¥raw_data¥160411_06_1_wt_minus.raw~; SpectrumID: ~5213~; scans: ~11755~
10	BCLF1_MOUSE	Bcl-2-associated transcription factor 1 OS=Mus musculus GN=Bclaf1 PE=1 SV=2	637	106053	49	24	11	7	815	1	1	1	393.876	1178.61	3	1178.61	-0.0003	1	21.72	0.078	R	IDISPSALRK	H	Phospho (ST)	0.0002000000.0			File: ~D:¥Q_Exactive_result¥160608_kosako_3sample¥raw_data¥160411_06_1_wt_minus.raw~; SpectrumID: ~5163~; scans: ~11617~
10	BCLF1_MOUSE	Bcl-2-associated transcription factor 1 OS=Mus musculus GN=Bclaf1 PE=1 SV=2	637	106053	49	24	11	7	816	1	1	1	393.876	1178.61	3	1178.61	0	1	18.78	0.15	R	IDISPSALRK	H	Phospho (ST)	0.0002000000.0			File: ~D:¥Q_Exactive_result¥160608_kosako_3sample¥raw_data¥160411_06_1_wt_minus.raw~; SpectrumID: ~5141~; scans: ~11569~
10	BCLF1_MOUSE	Bcl-2-associated transcription factor 1 OS=Mus musculus GN=Bclaf1 PE=1 SV=2	637	106053	49	24	11	7	817	1	1	1	393.876	1178.61	3	1178.61	0.0004	1	20.74	0.097	R	IDISPSALRK	H	Phospho (ST)	0.0002000000.0			File: ~D:¥Q_Exactive_result¥160608_kosako_3sample¥raw_data¥160411_06_1_wt_minus.raw~; SpectrumID: ~5180~; scans: ~11663~
10	BCLF1_MOUSE	Bcl-2-associated transcription factor 1 OS=Mus musculus GN=Bclaf1 PE=1 SV=2	637	106053	49	24	11	7	818	1	1	1	393.876	1178.61	3	1178.61	0.0008	1	21.57	0.084	R	IDISPSALRK	H	Phospho (ST)	0.0002000000.0			File: ~D:¥Q_Exactive_result¥160608_kosako_3sample¥raw_data¥160411_06_1_wt_minus.raw~; SpectrumID: ~5194~; scans: ~11706~
10	BCLF1_MOUSE	Bcl-2-associated transcription factor 1 OS=Mus musculus GN=Bclaf1 PE=1 SV=2	637	106053	49	24	11	7	819	1	1	1	590.311	1178.61	2	1178.61	0.0009	1	25	0.038	R	IDISPSALRK	H	Phospho (ST)	0.0002000000.0			File: ~D:¥Q_Exactive_result¥160608_kosako_3sample¥raw_data¥160411_06_1_wt_minus.raw~; SpectrumID: ~5201~; scans: ~11723~
10	BCLF1_MOUSE	Bcl-2-associated transcription factor 1 OS=Mus musculus GN=Bclaf1 PE=1 SV=2	637	106053	49	24	11	7	820	1	1	1	590.311	1178.61	2	1178.61	0.0019	1	31.21	0.0093	R	IDISPSALRK	H	Phospho (ST)	0.0002000000.0			File: ~D:¥Q_Exactive_result¥160608_kosako_3sample¥raw_data¥160411_06_1_wt_minus.raw~; SpectrumID: ~5186~; scans: ~11678~
10	BCLF1_MOUSE	Bcl-2-associated transcription factor 1 OS=Mus musculus GN=Bclaf1 PE=1 SV=2	637	106053	49	24	11	7	821	1	1	1	590.312	1178.61	2	1178.61	0.0024	1	32.27	0.0067	R	IDISPSALRK	H	Phospho (ST)	0.0002000000.0			File: ~D:¥Q_Exactive_result¥160608_kosako_3sample¥raw_data¥160411_06_1_wt_minus.raw~; SpectrumID: ~5170~; scans: ~11632~
10	BCLF1_MOUSE	Bcl-2-associated transcription factor 1 OS=Mus musculus GN=Bclaf1 PE=1 SV=2	637	106053	49	24	11	7	822	1	1	1	590.312	1178.61	2	1178.61	0.003	1	20.02	0.11	R	IDISPSALRK	H	Phospho (ST)	0.0002000000.0			File: ~D:¥Q_Exactive_result¥160608_kosako_3sample¥raw_data¥160411_06_1_wt_minus.raw~; SpectrumID: ~5147~; scans: ~11582~
10	BCLF1_MOUSE	Bcl-2-associated transcription factor 1 OS=Mus musculus GN=Bclaf1 PE=1 SV=2	637	106053	49	24	11	7	882	1	1	1	604.313	1206.61	2	1206.61	-0.0007	1	10.72	1	R	RIDISPSALR	K	Phospho (ST)	0.0000200000.0			File: ~D:¥Q_Exactive_result¥160608_kosako_3sample¥raw_data¥160411_06_1_wt_minus.raw~; SpectrumID: ~5625~; scans: ~12458~
10	BCLF1_MOUSE	Bcl-2-associated transcription factor 1 OS=Mus musculus GN=Bclaf1 PE=1 SV=2	637	106053	49	24	11	7	883	1	1	1	403.211	1206.61	3	1206.61	-0.0004	1	17.18	0.24	R	RIDISPSALR	K	Phospho (ST)	0.0000200000.0			File: ~D:¥Q_Exactive_result¥160608_kosako_3sample¥raw_data¥160411_06_1_wt_minus.raw~; SpectrumID: ~5709~; scans: ~12633~
10	BCLF1_MOUSE	Bcl-2-associated transcription factor 1 OS=Mus musculus GN=Bclaf1 PE=1 SV=2	637	106053	49	24	11	7	884	1	1	1	604.313	1206.61	2	1206.61	0.0001	1	20.19	0.12	R	RIDISPSALR	K	Phospho (ST)	0.0000200000.0			File: ~D:¥Q_Exactive_result¥160608_kosako_3sample¥raw_data¥160411_06_1_wt_minus.raw~; SpectrumID: ~5651~; scans: ~12511~
10	BCLF1_MOUSE	Bcl-2-associated transcription factor 1 OS=Mus musculus GN=Bclaf1 PE=1 SV=2	637	106053	49	24	11	7	885	1	1	1	403.211	1206.61	3	1206.61	0.0002	1	5.82	3.5	R	RIDISPSALR	K	Phospho (ST)	0.0000200000.0			File: ~D:¥Q_Exactive_result¥160608_kosako_3sample¥raw_data¥160411_06_1_wt_minus.raw~; SpectrumID: ~5662~; scans: ~12533~
10	BCLF1_MOUSE	Bcl-2-associated transcription factor 1 OS=Mus musculus GN=Bclaf1 PE=1 SV=2	637	106053	49	24	11	7	886	1	1	1	604.313	1206.61	2	1206.61	0.0003	1	64.74	4.6e-06	R	RIDISPSALR	K	Phospho (ST)	0.0000200000.0			File: ~D:¥Q_Exactive_result¥160608_kosako_3sample¥raw_data¥160411_06_1_wt_minus.raw~; SpectrumID: ~5700~; scans: ~12614~
10	BCLF1_MOUSE	Bcl-2-associated transcription factor 1 OS=Mus musculus GN=Bclaf1 PE=1 SV=2	637	106053	49	24	11	7	887	1	1	1	403.212	1206.61	3	1206.61	0.0008	1	20.55	0.11	R	RIDISPSALR	K	Phospho (ST)	0.0000200000.0			File: ~D:¥Q_Exactive_result¥160608_kosako_3sample¥raw_data¥160411_06_1_wt_minus.raw~; SpectrumID: ~5737~; scans: ~12685~
10	BCLF1_MOUSE	Bcl-2-associated transcription factor 1 OS=Mus musculus GN=Bclaf1 PE=1 SV=2	637	106053	49	24	11	7	888	1	1	1	604.314	1206.61	2	1206.61	0.001	1	65	3.9e-06	R	RIDISPSALR	K	Phospho (ST)	0.0000200000.0			File: ~D:¥Q_Exactive_result¥160608_kosako_3sample¥raw_data¥160411_06_1_wt_minus.raw~; SpectrumID: ~5728~; scans: ~12668~
10	BCLF1_MOUSE	Bcl-2-associated transcription factor 1 OS=Mus musculus GN=Bclaf1 PE=1 SV=2	637	106053	49	24	11	7	889	1	1	1	403.212	1206.61	3	1206.61	0.001	1	15.7	0.33	R	RIDISPSALR	K	Phospho (ST)	0.0000200000.0			File: ~D:¥Q_Exactive_result¥160608_kosako_3sample¥raw_data¥160411_06_1_wt_minus.raw~; SpectrumID: ~5689~; scans: ~12587~
10	BCLF1_MOUSE	Bcl-2-associated transcription factor 1 OS=Mus musculus GN=Bclaf1 PE=1 SV=2	637	106053	49	24	11	7	890	1	1	1	604.314	1206.61	2	1206.61	0.0012	1	49.31	0.00015	R	RIDISPSALR	K	Phospho (ST)	0.0000002000.0			File: ~D:¥Q_Exactive_result¥160608_kosako_3sample¥raw_data¥160411_06_1_wt_minus.raw~; SpectrumID: ~5760~; scans: ~12723~
10	BCLF1_MOUSE	Bcl-2-associated transcription factor 1 OS=Mus musculus GN=Bclaf1 PE=1 SV=2	637	106053	49	24	11	7	891	1	1	1	604.314	1206.61	2	1206.61	0.0014	1	48.19	0.00019	R	RIDISPSALR	K	Phospho (ST)	0.0000200000.0			File: ~D:¥Q_Exactive_result¥160608_kosako_3sample¥raw_data¥160411_06_1_wt_minus.raw~; SpectrumID: ~5676~; scans: ~12564~
10	BCLF1_MOUSE	Bcl-2-associated transcription factor 1 OS=Mus musculus GN=Bclaf1 PE=1 SV=2	637	106053	49	24	11	7	892	1	1	1	604.314	1206.61	2	1206.61	0.0017	1	7.68	2.3	R	RIDISPSALR	K	Phospho (ST)	0.0000200000.0			File: ~D:¥Q_Exactive_result¥160608_kosako_3sample¥raw_data¥160411_06_1_wt_minus.raw~; SpectrumID: ~5793~; scans: ~12783~
10	BCLF1_MOUSE	Bcl-2-associated transcription factor 1 OS=Mus musculus GN=Bclaf1 PE=1 SV=2	637	106053	49	24	11	7	1184	1	1	1	438.547	1312.62	3	1312.62	0.0012	1	2.58	8.8	K	SIFREESPLR	I	Phospho (ST)	0.2000000000.0			File: ~D:¥Q_Exactive_result¥160608_kosako_3sample¥raw_data¥160411_06_1_wt_minus.raw~; SpectrumID: ~4779~; scans: ~10858~
10	BCLF1_MOUSE	Bcl-2-associated transcription factor 1 OS=Mus musculus GN=Bclaf1 PE=1 SV=2	637	106053	49	24	11	7	1185	1	1	1	438.547	1312.62	3	1312.62	0.0016	1	3.16	7.9	K	SIFREESPLR	I	Phospho (ST)	0.2000000000.0			File: ~D:¥Q_Exactive_result¥160608_kosako_3sample¥raw_data¥160411_06_1_wt_minus.raw~; SpectrumID: ~4802~; scans: ~10910~
10	BCLF1_MOUSE	Bcl-2-associated transcription factor 1 OS=Mus musculus GN=Bclaf1 PE=1 SV=2	637	106053	49	24	11	7	1526	9	1	1	730.86	1459.71	2	1459.72	-0.0127	1	1.8	11	R	SPAKTITPQNAPR	E	Phospho (ST)	0.0000002000000.0			File: ~D:¥Q_Exactive_result¥160608_kosako_3sample¥raw_data¥160411_06_1_wt_minus.raw~; SpectrumID: ~3436~; scans: ~8394~
10	BCLF1_MOUSE	Bcl-2-associated transcription factor 1 OS=Mus musculus GN=Bclaf1 PE=1 SV=2	637	106053	49	24	11	7	1905	1	1	1	524.26	1569.76	3	1569.76	0.0023	2	0.24	16	R	EKSIFREESPLR	I	Phospho (ST)	0.000000002000.0			File: ~D:¥Q_Exactive_result¥160608_kosako_3sample¥raw_data¥160411_06_1_wt_minus.raw~; SpectrumID: ~3576~; scans: ~8653~
10	BCLF1_MOUSE	Bcl-2-associated transcription factor 1 OS=Mus musculus GN=Bclaf1 PE=1 SV=2	637	106053	49	24	11	7	2410	1	1	1	417.461	1665.82	4	1665.82	-0.0015	1	1.86	12	K	LKELFDYSPPLHK	S	Phospho (ST)	0.0000000200000.0			File: ~D:¥Q_Exactive_result¥160608_kosako_3sample¥raw_data¥160411_06_1_wt_minus.raw~; SpectrumID: ~7396~; scans: ~15845~
10	BCLF1_MOUSE	Bcl-2-associated transcription factor 1 OS=Mus musculus GN=Bclaf1 PE=1 SV=2	637	106053	49	24	11	7	2411	1	1	1	556.279	1665.82	3	1665.82	-0.0014	1	40.06	0.0018	K	LKELFDYSPPLHK	S	Phospho (ST)	0.0000000200000.0			File: ~D:¥Q_Exactive_result¥160608_kosako_3sample¥raw_data¥160411_06_1_wt_minus.raw~; SpectrumID: ~7481~; scans: ~16004~
10	BCLF1_MOUSE	Bcl-2-associated transcription factor 1 OS=Mus musculus GN=Bclaf1 PE=1 SV=2	637	106053	49	24	11	7	2412	1	1	1	556.279	1665.82	3	1665.82	-0.0012	1	42.32	0.0011	K	LKELFDYSPPLHK	S	Phospho (ST)	0.0000000200000.0			File: ~D:¥Q_Exactive_result¥160608_kosako_3sample¥raw_data¥160411_06_1_wt_minus.raw~; SpectrumID: ~7238~; scans: ~15562~
10	BCLF1_MOUSE	Bcl-2-associated transcription factor 1 OS=Mus musculus GN=Bclaf1 PE=1 SV=2	637	106053	49	24	11	7	2413	1	1	1	417.461	1665.82	4	1665.82	-0.0011	1	6.95	3.8	K	LKELFDYSPPLHK	S	Phospho (ST)	0.0000000200000.0			File: ~D:¥Q_Exactive_result¥160608_kosako_3sample¥raw_data¥160411_06_1_wt_minus.raw~; SpectrumID: ~7425~; scans: ~15900~
10	BCLF1_MOUSE	Bcl-2-associated transcription factor 1 OS=Mus musculus GN=Bclaf1 PE=1 SV=2	637	106053	49	24	11	7	2415	1	1	1	556.28	1665.82	3	1665.82	0.0004	1	35.28	0.0056	K	LKELFDYSPPLHK	S	Phospho (ST)	0.0000000200000.0			File: ~D:¥Q_Exactive_result¥160608_kosako_3sample¥raw_data¥160411_06_1_wt_minus.raw~; SpectrumID: ~7451~; scans: ~15949~
10	BCLF1_MOUSE	Bcl-2-associated transcription factor 1 OS=Mus musculus GN=Bclaf1 PE=1 SV=2	637	106053	49	24	11	7	2416	1	1	1	556.28	1665.82	3	1665.82	0.0006	1	41.22	0.0014	K	LKELFDYSPPLHK	S	Phospho (ST)	0.0000000200000.0			File: ~D:¥Q_Exactive_result¥160608_kosako_3sample¥raw_data¥160411_06_1_wt_minus.raw~; SpectrumID: ~7421~; scans: ~15894~
10	BCLF1_MOUSE	Bcl-2-associated transcription factor 1 OS=Mus musculus GN=Bclaf1 PE=1 SV=2	637	106053	49	24	11	7	2417	1	1	1	417.462	1665.82	4	1665.82	0.0007	1	10.58	1.7	K	LKELFDYSPPLHK	S	Phospho (ST)	0.0000000200000.0			File: ~D:¥Q_Exactive_result¥160608_kosako_3sample¥raw_data¥160411_06_1_wt_minus.raw~; SpectrumID: ~7452~; scans: ~15953~
10	BCLF1_MOUSE	Bcl-2-associated transcription factor 1 OS=Mus musculus GN=Bclaf1 PE=1 SV=2	637	106053	49	24	11	7	2418	1	1	1	556.28	1665.82	3	1665.82	0.0008	1	44.7	0.00064	K	LKELFDYSPPLHK	S	Phospho (ST)	0.0000000200000.0			File: ~D:¥Q_Exactive_result¥160608_kosako_3sample¥raw_data¥160411_06_1_wt_minus.raw~; SpectrumID: ~7339~; scans: ~15735~
10	BCLF1_MOUSE	Bcl-2-associated transcription factor 1 OS=Mus musculus GN=Bclaf1 PE=1 SV=2	637	106053	49	24	11	7	2420	1	1	1	556.28	1665.82	3	1665.82	0.0012	1	44.19	0.00072	K	LKELFDYSPPLHK	S	Phospho (ST)	0.0000000200000.0			File: ~D:¥Q_Exactive_result¥160608_kosako_3sample¥raw_data¥160411_06_1_wt_minus.raw~; SpectrumID: ~7364~; scans: ~15787~
10	BCLF1_MOUSE	Bcl-2-associated transcription factor 1 OS=Mus musculus GN=Bclaf1 PE=1 SV=2	637	106053	49	24	11	7	2421	1	1	1	556.28	1665.82	3	1665.82	0.0014	1	39.87	0.002	K	LKELFDYSPPLHK	S	Phospho (ST)	0.0000000200000.0			File: ~D:¥Q_Exactive_result¥160608_kosako_3sample¥raw_data¥160411_06_1_wt_minus.raw~; SpectrumID: ~7392~; scans: ~15840~
10	BCLF1_MOUSE	Bcl-2-associated transcription factor 1 OS=Mus musculus GN=Bclaf1 PE=1 SV=2	637	106053	49	24	11	7	2422	1	1	1	556.28	1665.82	3	1665.82	0.0021	1	41.89	0.0012	K	LKELFDYSPPLHK	S	Phospho (ST)	0.0000000200000.0			File: ~D:¥Q_Exactive_result¥160608_kosako_3sample¥raw_data¥160411_06_1_wt_minus.raw~; SpectrumID: ~7303~; scans: ~15675~
10	BCLF1_MOUSE	Bcl-2-associated transcription factor 1 OS=Mus musculus GN=Bclaf1 PE=1 SV=2	637	106053	49	24	11	7	2423	1	1	1	556.28	1665.82	3	1665.82	0.0026	1	48.93	0.00025	K	LKELFDYSPPLHK	S	Phospho (ST)	0.0000000200000.0			File: ~D:¥Q_Exactive_result¥160608_kosako_3sample¥raw_data¥160411_06_1_wt_minus.raw~; SpectrumID: ~7270~; scans: ~15618~
10	BCLF1_MOUSE	Bcl-2-associated transcription factor 1 OS=Mus musculus GN=Bclaf1 PE=1 SV=2	637	106053	49	24	11	7	2424	1	1	1	556.28	1665.82	3	1665.82	0.003	1	21.99	0.12	K	LKELFDYSPPLHK	S	Phospho (ST)	0.0000000200000.0			File: ~D:¥Q_Exactive_result¥160608_kosako_3sample¥raw_data¥160411_06_1_wt_minus.raw~; SpectrumID: ~7205~; scans: ~15505~
10	BCLF1_MOUSE	Bcl-2-associated transcription factor 1 OS=Mus musculus GN=Bclaf1 PE=1 SV=2	637	106053	49	24	11	7	10621	1	1	1	819.315	2454.92	3	2454.92	-0.0006	1	15.91	0.36	K	FHDSEGDDTEETEDYRQFR	K	Phospho (ST)	0.0002000000000000000.0			File: ~D:¥Q_Exactive_result¥160608_kosako_3sample¥raw_data¥160411_06_1_wt_minus.raw~; SpectrumID: ~4960~; scans: ~11211~
10	BCLF1_MOUSE	Bcl-2-associated transcription factor 1 OS=Mus musculus GN=Bclaf1 PE=1 SV=2	637	106053	49	24	11	7	10622	1	1	1	819.316	2454.93	3	2454.92	0.002	1	8.86	1.8	K	FHDSEGDDTEETEDYRQFR	K	Phospho (ST)	0.0002000000000000000.0			File: ~D:¥Q_Exactive_result¥160608_kosako_3sample¥raw_data¥160411_06_1_wt_minus.raw~; SpectrumID: ~4900~; scans: ~11100~
10	BCLF1_MOUSE	Bcl-2-associated transcription factor 1 OS=Mus musculus GN=Bclaf1 PE=1 SV=2	637	106053	49	24	11	7	10623	1	1	1	819.316	2454.93	3	2454.92	0.0033	1	24.84	0.046	K	FHDSEGDDTEETEDYRQFR	K	Phospho (ST)	0.0002000000000000000.0			File: ~D:¥Q_Exactive_result¥160608_kosako_3sample¥raw_data¥160411_06_1_wt_minus.raw~; SpectrumID: ~4929~; scans: ~11155~
10	BCLF1_MOUSE	Bcl-2-associated transcription factor 1 OS=Mus musculus GN=Bclaf1 PE=1 SV=2	637	106053	49	24	11	7	12086	1	1	1	646.762	2583.02	4	2583.02	0.0008	2	32.58	0.011	K	FHDSEGDDTEETEDYRQFRK	S	Phospho (ST)	0.00020000000000000000.0			File: ~D:¥Q_Exactive_result¥160608_kosako_3sample¥raw_data¥160411_06_1_wt_minus.raw~; SpectrumID: ~3700~; scans: ~8844~
10	BCLF1_MOUSE	Bcl-2-associated transcription factor 1 OS=Mus musculus GN=Bclaf1 PE=1 SV=2	637	106053	49	24	11	7	12087	1	1	1	646.762	2583.02	4	2583.02	0.001	2	36.88	0.004	K	FHDSEGDDTEETEDYRQFRK	S	Phospho (ST)	0.00020000000000000000.0			File: ~D:¥Q_Exactive_result¥160608_kosako_3sample¥raw_data¥160411_06_1_wt_minus.raw~; SpectrumID: ~3734~; scans: ~8903~
10	BCLF1_MOUSE	Bcl-2-associated transcription factor 1 OS=Mus musculus GN=Bclaf1 PE=1 SV=2	637	106053	49	24	11	7	13493	1	1	1	678.775	2711.07	4	2711.08	-0.0046	2	16.63	0.45	K	QKFHDSEGDDTEETEDYRQFR	K	Phospho (ST)	0.000002000000000000000.0			File: ~D:¥Q_Exactive_result¥160608_kosako_3sample¥raw_data¥160411_06_1_wt_minus.raw~; SpectrumID: ~3998~; scans: ~9331~
10	BCLF1_MOUSE	Bcl-2-associated transcription factor 1 OS=Mus musculus GN=Bclaf1 PE=1 SV=2	637	106053	49	24	11	7	13494	1	1	1	678.777	2711.08	4	2711.08	0.002	2	41.44	0.0015	K	QKFHDSEGDDTEETEDYRQFR	K	Phospho (ST)	0.000002000000000000000.0			File: ~D:¥Q_Exactive_result¥160608_kosako_3sample¥raw_data¥160411_06_1_wt_minus.raw~; SpectrumID: ~3927~; scans: ~9207~
10	BCLF1_MOUSE	Bcl-2-associated transcription factor 1 OS=Mus musculus GN=Bclaf1 PE=1 SV=2	637	106053	49	24	11	7	13627	1	1	1	909.379	2725.11	3	2725.12	-0.0041	2	9.8	2.6	K	GRADGDWDDQEVLDYFSDKESAK	Q	Phospho (ST)	0.00000000000000000000200.0			File: ~D:¥Q_Exactive_result¥160608_kosako_3sample¥raw_data¥160411_06_1_wt_minus.raw~; SpectrumID: ~9717~; scans: ~19678~
11	ROA3_MOUSE	Heterogeneous nuclear ribonucleoprotein A3 OS=Mus musculus GN=Hnrnpa3 PE=1 SV=1	581	39856	11	5	3	1	4469	1	1	1	488.277	1949.08	4	1949.08	0.0003	2	7.11	0.91	K	RAVSREDSVKPGAHLTVK	K					File: ~D:¥Q_Exactive_result¥160608_kosako_3sample¥raw_data¥160411_06_1_wt_minus.raw~; SpectrumID: ~567~; scans: ~2760~
11	ROA3_MOUSE	Heterogeneous nuclear ribonucleoprotein A3 OS=Mus musculus GN=Hnrnpa3 PE=1 SV=1	581	39856	11	5	3	1	4470	1	1	1	488.278	1949.08	4	1949.08	0.0012	2	1.9	3	K	RAVSREDSVKPGAHLTVK	K					File: ~D:¥Q_Exactive_result¥160608_kosako_3sample¥raw_data¥160411_06_1_wt_minus.raw~; SpectrumID: ~580~; scans: ~2804~
11	ROA3_MOUSE	Heterogeneous nuclear ribonucleoprotein A3 OS=Mus musculus GN=Hnrnpa3 PE=1 SV=1	581	39856	11	5	3	1	4977	1	1	1	995.882	1989.75	2	1989.75	-0.0001	0	138.53	1.7e-13	R	SSGSPYGGGYGSGGGSGGYGSR	R	Phospho (ST)	0.0200000000000000000000.0			File: ~D:¥Q_Exactive_result¥160608_kosako_3sample¥raw_data¥160411_06_1_wt_minus.raw~; SpectrumID: ~3842~; scans: ~9070~
11	ROA3_MOUSE	Heterogeneous nuclear ribonucleoprotein A3 OS=Mus musculus GN=Hnrnpa3 PE=1 SV=1	581	39856	11	5	3	1	4978	1	1	1	995.882	1989.75	2	1989.75	0.0003	0	143.63	5.2e-14	R	SSGSPYGGGYGSGGGSGGYGSR	R	Phospho (ST)	0.0002000000000000000000.0			File: ~D:¥Q_Exactive_result¥160608_kosako_3sample¥raw_data¥160411_06_1_wt_minus.raw~; SpectrumID: ~3794~; scans: ~9000~
11	ROA3_MOUSE	Heterogeneous nuclear ribonucleoprotein A3 OS=Mus musculus GN=Hnrnpa3 PE=1 SV=1	581	39856	11	5	3	1	4979	1	1	1	995.882	1989.75	2	1989.75	0.0004	0	112.5	6.9e-11	R	SSGSPYGGGYGSGGGSGGYGSR	R	Phospho (ST)	0.0200000000000000000000.0			File: ~D:¥Q_Exactive_result¥160608_kosako_3sample¥raw_data¥160411_06_1_wt_minus.raw~; SpectrumID: ~3881~; scans: ~9132~
11	ROA3_MOUSE	Heterogeneous nuclear ribonucleoprotein A3 OS=Mus musculus GN=Hnrnpa3 PE=1 SV=1	581	39856	11	5	3	1	4980	1	1	1	995.882	1989.75	2	1989.75	0.0012	0	135.08	3.8e-13	R	SSGSPYGGGYGSGGGSGGYGSR	R	Phospho (ST)	0.0200000000000000000000.0			File: ~D:¥Q_Exactive_result¥160608_kosako_3sample¥raw_data¥160411_06_1_wt_minus.raw~; SpectrumID: ~3720~; scans: ~8880~
11	ROA3_MOUSE	Heterogeneous nuclear ribonucleoprotein A3 OS=Mus musculus GN=Hnrnpa3 PE=1 SV=1	581	39856	11	5	3	1	4981	1	1	1	995.883	1989.75	2	1989.75	0.0019	0	129.92	1.2e-12	R	SSGSPYGGGYGSGGGSGGYGSR	R	Phospho (ST)	0.0200000000000000000000.0			File: ~D:¥Q_Exactive_result¥160608_kosako_3sample¥raw_data¥160411_06_1_wt_minus.raw~; SpectrumID: ~3748~; scans: ~8933~
11	ROA3_MOUSE	Heterogeneous nuclear ribonucleoprotein A3 OS=Mus musculus GN=Hnrnpa3 PE=1 SV=1	581	39856	11	5	3	1	5405	1	1	1	508.27	2029.05	4	2029.05	0.0029	2	1.26	11	K	RAVSREDSVKPGAHLTVK	K	Phospho (ST)	0.000000020000000000.0			File: ~D:¥Q_Exactive_result¥160608_kosako_3sample¥raw_data¥160411_06_1_wt_minus.raw~; SpectrumID: ~776~; scans: ~3233~
11	ROA3_MOUSE	Heterogeneous nuclear ribonucleoprotein A3 OS=Mus musculus GN=Hnrnpa3 PE=1 SV=1	581	39856	11	5	3	1	8766	1	1	1	765.311	2292.91	3	2292.92	-0.0069	2	17.21	0.32	R	SSGSPYGGGYGSGGGSGGYGSRRF	-	Phospho (ST)	0.000200000000000000000000.0			File: ~D:¥Q_Exactive_result¥160608_kosako_3sample¥raw_data¥160411_06_1_wt_minus.raw~; SpectrumID: ~4863~; scans: ~11027~
11	ROA3_MOUSE	Heterogeneous nuclear ribonucleoprotein A3 OS=Mus musculus GN=Hnrnpa3 PE=1 SV=1	581	39856	11	5	3	1	8767	1	1	1	765.314	2292.92	3	2292.92	0.0006	2	14.91	0.58	R	SSGSPYGGGYGSGGGSGGYGSRRF	-	Phospho (ST)	0.000200000000000000000000.0			File: ~D:¥Q_Exactive_result¥160608_kosako_3sample¥raw_data¥160411_06_1_wt_minus.raw~; SpectrumID: ~4917~; scans: ~11136~
11	ROA3_MOUSE	Heterogeneous nuclear ribonucleoprotein A3 OS=Mus musculus GN=Hnrnpa3 PE=1 SV=1	581	39856	11	5	3	1	8768	1	1	1	765.314	2292.92	3	2292.92	0.0008	2	16.17	0.43	R	SSGSPYGGGYGSGGGSGGYGSRRF	-	Phospho (ST)	0.000200000000000000000000.0			File: ~D:¥Q_Exactive_result¥160608_kosako_3sample¥raw_data¥160411_06_1_wt_minus.raw~; SpectrumID: ~4888~; scans: ~11081~
12	RAVR1_MOUSE	Ribonucleoprotein PTB-binding 1 OS=Mus musculus GN=Raver1 PE=1 SV=2	458	79789	19	17	2	1	2558	1	1	1	564.251	1689.73	3	1689.73	-0.0019	1	31.27	0.013	R	HKMSPPPSSFNEPR	S	Phospho (ST)	0.00020000000000.0			File: ~D:¥Q_Exactive_result¥160608_kosako_3sample¥raw_data¥160411_06_1_wt_minus.raw~; SpectrumID: ~2369~; scans: ~6415~
12	RAVR1_MOUSE	Ribonucleoprotein PTB-binding 1 OS=Mus musculus GN=Raver1 PE=1 SV=2	458	79789	19	17	2	1	2559	1	1	1	564.252	1689.73	3	1689.73	0.0002	1	44.68	0.00062	R	HKMSPPPSSFNEPR	S	Phospho (ST)	0.00020000000000.0			File: ~D:¥Q_Exactive_result¥160608_kosako_3sample¥raw_data¥160411_06_1_wt_minus.raw~; SpectrumID: ~2202~; scans: ~6060~
12	RAVR1_MOUSE	Ribonucleoprotein PTB-binding 1 OS=Mus musculus GN=Raver1 PE=1 SV=2	458	79789	19	17	2	1	2560	1	1	1	564.252	1689.73	3	1689.73	0.0006	1	25.19	0.055	R	HKMSPPPSSFNEPR	S	Phospho (ST)	0.00020000000000.0			File: ~D:¥Q_Exactive_result¥160608_kosako_3sample¥raw_data¥160411_06_1_wt_minus.raw~; SpectrumID: ~1914~; scans: ~5571~
12	RAVR1_MOUSE	Ribonucleoprotein PTB-binding 1 OS=Mus musculus GN=Raver1 PE=1 SV=2	458	79789	19	17	2	1	2561	1	1	1	564.252	1689.73	3	1689.73	0.0006	1	56.47	4.1e-05	R	HKMSPPPSSFNEPR	S	Phospho (ST)	0.00020000000000.0			File: ~D:¥Q_Exactive_result¥160608_kosako_3sample¥raw_data¥160411_06_1_wt_minus.raw~; SpectrumID: ~2111~; scans: ~5890~
12	RAVR1_MOUSE	Ribonucleoprotein PTB-binding 1 OS=Mus musculus GN=Raver1 PE=1 SV=2	458	79789	19	17	2	1	2562	1	1	1	564.252	1689.73	3	1689.73	0.0006	1	50.59	0.00016	R	HKMSPPPSSFNEPR	S	Phospho (ST)	0.00020000000000.0			File: ~D:¥Q_Exactive_result¥160608_kosako_3sample¥raw_data¥160411_06_1_wt_minus.raw~; SpectrumID: ~2288~; scans: ~6259~
12	RAVR1_MOUSE	Ribonucleoprotein PTB-binding 1 OS=Mus musculus GN=Raver1 PE=1 SV=2	458	79789	19	17	2	1	2563	1	1	1	564.252	1689.73	3	1689.73	0.0006	1	48.48	0.00026	R	HKMSPPPSSFNEPR	S	Phospho (ST)	0.00020000000000.0			File: ~D:¥Q_Exactive_result¥160608_kosako_3sample¥raw_data¥160411_06_1_wt_minus.raw~; SpectrumID: ~2176~; scans: ~6007~
12	RAVR1_MOUSE	Ribonucleoprotein PTB-binding 1 OS=Mus musculus GN=Raver1 PE=1 SV=2	458	79789	19	17	2	1	2564	1	1	1	564.252	1689.73	3	1689.73	0.0008	1	39.9	0.0018	R	HKMSPPPSSFNEPR	S	Phospho (ST)	0.00020000000000.0			File: ~D:¥Q_Exactive_result¥160608_kosako_3sample¥raw_data¥160411_06_1_wt_minus.raw~; SpectrumID: ~2013~; scans: ~5723~
12	RAVR1_MOUSE	Ribonucleoprotein PTB-binding 1 OS=Mus musculus GN=Raver1 PE=1 SV=2	458	79789	19	17	2	1	2565	1	1	1	564.252	1689.73	3	1689.73	0.0008	1	47.33	0.00033	R	HKMSPPPSSFNEPR	S	Phospho (ST)	0.00020000000000.0			File: ~D:¥Q_Exactive_result¥160608_kosako_3sample¥raw_data¥160411_06_1_wt_minus.raw~; SpectrumID: ~2222~; scans: ~6108~
12	RAVR1_MOUSE	Ribonucleoprotein PTB-binding 1 OS=Mus musculus GN=Raver1 PE=1 SV=2	458	79789	19	17	2	1	2566	1	1	1	564.252	1689.73	3	1689.73	0.001	1	48.37	0.00027	R	HKMSPPPSSFNEPR	S	Phospho (ST)	0.00020000000000.0			File: ~D:¥Q_Exactive_result¥160608_kosako_3sample¥raw_data¥160411_06_1_wt_minus.raw~; SpectrumID: ~2148~; scans: ~5952~
12	RAVR1_MOUSE	Ribonucleoprotein PTB-binding 1 OS=Mus musculus GN=Raver1 PE=1 SV=2	458	79789	19	17	2	1	2567	1	1	1	564.252	1689.73	3	1689.73	0.001	1	56.76	3.9e-05	R	HKMSPPPSSFNEPR	S	Phospho (ST)	0.00020000000000.0			File: ~D:¥Q_Exactive_result¥160608_kosako_3sample¥raw_data¥160411_06_1_wt_minus.raw~; SpectrumID: ~2266~; scans: ~6209~
12	RAVR1_MOUSE	Ribonucleoprotein PTB-binding 1 OS=Mus musculus GN=Raver1 PE=1 SV=2	458	79789	19	17	2	1	2568	1	1	1	564.252	1689.73	3	1689.73	0.0012	1	54.9	6e-05	R	HKMSPPPSSFNEPR	S	Phospho (ST)	0.00020000000000.0			File: ~D:¥Q_Exactive_result¥160608_kosako_3sample¥raw_data¥160411_06_1_wt_minus.raw~; SpectrumID: ~2242~; scans: ~6157~
12	RAVR1_MOUSE	Ribonucleoprotein PTB-binding 1 OS=Mus musculus GN=Raver1 PE=1 SV=2	458	79789	19	17	2	1	2569	1	1	1	564.252	1689.73	3	1689.73	0.0015	1	40.79	0.0015	R	HKMSPPPSSFNEPR	S	Phospho (ST)	0.00020000000000.0			File: ~D:¥Q_Exactive_result¥160608_kosako_3sample¥raw_data¥160411_06_1_wt_minus.raw~; SpectrumID: ~2313~; scans: ~6310~
12	RAVR1_MOUSE	Ribonucleoprotein PTB-binding 1 OS=Mus musculus GN=Raver1 PE=1 SV=2	458	79789	19	17	2	1	2570	1	1	1	564.252	1689.74	3	1689.73	0.0021	1	36.97	0.0036	R	HKMSPPPSSFNEPR	S	Phospho (ST)	0.00020000000000.0			File: ~D:¥Q_Exactive_result¥160608_kosako_3sample¥raw_data¥160411_06_1_wt_minus.raw~; SpectrumID: ~2336~; scans: ~6359~
12	RAVR1_MOUSE	Ribonucleoprotein PTB-binding 1 OS=Mus musculus GN=Raver1 PE=1 SV=2	458	79789	19	17	2	1	2630	1	1	1	569.583	1705.73	3	1705.73	-0.0001	1	25.86	0.048	R	HKMSPPPSSFNEPR	S	Oxidation (M); Phospho (ST)	0.00120000000000.0			File: ~D:¥Q_Exactive_result¥160608_kosako_3sample¥raw_data¥160411_06_1_wt_minus.raw~; SpectrumID: ~969~; scans: ~3655~
12	RAVR1_MOUSE	Ribonucleoprotein PTB-binding 1 OS=Mus musculus GN=Raver1 PE=1 SV=2	458	79789	19	17	2	1	2631	1	1	1	569.583	1705.73	3	1705.73	-0.0001	1	32.93	0.0095	R	HKMSPPPSSFNEPR	S	Oxidation (M); Phospho (ST)	0.00120000000000.0			File: ~D:¥Q_Exactive_result¥160608_kosako_3sample¥raw_data¥160411_06_1_wt_minus.raw~; SpectrumID: ~994~; scans: ~3740~
12	RAVR1_MOUSE	Ribonucleoprotein PTB-binding 1 OS=Mus musculus GN=Raver1 PE=1 SV=2	458	79789	19	17	2	1	2632	1	1	1	569.583	1705.73	3	1705.73	0.0002	1	22	0.11	R	HKMSPPPSSFNEPR	S	Oxidation (M); Phospho (ST)	0.00120000000000.0			File: ~D:¥Q_Exactive_result¥160608_kosako_3sample¥raw_data¥160411_06_1_wt_minus.raw~; SpectrumID: ~981~; scans: ~3697~
12	RAVR1_MOUSE	Ribonucleoprotein PTB-binding 1 OS=Mus musculus GN=Raver1 PE=1 SV=2	458	79789	19	17	2	1	2633	1	1	1	569.583	1705.73	3	1705.73	0.0002	1	38.97	0.0023	R	HKMSPPPSSFNEPR	S	Oxidation (M); Phospho (ST)	0.00120000000000.0			File: ~D:¥Q_Exactive_result¥160608_kosako_3sample¥raw_data¥160411_06_1_wt_minus.raw~; SpectrumID: ~1020~; scans: ~3827~
12	RAVR1_MOUSE	Ribonucleoprotein PTB-binding 1 OS=Mus musculus GN=Raver1 PE=1 SV=2	458	79789	19	17	2	1	2634	1	1	1	569.583	1705.73	3	1705.73	0.0003	1	37.9	0.0029	R	HKMSPPPSSFNEPR	S	Oxidation (M); Phospho (ST)	0.00120000000000.0			File: ~D:¥Q_Exactive_result¥160608_kosako_3sample¥raw_data¥160411_06_1_wt_minus.raw~; SpectrumID: ~1007~; scans: ~3783~
12	RAVR1_MOUSE	Ribonucleoprotein PTB-binding 1 OS=Mus musculus GN=Raver1 PE=1 SV=2	458	79789	19	17	2	1	17282	1	1	1	782.135	3124.51	4	3124.52	-0.0154	2	0.93	20	R	KILIRGLPGDVTNQEVHDLLSDYELK	Y	Phospho (ST); Phospho (Y)	0.00000000000000000000203000.0			File: ~D:¥Q_Exactive_result¥160608_kosako_3sample¥raw_data¥160411_06_1_wt_minus.raw~; SpectrumID: ~1760~; scans: ~5309~
13	STMN1_MOUSE	Stathmin OS=Mus musculus GN=Stmn1 PE=1 SV=2	448	17264	18	11	3	2	2208	1	1	1	542.278	1623.81	3	1623.81	0.0001	1	43.87	0.00071	K	RASGQAFELILSPR	S	Phospho (ST)	0.00200000000000.0			File: ~D:¥Q_Exactive_result¥160608_kosako_3sample¥raw_data¥160411_06_1_wt_minus.raw~; SpectrumID: ~9255~; scans: ~18872~
13	STMN1_MOUSE	Stathmin OS=Mus musculus GN=Stmn1 PE=1 SV=2	448	17264	18	11	3	2	2209	1	1	1	542.279	1623.81	3	1623.81	0.0003	1	41.99	0.0011	K	RASGQAFELILSPR	S	Phospho (ST)	0.00200000000000.0			File: ~D:¥Q_Exactive_result¥160608_kosako_3sample¥raw_data¥160411_06_1_wt_minus.raw~; SpectrumID: ~9381~; scans: ~19065~
13	STMN1_MOUSE	Stathmin OS=Mus musculus GN=Stmn1 PE=1 SV=2	448	17264	18	11	3	2	2210	1	1	1	542.279	1623.81	3	1623.81	0.0007	1	49.49	0.00019	K	RASGQAFELILSPR	S	Phospho (ST)	0.00200000000000.0			File: ~D:¥Q_Exactive_result¥160608_kosako_3sample¥raw_data¥160411_06_1_wt_minus.raw~; SpectrumID: ~9344~; scans: ~19005~
13	STMN1_MOUSE	Stathmin OS=Mus musculus GN=Stmn1 PE=1 SV=2	448	17264	18	11	3	2	2211	1	1	1	812.914	1623.81	2	1623.81	0.0008	1	16.49	0.39	K	RASGQAFELILSPR	S	Phospho (ST)	0.00200000000000.0			File: ~D:¥Q_Exactive_result¥160608_kosako_3sample¥raw_data¥160411_06_1_wt_minus.raw~; SpectrumID: ~9343~; scans: ~19003~
13	STMN1_MOUSE	Stathmin OS=Mus musculus GN=Stmn1 PE=1 SV=2	448	17264	18	11	3	2	2213	1	1	1	542.279	1623.81	3	1623.81	0.0011	1	48.63	0.00023	K	RASGQAFELILSPR	S	Phospho (ST)	0.00200000000000.0			File: ~D:¥Q_Exactive_result¥160608_kosako_3sample¥raw_data¥160411_06_1_wt_minus.raw~; SpectrumID: ~9302~; scans: ~18941~
13	STMN1_MOUSE	Stathmin OS=Mus musculus GN=Stmn1 PE=1 SV=2	448	17264	18	11	3	2	2214	1	1	1	812.915	1623.81	2	1623.81	0.0014	1	21.69	0.11	K	RASGQAFELILSPR	S	Phospho (ST)	0.00200000000000.0			File: ~D:¥Q_Exactive_result¥160608_kosako_3sample¥raw_data¥160411_06_1_wt_minus.raw~; SpectrumID: ~9300~; scans: ~18938~
13	STMN1_MOUSE	Stathmin OS=Mus musculus GN=Stmn1 PE=1 SV=2	448	17264	18	11	3	2	2216	1	1	1	812.915	1623.82	2	1623.81	0.003	1	22.22	0.099	K	RASGQAFELILSPR	S	Phospho (ST)	0.00200000000000.0			File: ~D:¥Q_Exactive_result¥160608_kosako_3sample¥raw_data¥160411_06_1_wt_minus.raw~; SpectrumID: ~9252~; scans: ~18868~
13	STMN1_MOUSE	Stathmin OS=Mus musculus GN=Stmn1 PE=1 SV=2	448	17264	18	11	3	2	2217	1	1	1	542.281	1623.82	3	1623.81	0.0069	1	20.89	0.13	K	RASGQAFELILSPR	S	Phospho (ST)	0.00200000000000.0			File: ~D:¥Q_Exactive_result¥160608_kosako_3sample¥raw_data¥160411_06_1_wt_minus.raw~; SpectrumID: ~9202~; scans: ~18799~
13	STMN1_MOUSE	Stathmin OS=Mus musculus GN=Stmn1 PE=1 SV=2	448	17264	18	11	3	2	6576	1	1	1	708.699	2123.08	3	2123.08	-0.0012	2	47.37	0.00031	K	ELEKRASGQAFELILSPR	S	Phospho (ST)	0.000000200000000000.0			File: ~D:¥Q_Exactive_result¥160608_kosako_3sample¥raw_data¥160411_06_1_wt_minus.raw~; SpectrumID: ~8100~; scans: ~16973~
13	STMN1_MOUSE	Stathmin OS=Mus musculus GN=Stmn1 PE=1 SV=2	448	17264	18	11	3	2	6577	1	1	1	708.7	2123.08	3	2123.08	0.0003	2	60.89	1.3e-05	K	ELEKRASGQAFELILSPR	S	Phospho (ST)	0.000000200000000000.0			File: ~D:¥Q_Exactive_result¥160608_kosako_3sample¥raw_data¥160411_06_1_wt_minus.raw~; SpectrumID: ~8238~; scans: ~17207~
13	STMN1_MOUSE	Stathmin OS=Mus musculus GN=Stmn1 PE=1 SV=2	448	17264	18	11	3	2	6578	1	1	1	708.7	2123.08	3	2123.08	0.0005	2	60.36	1.5e-05	K	ELEKRASGQAFELILSPR	S	Phospho (ST)	0.000000200000000000.0			File: ~D:¥Q_Exactive_result¥160608_kosako_3sample¥raw_data¥160411_06_1_wt_minus.raw~; SpectrumID: ~8177~; scans: ~17096~
13	STMN1_MOUSE	Stathmin OS=Mus musculus GN=Stmn1 PE=1 SV=2	448	17264	18	11	3	2	6579	1	1	1	531.777	2123.08	4	2123.08	0.0005	2	21.99	0.1	K	ELEKRASGQAFELILSPR	S	Phospho (ST)	0.000000200000000000.0			File: ~D:¥Q_Exactive_result¥160608_kosako_3sample¥raw_data¥160411_06_1_wt_minus.raw~; SpectrumID: ~8201~; scans: ~17140~
13	STMN1_MOUSE	Stathmin OS=Mus musculus GN=Stmn1 PE=1 SV=2	448	17264	18	11	3	2	6580	1	1	1	708.7	2123.08	3	2123.08	0.0018	2	59.5	1.8e-05	K	ELEKRASGQAFELILSPR	S	Phospho (ST)	0.000000200000000000.0			File: ~D:¥Q_Exactive_result¥160608_kosako_3sample¥raw_data¥160411_06_1_wt_minus.raw~; SpectrumID: ~8273~; scans: ~17264~
13	STMN1_MOUSE	Stathmin OS=Mus musculus GN=Stmn1 PE=1 SV=2	448	17264	18	11	3	2	6581	1	1	1	708.7	2123.08	3	2123.08	0.0018	2	69.2	2e-06	K	ELEKRASGQAFELILSPR	S	Phospho (ST)	0.000000200000000000.0			File: ~D:¥Q_Exactive_result¥160608_kosako_3sample¥raw_data¥160411_06_1_wt_minus.raw~; SpectrumID: ~8206~; scans: ~17151~
13	STMN1_MOUSE	Stathmin OS=Mus musculus GN=Stmn1 PE=1 SV=2	448	17264	18	11	3	2	6582	1	1	1	708.701	2123.08	3	2123.08	0.0028	2	75.25	4.9e-07	K	ELEKRASGQAFELILSPR	S	Phospho (ST)	0.000000200000000000.0			File: ~D:¥Q_Exactive_result¥160608_kosako_3sample¥raw_data¥160411_06_1_wt_minus.raw~; SpectrumID: ~8134~; scans: ~17031~
13	STMN1_MOUSE	Stathmin OS=Mus musculus GN=Stmn1 PE=1 SV=2	448	17264	18	11	3	2	6583	1	1	1	708.701	2123.08	3	2123.08	0.0045	2	30.27	0.015	K	ELEKRASGQAFELILSPR	S	Phospho (ST)	0.000000200000000000.0			File: ~D:¥Q_Exactive_result¥160608_kosako_3sample¥raw_data¥160411_06_1_wt_minus.raw~; SpectrumID: ~8313~; scans: ~17327~
13	STMN1_MOUSE	Stathmin OS=Mus musculus GN=Stmn1 PE=1 SV=2	448	17264	18	11	3	2	8690	1	1	1	572.287	2285.12	4	2285.13	-0.0111	2	21.36	0.16	R	EHEKEVLQKAIEENNNFSK	M					File: ~D:¥Q_Exactive_result¥160608_kosako_3sample¥raw_data¥160411_06_1_wt_minus.raw~; SpectrumID: ~4663~; scans: ~10587~
13	STMN1_MOUSE	Stathmin OS=Mus musculus GN=Stmn1 PE=1 SV=2	448	17264	18	11	3	2	8691	1	1	1	572.289	2285.13	4	2285.13	-0.0006	2	2.37	12	R	EHEKEVLQKAIEENNNFSK	M					File: ~D:¥Q_Exactive_result¥160608_kosako_3sample¥raw_data¥160411_06_1_wt_minus.raw~; SpectrumID: ~4685~; scans: ~10638~
14	MCM2_MOUSE	DNA replication licensing factor MCM2 OS=Mus musculus GN=Mcm2 PE=1 SV=3	394	102698	48	17	10	4	1295	1	1	1	683.33	1364.65	2	1364.64	0.0002	1	11.31	1	R	RISDPLTSSPGR	S	Phospho (ST)	0.000000002000.0			File: ~D:¥Q_Exactive_result¥160608_kosako_3sample¥raw_data¥160411_06_1_wt_minus.raw~; SpectrumID: ~3413~; scans: ~8356~
14	MCM2_MOUSE	DNA replication licensing factor MCM2 OS=Mus musculus GN=Mcm2 PE=1 SV=3	394	102698	48	17	10	4	1296	1	1	1	455.889	1364.65	3	1364.64	0.0005	1	21.32	0.1	R	RISDPLTSSPGR	S	Phospho (ST)	0.000000002000.0			File: ~D:¥Q_Exactive_result¥160608_kosako_3sample¥raw_data¥160411_06_1_wt_minus.raw~; SpectrumID: ~3387~; scans: ~8305~
14	MCM2_MOUSE	DNA replication licensing factor MCM2 OS=Mus musculus GN=Mcm2 PE=1 SV=3	394	102698	48	17	10	4	1297	1	1	1	683.33	1364.65	2	1364.64	0.0009	1	10.49	1.2	R	RISDPLTSSPGR	S	Phospho (ST)	0.000000002000.0			File: ~D:¥Q_Exactive_result¥160608_kosako_3sample¥raw_data¥160411_06_1_wt_minus.raw~; SpectrumID: ~3357~; scans: ~8247~
14	MCM2_MOUSE	DNA replication licensing factor MCM2 OS=Mus musculus GN=Mcm2 PE=1 SV=3	394	102698	48	17	10	4	1298	1	1	1	683.331	1364.65	2	1364.64	0.0015	1	15.49	0.39	R	RISDPLTSSPGR	S	Phospho (ST)	0.000000002000.0			File: ~D:¥Q_Exactive_result¥160608_kosako_3sample¥raw_data¥160411_06_1_wt_minus.raw~; SpectrumID: ~3384~; scans: ~8301~
14	MCM2_MOUSE	DNA replication licensing factor MCM2 OS=Mus musculus GN=Mcm2 PE=1 SV=3	394	102698	48	17	10	4	1802	1	1	1	507.923	1520.75	3	1520.75	0.0004	2	6.69	3.7	R	RRISDPLTSSPGR	S	Phospho (ST)	0.0000000002000.0			File: ~D:¥Q_Exactive_result¥160608_kosako_3sample¥raw_data¥160411_06_1_wt_minus.raw~; SpectrumID: ~2090~; scans: ~5860~
14	MCM2_MOUSE	DNA replication licensing factor MCM2 OS=Mus musculus GN=Mcm2 PE=1 SV=3	394	102698	48	17	10	4	1803	1	1	1	507.923	1520.75	3	1520.75	0.0006	2	3.66	7.4	R	RRISDPLTSSPGR	S	Phospho (ST)	0.0000000002000.0			File: ~D:¥Q_Exactive_result¥160608_kosako_3sample¥raw_data¥160411_06_1_wt_minus.raw~; SpectrumID: ~2063~; scans: ~5806~
14	MCM2_MOUSE	DNA replication licensing factor MCM2 OS=Mus musculus GN=Mcm2 PE=1 SV=3	394	102698	48	17	10	4	1804	1	1	1	507.923	1520.75	3	1520.75	0.0009	2	15.62	0.47	R	RRISDPLTSSPGR	S	Phospho (ST)	0.0000000002000.0			File: ~D:¥Q_Exactive_result¥160608_kosako_3sample¥raw_data¥160411_06_1_wt_minus.raw~; SpectrumID: ~2131~; scans: ~5925~
14	MCM2_MOUSE	DNA replication licensing factor MCM2 OS=Mus musculus GN=Mcm2 PE=1 SV=3	394	102698	48	17	10	4	1805	1	1	1	507.923	1520.75	3	1520.75	0.0014	2	7.09	3.4	R	RRISDPLTSSPGR	S	Phospho (ST)	0.0000000002000.0			File: ~D:¥Q_Exactive_result¥160608_kosako_3sample¥raw_data¥160411_06_1_wt_minus.raw~; SpectrumID: ~2162~; scans: ~5981~
14	MCM2_MOUSE	DNA replication licensing factor MCM2 OS=Mus musculus GN=Mcm2 PE=1 SV=3	394	102698	48	17	10	4	1839	1	1	1	770.36	1538.71	2	1538.71	-0.0028	1	0.06	19	R	ISDPLTSSPGRSSR	R	Phospho (ST)	0.00000002000000.0			File: ~D:¥Q_Exactive_result¥160608_kosako_3sample¥raw_data¥160411_06_1_wt_minus.raw~; SpectrumID: ~3410~; scans: ~8344~
14	MCM2_MOUSE	DNA replication licensing factor MCM2 OS=Mus musculus GN=Mcm2 PE=1 SV=3	394	102698	48	17	10	4	1840	1	1	1	770.361	1538.71	2	1538.71	-0.001	1	10.5	1.6	R	ISDPLTSSPGRSSR	R	Phospho (ST)	0.00000002000000.0			File: ~D:¥Q_Exactive_result¥160608_kosako_3sample¥raw_data¥160411_06_1_wt_minus.raw~; SpectrumID: ~3318~; scans: ~8167~
14	MCM2_MOUSE	DNA replication licensing factor MCM2 OS=Mus musculus GN=Mcm2 PE=1 SV=3	394	102698	48	17	10	4	1841	1	1	1	770.362	1538.71	2	1538.71	0.0001	1	12.87	0.99	R	ISDPLTSSPGRSSR	R	Phospho (ST)	0.00000002000000.0			File: ~D:¥Q_Exactive_result¥160608_kosako_3sample¥raw_data¥160411_06_1_wt_minus.raw~; SpectrumID: ~3347~; scans: ~8222~
14	MCM2_MOUSE	DNA replication licensing factor MCM2 OS=Mus musculus GN=Mcm2 PE=1 SV=3	394	102698	48	17	10	4	1842	1	1	1	513.91	1538.71	3	1538.71	0.0004	1	27.16	0.037	R	ISDPLTSSPGRSSR	R	Phospho (ST)	0.00000002000000.0			File: ~D:¥Q_Exactive_result¥160608_kosako_3sample¥raw_data¥160411_06_1_wt_minus.raw~; SpectrumID: ~3432~; scans: ~8385~
14	MCM2_MOUSE	DNA replication licensing factor MCM2 OS=Mus musculus GN=Mcm2 PE=1 SV=3	394	102698	48	17	10	4	1843	1	1	1	513.91	1538.71	3	1538.71	0.0004	1	27.03	0.038	R	ISDPLTSSPGRSSR	R	Phospho (ST)	0.00000002000000.0			File: ~D:¥Q_Exactive_result¥160608_kosako_3sample¥raw_data¥160411_06_1_wt_minus.raw~; SpectrumID: ~3285~; scans: ~8109~
14	MCM2_MOUSE	DNA replication licensing factor MCM2 OS=Mus musculus GN=Mcm2 PE=1 SV=3	394	102698	48	17	10	4	1844	1	1	1	513.911	1538.71	3	1538.71	0.0011	1	31.07	0.015	R	ISDPLTSSPGRSSR	R	Phospho (ST)	0.00000002000000.0			File: ~D:¥Q_Exactive_result¥160608_kosako_3sample¥raw_data¥160411_06_1_wt_minus.raw~; SpectrumID: ~3317~; scans: ~8166~
14	MCM2_MOUSE	DNA replication licensing factor MCM2 OS=Mus musculus GN=Mcm2 PE=1 SV=3	394	102698	48	17	10	4	1845	1	1	1	513.911	1538.71	3	1538.71	0.0011	1	28.67	0.027	R	ISDPLTSSPGRSSR	R	Phospho (ST)	0.00000002000000.0			File: ~D:¥Q_Exactive_result¥160608_kosako_3sample¥raw_data¥160411_06_1_wt_minus.raw~; SpectrumID: ~3372~; scans: ~8273~
14	MCM2_MOUSE	DNA replication licensing factor MCM2 OS=Mus musculus GN=Mcm2 PE=1 SV=3	394	102698	48	17	10	4	1846	1	1	1	513.911	1538.71	3	1538.71	0.0013	1	34.14	0.0076	R	ISDPLTSSPGRSSR	R	Phospho (ST)	0.00000002000000.0			File: ~D:¥Q_Exactive_result¥160608_kosako_3sample¥raw_data¥160411_06_1_wt_minus.raw~; SpectrumID: ~3401~; scans: ~8328~
14	MCM2_MOUSE	DNA replication licensing factor MCM2 OS=Mus musculus GN=Mcm2 PE=1 SV=3	394	102698	48	17	10	4	1847	1	1	1	513.911	1538.71	3	1538.71	0.0013	1	29.63	0.022	R	ISDPLTSSPGRSSR	R	Phospho (ST)	0.00000002000000.0			File: ~D:¥Q_Exactive_result¥160608_kosako_3sample¥raw_data¥160411_06_1_wt_minus.raw~; SpectrumID: ~3346~; scans: ~8220~
14	MCM2_MOUSE	DNA replication licensing factor MCM2 OS=Mus musculus GN=Mcm2 PE=1 SV=3	394	102698	48	17	10	4	1848	1	1	1	513.911	1538.71	3	1538.71	0.0026	1	25.16	0.058	R	ISDPLTSSPGRSSR	R	Phospho (ST)	0.00000002000000.0			File: ~D:¥Q_Exactive_result¥160608_kosako_3sample¥raw_data¥160411_06_1_wt_minus.raw~; SpectrumID: ~3254~; scans: ~8052~
14	MCM2_MOUSE	DNA replication licensing factor MCM2 OS=Mus musculus GN=Mcm2 PE=1 SV=3	394	102698	48	17	10	4	1849	1	1	1	770.363	1538.71	2	1538.71	0.0029	1	6.76	4	R	ISDPLTSSPGRSSR	R	Phospho (ST)	0.00000002000000.0			File: ~D:¥Q_Exactive_result¥160608_kosako_3sample¥raw_data¥160411_06_1_wt_minus.raw~; SpectrumID: ~3373~; scans: ~8275~
14	MCM2_MOUSE	DNA replication licensing factor MCM2 OS=Mus musculus GN=Mcm2 PE=1 SV=3	394	102698	48	17	10	4	2600	1	1	1	565.944	1694.81	3	1694.81	-0.0005	2	7.22	4	R	RISDPLTSSPGRSSR	R	Phospho (ST)	0.000000002000000.0			File: ~D:¥Q_Exactive_result¥160608_kosako_3sample¥raw_data¥160411_06_1_wt_minus.raw~; SpectrumID: ~2041~; scans: ~5770~
14	MCM2_MOUSE	DNA replication licensing factor MCM2 OS=Mus musculus GN=Mcm2 PE=1 SV=3	394	102698	48	17	10	4	2601	1	1	1	565.944	1694.81	3	1694.81	-0.0002	2	1.01	17	R	RISDPLTSSPGRSSR	R	Phospho (ST)	0.000000002000000.0			File: ~D:¥Q_Exactive_result¥160608_kosako_3sample¥raw_data¥160411_06_1_wt_minus.raw~; SpectrumID: ~2076~; scans: ~5830~
14	MCM2_MOUSE	DNA replication licensing factor MCM2 OS=Mus musculus GN=Mcm2 PE=1 SV=3	394	102698	48	17	10	4	4376	1	1	1	649.275	1944.8	3	1944.81	-0.008	0	39.32	0.0021	R	GLLYDSSEEDEERPAR	K	Phospho (ST)	0.0000020000000000.0			File: ~D:¥Q_Exactive_result¥160608_kosako_3sample¥raw_data¥160411_06_1_wt_minus.raw~; SpectrumID: ~5427~; scans: ~12120~
14	MCM2_MOUSE	DNA replication licensing factor MCM2 OS=Mus musculus GN=Mcm2 PE=1 SV=3	394	102698	48	17	10	4	4377	1	1	1	649.275	1944.8	3	1944.81	-0.0073	0	32.91	0.0092	R	GLLYDSSEEDEERPAR	K	Phospho (ST)	0.0000020000000000.0			File: ~D:¥Q_Exactive_result¥160608_kosako_3sample¥raw_data¥160411_06_1_wt_minus.raw~; SpectrumID: ~5509~; scans: ~12249~
14	MCM2_MOUSE	DNA replication licensing factor MCM2 OS=Mus musculus GN=Mcm2 PE=1 SV=3	394	102698	48	17	10	4	4378	1	1	1	649.275	1944.8	3	1944.81	-0.0055	0	46.63	0.00038	R	GLLYDSSEEDEERPAR	K	Phospho (ST)	0.0000020000000000.0			File: ~D:¥Q_Exactive_result¥160608_kosako_3sample¥raw_data¥160411_06_1_wt_minus.raw~; SpectrumID: ~5475~; scans: ~12190~
14	MCM2_MOUSE	DNA replication licensing factor MCM2 OS=Mus musculus GN=Mcm2 PE=1 SV=3	394	102698	48	17	10	4	4379	1	1	1	973.413	1944.81	2	1944.81	0.0007	0	38.56	0.0025	R	GLLYDSSEEDEERPAR	K	Phospho (ST)	0.0000020000000000.0			File: ~D:¥Q_Exactive_result¥160608_kosako_3sample¥raw_data¥160411_06_1_wt_minus.raw~; SpectrumID: ~5440~; scans: ~12139~
14	MCM2_MOUSE	DNA replication licensing factor MCM2 OS=Mus musculus GN=Mcm2 PE=1 SV=3	394	102698	48	17	10	4	4380	1	1	1	973.413	1944.81	2	1944.81	0.0009	0	37.66	0.0031	R	GLLYDSSEEDEERPAR	K	Phospho (ST)	0.0000020000000000.0			File: ~D:¥Q_Exactive_result¥160608_kosako_3sample¥raw_data¥160411_06_1_wt_minus.raw~; SpectrumID: ~5400~; scans: ~12077~
14	MCM2_MOUSE	DNA replication licensing factor MCM2 OS=Mus musculus GN=Mcm2 PE=1 SV=3	394	102698	48	17	10	4	4381	1	1	1	973.413	1944.81	2	1944.81	0.0011	0	37.55	0.0032	R	GLLYDSSEEDEERPAR	K	Phospho (ST)	0.0000020000000000.0			File: ~D:¥Q_Exactive_result¥160608_kosako_3sample¥raw_data¥160411_06_1_wt_minus.raw~; SpectrumID: ~5482~; scans: ~12203~
14	MCM2_MOUSE	DNA replication licensing factor MCM2 OS=Mus musculus GN=Mcm2 PE=1 SV=3	394	102698	48	17	10	4	4382	1	1	1	973.416	1944.82	2	1944.81	0.0068	0	18.8	0.24	R	GLLYDSSEEDEERPAR	K	Phospho (ST)	0.0000020000000000.0			File: ~D:¥Q_Exactive_result¥160608_kosako_3sample¥raw_data¥160411_06_1_wt_minus.raw~; SpectrumID: ~5366~; scans: ~12018~
14	MCM2_MOUSE	DNA replication licensing factor MCM2 OS=Mus musculus GN=Mcm2 PE=1 SV=3	394	102698	48	17	10	4	5361	1	1	1	675.933	2024.78	3	2024.78	0.0004	0	6.95	2.6	R	GLLYDSSEEDEERPAR	K	2 Phospho (ST)	0.0000022000000000.0			File: ~D:¥Q_Exactive_result¥160608_kosako_3sample¥raw_data¥160411_06_1_wt_minus.raw~; SpectrumID: ~6851~; scans: ~14943~
14	MCM2_MOUSE	DNA replication licensing factor MCM2 OS=Mus musculus GN=Mcm2 PE=1 SV=3	394	102698	48	17	10	4	5362	1	1	1	1013.4	2024.78	2	2024.78	0.0014	0	8.17	2	R	GLLYDSSEEDEERPAR	K	2 Phospho (ST)	0.0000022000000000.0			File: ~D:¥Q_Exactive_result¥160608_kosako_3sample¥raw_data¥160411_06_1_wt_minus.raw~; SpectrumID: ~6814~; scans: ~14892~
14	MCM2_MOUSE	DNA replication licensing factor MCM2 OS=Mus musculus GN=Mcm2 PE=1 SV=3	394	102698	48	17	10	4	5363	1	1	1	1013.4	2024.78	2	2024.78	0.0039	0	5.34	3.9	R	GLLYDSSEEDEERPAR	K	2 Phospho (ST)	0.0000022000000000.0			File: ~D:¥Q_Exactive_result¥160608_kosako_3sample¥raw_data¥160411_06_1_wt_minus.raw~; SpectrumID: ~6896~; scans: ~15009~
14	MCM2_MOUSE	DNA replication licensing factor MCM2 OS=Mus musculus GN=Mcm2 PE=1 SV=3	394	102698	48	17	10	4	5982	1	1	1	691.975	2072.9	3	2072.91	-0.0031	1	8.43	3.2	R	GLLYDSSEEDEERPARK	R	Phospho (ST)	0.00000020000000000.0			File: ~D:¥Q_Exactive_result¥160608_kosako_3sample¥raw_data¥160411_06_1_wt_minus.raw~; SpectrumID: ~3917~; scans: ~9188~
14	MCM2_MOUSE	DNA replication licensing factor MCM2 OS=Mus musculus GN=Mcm2 PE=1 SV=3	394	102698	48	17	10	4	5983	1	1	1	691.976	2072.91	3	2072.91	0.0005	1	48.02	0.00034	R	GLLYDSSEEDEERPARK	R	Phospho (ST)	0.00000200000000000.0			File: ~D:¥Q_Exactive_result¥160608_kosako_3sample¥raw_data¥160411_06_1_wt_minus.raw~; SpectrumID: ~3835~; scans: ~9061~
14	MCM2_MOUSE	DNA replication licensing factor MCM2 OS=Mus musculus GN=Mcm2 PE=1 SV=3	394	102698	48	17	10	4	5984	1	1	1	691.976	2072.91	3	2072.91	0.0024	1	51.35	0.00016	R	GLLYDSSEEDEERPARK	R	Phospho (ST)	0.00000200000000000.0			File: ~D:¥Q_Exactive_result¥160608_kosako_3sample¥raw_data¥160411_06_1_wt_minus.raw~; SpectrumID: ~3877~; scans: ~9125~
14	MCM2_MOUSE	DNA replication licensing factor MCM2 OS=Mus musculus GN=Mcm2 PE=1 SV=3	394	102698	48	17	10	4	5985	1	1	1	691.98	2072.92	3	2072.91	0.0123	1	3.88	9.9	R	GLLYDSSEEDEERPARK	R	Phospho (ST)	0.00000020000000000.0			File: ~D:¥Q_Exactive_result¥160608_kosako_3sample¥raw_data¥160411_06_1_wt_minus.raw~; SpectrumID: ~3788~; scans: ~8991~
14	MCM2_MOUSE	DNA replication licensing factor MCM2 OS=Mus musculus GN=Mcm2 PE=1 SV=3	394	102698	48	17	10	4	6312	1	1	1	701.31	2100.91	3	2100.91	-0.002	1	9.04	2.9	R	RGLLYDSSEEDEERPAR	K	Phospho (ST)	0.00000002000000000.0			File: ~D:¥Q_Exactive_result¥160608_kosako_3sample¥raw_data¥160411_06_1_wt_minus.raw~; SpectrumID: ~4147~; scans: ~9613~
14	MCM2_MOUSE	DNA replication licensing factor MCM2 OS=Mus musculus GN=Mcm2 PE=1 SV=3	394	102698	48	17	10	4	6313	1	1	1	701.311	2100.91	3	2100.91	0.0002	1	34.98	0.0073	R	RGLLYDSSEEDEERPAR	K	Phospho (ST)	0.00000020000000000.0			File: ~D:¥Q_Exactive_result¥160608_kosako_3sample¥raw_data¥160411_06_1_wt_minus.raw~; SpectrumID: ~4118~; scans: ~9558~
14	MCM2_MOUSE	DNA replication licensing factor MCM2 OS=Mus musculus GN=Mcm2 PE=1 SV=3	394	102698	48	17	10	4	6314	1	1	1	701.311	2100.91	3	2100.91	0.0002	1	38.32	0.0034	R	RGLLYDSSEEDEERPAR	K	Phospho (ST)	0.00000020000000000.0			File: ~D:¥Q_Exactive_result¥160608_kosako_3sample¥raw_data¥160411_06_1_wt_minus.raw~; SpectrumID: ~4084~; scans: ~9500~
14	MCM2_MOUSE	DNA replication licensing factor MCM2 OS=Mus musculus GN=Mcm2 PE=1 SV=3	394	102698	48	17	10	4	6315	1	1	1	701.311	2100.91	3	2100.91	0.0011	1	15.84	0.6	R	RGLLYDSSEEDEERPAR	K	Phospho (ST)	0.00000020000000000.0			File: ~D:¥Q_Exactive_result¥160608_kosako_3sample¥raw_data¥160411_06_1_wt_minus.raw~; SpectrumID: ~4055~; scans: ~9443~
14	MCM2_MOUSE	DNA replication licensing factor MCM2 OS=Mus musculus GN=Mcm2 PE=1 SV=3	394	102698	48	17	10	4	6906	1	1	1	718.63	2152.87	3	2152.87	-0.0035	1	3.33	7.7	R	GLLYDSSEEDEERPARK	R	2 Phospho (ST)	0.00000220000000000.0			File: ~D:¥Q_Exactive_result¥160608_kosako_3sample¥raw_data¥160411_06_1_wt_minus.raw~; SpectrumID: ~5025~; scans: ~11325~
14	MCM2_MOUSE	DNA replication licensing factor MCM2 OS=Mus musculus GN=Mcm2 PE=1 SV=3	394	102698	48	17	10	4	6907	1	1	1	718.632	2152.87	3	2152.87	0.0031	1	0.19	17	R	GLLYDSSEEDEERPARK	R	2 Phospho (ST)	0.00000220000000000.0			File: ~D:¥Q_Exactive_result¥160608_kosako_3sample¥raw_data¥160411_06_1_wt_minus.raw~; SpectrumID: ~4981~; scans: ~11249~
14	MCM2_MOUSE	DNA replication licensing factor MCM2 OS=Mus musculus GN=Mcm2 PE=1 SV=3	394	102698	48	17	10	4	7867	1	1	1	558.259	2229.01	4	2229.01	-0.0007	2	4.3	9.4	R	GLLYDSSEEDEERPARKR	R	Phospho (ST)	0.000002000000000000.0			File: ~D:¥Q_Exactive_result¥160608_kosako_3sample¥raw_data¥160411_06_1_wt_minus.raw~; SpectrumID: ~2780~; scans: ~7142~
14	MCM2_MOUSE	DNA replication licensing factor MCM2 OS=Mus musculus GN=Mcm2 PE=1 SV=3	394	102698	48	17	10	4	7868	1	1	1	558.259	2229.01	4	2229.01	0.0008	2	14.33	0.92	R	GLLYDSSEEDEERPARKR	R	Phospho (ST)	0.000002000000000000.0			File: ~D:¥Q_Exactive_result¥160608_kosako_3sample¥raw_data¥160411_06_1_wt_minus.raw~; SpectrumID: ~2815~; scans: ~7236~
14	MCM2_MOUSE	DNA replication licensing factor MCM2 OS=Mus musculus GN=Mcm2 PE=1 SV=3	394	102698	48	17	10	4	7869	1	1	1	558.259	2229.01	4	2229.01	0.001	2	12.1	1.5	R	GLLYDSSEEDEERPARKR	R	Phospho (ST)	0.000002000000000000.0			File: ~D:¥Q_Exactive_result¥160608_kosako_3sample¥raw_data¥160411_06_1_wt_minus.raw~; SpectrumID: ~2798~; scans: ~7189~
14	MCM2_MOUSE	DNA replication licensing factor MCM2 OS=Mus musculus GN=Mcm2 PE=1 SV=3	394	102698	48	17	10	4	7870	1	1	1	558.259	2229.01	4	2229.01	0.0023	2	22.28	0.15	R	RGLLYDSSEEDEERPARK	R	Phospho (ST)	0.000000200000000000.0			File: ~D:¥Q_Exactive_result¥160608_kosako_3sample¥raw_data¥160411_06_1_wt_minus.raw~; SpectrumID: ~2702~; scans: ~6988~
14	MCM2_MOUSE	DNA replication licensing factor MCM2 OS=Mus musculus GN=Mcm2 PE=1 SV=3	394	102698	48	17	10	4	7872	1	1	1	558.26	2229.01	4	2229.01	0.0035	2	8.78	3.3	R	RGLLYDSSEEDEERPARK	R	Phospho (ST)	0.000000020000000000.0			File: ~D:¥Q_Exactive_result¥160608_kosako_3sample¥raw_data¥160411_06_1_wt_minus.raw~; SpectrumID: ~2725~; scans: ~7039~
14	MCM2_MOUSE	DNA replication licensing factor MCM2 OS=Mus musculus GN=Mcm2 PE=1 SV=3	394	102698	48	17	10	4	8961	1	1	1	770.664	2308.97	3	2308.97	-0.0013	2	1.43	16	R	GLLYDSSEEDEERPARKR	R	2 Phospho (ST)	0.000002200000000000.0			File: ~D:¥Q_Exactive_result¥160608_kosako_3sample¥raw_data¥160411_06_1_wt_minus.raw~; SpectrumID: ~3760~; scans: ~8951~
14	MCM2_MOUSE	DNA replication licensing factor MCM2 OS=Mus musculus GN=Mcm2 PE=1 SV=3	394	102698	48	17	10	4	10398	1	1	1	1216.04	2430.07	2	2430.07	-0.0021	2	0.44	24	R	MYSDLRKESMATGSIPITVR	H	Oxidation (M); 2 Phospho (ST)	0.00200000010000000200.0			File: ~D:¥Q_Exactive_result¥160608_kosako_3sample¥raw_data¥160411_06_1_wt_minus.raw~; SpectrumID: ~6602~; scans: ~14568~
15	ACINU_MOUSE	Apoptotic chromatin condensation inducer in the nucleus OS=Mus musculus GN=Acin1 PE=1 SV=3	375	151028	43	12	7	4	441	4	1	1	506.776	1011.54	2	1011.54	0.001	1	4.74	2.4	R	KISVVSATK	G	Phospho (ST)	0.002000000.0			File: ~D:¥Q_Exactive_result¥160608_kosako_3sample¥raw_data¥160411_06_1_wt_minus.raw~; SpectrumID: ~2884~; scans: ~7421~
15	ACINU_MOUSE	Apoptotic chromatin condensation inducer in the nucleus OS=Mus musculus GN=Acin1 PE=1 SV=3	375	151028	43	12	7	4	4123	1	1	1	638.971	1913.89	3	1913.89	0	0	10.63	1.9	R	HLSHPEPEQQHVIQR	L	Phospho (ST)	0.002000000000000.0			File: ~D:¥Q_Exactive_result¥160608_kosako_3sample¥raw_data¥160411_06_1_wt_minus.raw~; SpectrumID: ~1131~; scans: ~4201~
15	ACINU_MOUSE	Apoptotic chromatin condensation inducer in the nucleus OS=Mus musculus GN=Acin1 PE=1 SV=3	375	151028	43	12	7	4	4124	1	1	1	479.48	1913.89	4	1913.89	0.0004	0	16.52	0.49	R	HLSHPEPEQQHVIQR	L	Phospho (ST)	0.002000000000000.0			File: ~D:¥Q_Exactive_result¥160608_kosako_3sample¥raw_data¥160411_06_1_wt_minus.raw~; SpectrumID: ~1101~; scans: ~4126~
15	ACINU_MOUSE	Apoptotic chromatin condensation inducer in the nucleus OS=Mus musculus GN=Acin1 PE=1 SV=3	375	151028	43	12	7	4	4125	1	1	1	479.48	1913.89	4	1913.89	0.0004	0	22.97	0.11	R	HLSHPEPEQQHVIQR	L	Phospho (ST)	0.002000000000000.0			File: ~D:¥Q_Exactive_result¥160608_kosako_3sample¥raw_data¥160411_06_1_wt_minus.raw~; SpectrumID: ~1118~; scans: ~4172~
15	ACINU_MOUSE	Apoptotic chromatin condensation inducer in the nucleus OS=Mus musculus GN=Acin1 PE=1 SV=3	375	151028	43	12	7	4	4126	1	1	1	479.48	1913.89	4	1913.89	0.0013	0	25.72	0.059	R	HLSHPEPEQQHVIQR	L	Phospho (ST)	0.002000000000000.0			File: ~D:¥Q_Exactive_result¥160608_kosako_3sample¥raw_data¥160411_06_1_wt_minus.raw~; SpectrumID: ~1138~; scans: ~4220~
15	ACINU_MOUSE	Apoptotic chromatin condensation inducer in the nucleus OS=Mus musculus GN=Acin1 PE=1 SV=3	375	151028	43	12	7	4	4127	1	1	1	638.971	1913.89	3	1913.89	0.0028	0	5.75	6	R	HLSHPEPEQQHVIQR	L	Phospho (ST)	0.002000000000000.0			File: ~D:¥Q_Exactive_result¥160608_kosako_3sample¥raw_data¥160411_06_1_wt_minus.raw~; SpectrumID: ~1113~; scans: ~4154~
15	ACINU_MOUSE	Apoptotic chromatin condensation inducer in the nucleus OS=Mus musculus GN=Acin1 PE=1 SV=3	375	151028	43	12	7	4	4128	1	1	1	638.972	1913.89	3	1913.89	0.0053	0	1.68	16	R	HLSHPEPEQQHVIQR	L	Phospho (ST)	0.002000000000000.0			File: ~D:¥Q_Exactive_result¥160608_kosako_3sample¥raw_data¥160411_06_1_wt_minus.raw~; SpectrumID: ~1159~; scans: ~4257~
15	ACINU_MOUSE	Apoptotic chromatin condensation inducer in the nucleus OS=Mus musculus GN=Acin1 PE=1 SV=3	375	151028	43	12	7	4	4519	1	1	1	652.309	1953.91	3	1953.9	0.0006	1	60.14	2.1e-05	R	SLSPLSGTTDTKAESPAGR	V	Phospho (ST)	0.0020000000000000000.0			File: ~D:¥Q_Exactive_result¥160608_kosako_3sample¥raw_data¥160411_06_1_wt_minus.raw~; SpectrumID: ~4440~; scans: ~10124~
15	ACINU_MOUSE	Apoptotic chromatin condensation inducer in the nucleus OS=Mus musculus GN=Acin1 PE=1 SV=3	375	151028	43	12	7	4	4520	1	1	1	652.309	1953.91	3	1953.9	0.001	1	47.89	0.00035	R	SLSPLSGTTDTKAESPAGR	V	Phospho (ST)	0.0020000000000000000.0			File: ~D:¥Q_Exactive_result¥160608_kosako_3sample¥raw_data¥160411_06_1_wt_minus.raw~; SpectrumID: ~4487~; scans: ~10193~
15	ACINU_MOUSE	Apoptotic chromatin condensation inducer in the nucleus OS=Mus musculus GN=Acin1 PE=1 SV=3	375	151028	43	12	7	4	4521	1	1	1	977.96	1953.91	2	1953.9	0.0017	1	52.96	0.00011	R	SLSPLSGTTDTKAESPAGR	V	Phospho (ST)	0.0020000000000000000.0			File: ~D:¥Q_Exactive_result¥160608_kosako_3sample¥raw_data¥160411_06_1_wt_minus.raw~; SpectrumID: ~4448~; scans: ~10134~
15	ACINU_MOUSE	Apoptotic chromatin condensation inducer in the nucleus OS=Mus musculus GN=Acin1 PE=1 SV=3	375	151028	43	12	7	4	4522	1	1	1	652.31	1953.91	3	1953.9	0.0024	1	47.01	0.00041	R	SLSPLSGTTDTKAESPAGR	V	Phospho (ST)	0.0020000000000000000.0			File: ~D:¥Q_Exactive_result¥160608_kosako_3sample¥raw_data¥160411_06_1_wt_minus.raw~; SpectrumID: ~4385~; scans: ~10049~
15	ACINU_MOUSE	Apoptotic chromatin condensation inducer in the nucleus OS=Mus musculus GN=Acin1 PE=1 SV=3	375	151028	43	12	7	4	4523	1	1	1	977.962	1953.91	2	1953.9	0.0051	1	26.1	0.051	R	SLSPLSGTTDTKAESPAGR	V	Phospho (ST)	0.0020000000000000000.0			File: ~D:¥Q_Exactive_result¥160608_kosako_3sample¥raw_data¥160411_06_1_wt_minus.raw~; SpectrumID: ~4391~; scans: ~10056~
15	ACINU_MOUSE	Apoptotic chromatin condensation inducer in the nucleus OS=Mus musculus GN=Acin1 PE=1 SV=3	375	151028	43	12	7	4	6651	1	1	1	532.761	2127.01	4	2127.01	0.0008	1	29.23	0.025	R	GRHLSHPEPEQQHVIQR	L	Phospho (ST)	0.00002000000000000.0			File: ~D:¥Q_Exactive_result¥160608_kosako_3sample¥raw_data¥160411_06_1_wt_minus.raw~; SpectrumID: ~784~; scans: ~3244~
15	ACINU_MOUSE	Apoptotic chromatin condensation inducer in the nucleus OS=Mus musculus GN=Acin1 PE=1 SV=3	375	151028	43	12	7	4	6652	1	1	1	532.761	2127.01	4	2127.01	0.0011	1	20.9	0.17	R	GRHLSHPEPEQQHVIQR	L	Phospho (ST)	0.00002000000000000.0			File: ~D:¥Q_Exactive_result¥160608_kosako_3sample¥raw_data¥160411_06_1_wt_minus.raw~; SpectrumID: ~823~; scans: ~3307~
15	ACINU_MOUSE	Apoptotic chromatin condensation inducer in the nucleus OS=Mus musculus GN=Acin1 PE=1 SV=3	375	151028	43	12	7	4	6653	2	1	1	710.012	2127.01	3	2127.01	0.0023	1	3.92	8.4	R	GRHLSHPEPEQQHVIQR	L	Phospho (ST)	0.00002000000000000.0			File: ~D:¥Q_Exactive_result¥160608_kosako_3sample¥raw_data¥160411_06_1_wt_minus.raw~; SpectrumID: ~796~; scans: ~3261~
15	ACINU_MOUSE	Apoptotic chromatin condensation inducer in the nucleus OS=Mus musculus GN=Acin1 PE=1 SV=3	375	151028	43	12	7	4	10638	1	1	1	819.752	2456.24	3	2456.24	-0.0072	2	25.33	0.053	K	SGVSITIDDPVRTAQVPSPPRGK	I	Phospho (ST)	0.00000000000000000200000.0			File: ~D:¥Q_Exactive_result¥160608_kosako_3sample¥raw_data¥160411_06_1_wt_minus.raw~; SpectrumID: ~6728~; scans: ~14767~
15	ACINU_MOUSE	Apoptotic chromatin condensation inducer in the nucleus OS=Mus musculus GN=Acin1 PE=1 SV=3	375	151028	43	12	7	4	10640	1	1	1	819.755	2456.24	3	2456.24	0.0002	2	19.99	0.16	K	SGVSITIDDPVRTAQVPSPPRGK	I	Phospho (ST)	0.00000000000000000200000.0			File: ~D:¥Q_Exactive_result¥160608_kosako_3sample¥raw_data¥160411_06_1_wt_minus.raw~; SpectrumID: ~6817~; scans: ~14898~
15	ACINU_MOUSE	Apoptotic chromatin condensation inducer in the nucleus OS=Mus musculus GN=Acin1 PE=1 SV=3	375	151028	43	12	7	4	10641	1	1	1	615.068	2456.24	4	2456.24	0.0004	2	11.28	1.2	K	SGVSITIDDPVRTAQVPSPPRGK	I	Phospho (ST)	0.00000000000000000200000.0			File: ~D:¥Q_Exactive_result¥160608_kosako_3sample¥raw_data¥160411_06_1_wt_minus.raw~; SpectrumID: ~6676~; scans: ~14685~
15	ACINU_MOUSE	Apoptotic chromatin condensation inducer in the nucleus OS=Mus musculus GN=Acin1 PE=1 SV=3	375	151028	43	12	7	4	10642	1	1	1	615.068	2456.24	4	2456.24	0.0004	2	11.99	1	K	SGVSITIDDPVRTAQVPSPPRGK	I	Phospho (ST)	0.00000000000000000200000.0			File: ~D:¥Q_Exactive_result¥160608_kosako_3sample¥raw_data¥160411_06_1_wt_minus.raw~; SpectrumID: ~6909~; scans: ~15027~
15	ACINU_MOUSE	Apoptotic chromatin condensation inducer in the nucleus OS=Mus musculus GN=Acin1 PE=1 SV=3	375	151028	43	12	7	4	10643	1	1	1	819.755	2456.24	3	2456.24	0.0005	2	22.23	0.094	K	SGVSITIDDPVRTAQVPSPPRGK	I	Phospho (ST)	0.00000000000000000200000.0			File: ~D:¥Q_Exactive_result¥160608_kosako_3sample¥raw_data¥160411_06_1_wt_minus.raw~; SpectrumID: ~6959~; scans: ~15103~
15	ACINU_MOUSE	Apoptotic chromatin condensation inducer in the nucleus OS=Mus musculus GN=Acin1 PE=1 SV=3	375	151028	43	12	7	4	10644	1	1	1	615.068	2456.24	4	2456.24	0.0009	2	14.63	0.54	K	SGVSITIDDPVRTAQVPSPPRGK	I	Phospho (ST)	0.00000000000000000200000.0			File: ~D:¥Q_Exactive_result¥160608_kosako_3sample¥raw_data¥160411_06_1_wt_minus.raw~; SpectrumID: ~6950~; scans: ~15092~
15	ACINU_MOUSE	Apoptotic chromatin condensation inducer in the nucleus OS=Mus musculus GN=Acin1 PE=1 SV=3	375	151028	43	12	7	4	10645	1	1	1	819.755	2456.24	3	2456.24	0.0009	2	18.1	0.24	K	SGVSITIDDPVRTAQVPSPPRGK	I	Phospho (ST)	0.00000000000000000200000.0			File: ~D:¥Q_Exactive_result¥160608_kosako_3sample¥raw_data¥160411_06_1_wt_minus.raw~; SpectrumID: ~6771~; scans: ~14831~
15	ACINU_MOUSE	Apoptotic chromatin condensation inducer in the nucleus OS=Mus musculus GN=Acin1 PE=1 SV=3	375	151028	43	12	7	4	10646	1	1	1	615.068	2456.24	4	2456.24	0.0014	2	19.18	0.19	K	SGVSITIDDPVRTAQVPSPPRGK	I	Phospho (ST)	0.00000000000000000200000.0			File: ~D:¥Q_Exactive_result¥160608_kosako_3sample¥raw_data¥160411_06_1_wt_minus.raw~; SpectrumID: ~6758~; scans: ~14813~
15	ACINU_MOUSE	Apoptotic chromatin condensation inducer in the nucleus OS=Mus musculus GN=Acin1 PE=1 SV=3	375	151028	43	12	7	4	10647	1	1	1	615.068	2456.24	4	2456.24	0.0016	2	15.03	0.49	K	SGVSITIDDPVRTAQVPSPPRGK	I	Phospho (ST)	0.00000000000000000200000.0			File: ~D:¥Q_Exactive_result¥160608_kosako_3sample¥raw_data¥160411_06_1_wt_minus.raw~; SpectrumID: ~7007~; scans: ~15169~
15	ACINU_MOUSE	Apoptotic chromatin condensation inducer in the nucleus OS=Mus musculus GN=Acin1 PE=1 SV=3	375	151028	43	12	7	4	10648	1	1	1	615.068	2456.24	4	2456.24	0.0016	2	16.84	0.33	K	SGVSITIDDPVRTAQVPSPPRGK	I	Phospho (ST)	0.00000000000000000200000.0			File: ~D:¥Q_Exactive_result¥160608_kosako_3sample¥raw_data¥160411_06_1_wt_minus.raw~; SpectrumID: ~6858~; scans: ~14955~
15	ACINU_MOUSE	Apoptotic chromatin condensation inducer in the nucleus OS=Mus musculus GN=Acin1 PE=1 SV=3	375	151028	43	12	7	4	10649	1	1	1	819.755	2456.24	3	2456.24	0.0016	2	30.05	0.016	K	SGVSITIDDPVRTAQVPSPPRGK	I	Phospho (ST)	0.00000000000000000200000.0			File: ~D:¥Q_Exactive_result¥160608_kosako_3sample¥raw_data¥160411_06_1_wt_minus.raw~; SpectrumID: ~6867~; scans: ~14968~
15	ACINU_MOUSE	Apoptotic chromatin condensation inducer in the nucleus OS=Mus musculus GN=Acin1 PE=1 SV=3	375	151028	43	12	7	4	10650	1	1	1	819.755	2456.24	3	2456.24	0.0018	2	23.21	0.075	K	SGVSITIDDPVRTAQVPSPPRGK	I	Phospho (ST)	0.00000000000000000200000.0			File: ~D:¥Q_Exactive_result¥160608_kosako_3sample¥raw_data¥160411_06_1_wt_minus.raw~; SpectrumID: ~6918~; scans: ~15040~
15	ACINU_MOUSE	Apoptotic chromatin condensation inducer in the nucleus OS=Mus musculus GN=Acin1 PE=1 SV=3	375	151028	43	12	7	4	10651	1	1	1	819.755	2456.24	3	2456.24	0.0022	2	19.7	0.17	K	SGVSITIDDPVRTAQVPSPPRGK	I	Phospho (ST)	0.00000000000000000200000.0			File: ~D:¥Q_Exactive_result¥160608_kosako_3sample¥raw_data¥160411_06_1_wt_minus.raw~; SpectrumID: ~7012~; scans: ~15176~
15	ACINU_MOUSE	Apoptotic chromatin condensation inducer in the nucleus OS=Mus musculus GN=Acin1 PE=1 SV=3	375	151028	43	12	7	4	10652	1	1	1	615.068	2456.24	4	2456.24	0.0024	2	10.42	1.5	K	SGVSITIDDPVRTAQVPSPPRGK	I	Phospho (ST)	0.00000000000000000200000.0			File: ~D:¥Q_Exactive_result¥160608_kosako_3sample¥raw_data¥160411_06_1_wt_minus.raw~; SpectrumID: ~6809~; scans: ~14885~
15	ACINU_MOUSE	Apoptotic chromatin condensation inducer in the nucleus OS=Mus musculus GN=Acin1 PE=1 SV=3	375	151028	43	12	7	4	10653	1	1	1	819.756	2456.25	3	2456.24	0.0029	2	17.89	0.26	K	SGVSITIDDPVRTAQVPSPPRGK	I	Phospho (ST)	0.00000000000000000200000.0			File: ~D:¥Q_Exactive_result¥160608_kosako_3sample¥raw_data¥160411_06_1_wt_minus.raw~; SpectrumID: ~6659~; scans: ~14657~
15	ACINU_MOUSE	Apoptotic chromatin condensation inducer in the nucleus OS=Mus musculus GN=Acin1 PE=1 SV=3	375	151028	43	12	7	4	10654	1	1	1	819.756	2456.25	3	2456.24	0.0031	2	6.65	3.4	K	SGVSITIDDPVRTAQVPSPPRGK	I	Phospho (ST)	0.00000000000000000200000.0			File: ~D:¥Q_Exactive_result¥160608_kosako_3sample¥raw_data¥160411_06_1_wt_minus.raw~; SpectrumID: ~6588~; scans: ~14539~
15	ACINU_MOUSE	Apoptotic chromatin condensation inducer in the nucleus OS=Mus musculus GN=Acin1 PE=1 SV=3	375	151028	43	12	7	4	10655	1	1	1	615.069	2456.25	4	2456.24	0.0034	2	13.5	0.71	K	SGVSITIDDPVRTAQVPSPPRGK	I	Phospho (ST)	0.00000000000000000200000.0			File: ~D:¥Q_Exactive_result¥160608_kosako_3sample¥raw_data¥160411_06_1_wt_minus.raw~; SpectrumID: ~6714~; scans: ~14747~
15	ACINU_MOUSE	Apoptotic chromatin condensation inducer in the nucleus OS=Mus musculus GN=Acin1 PE=1 SV=3	375	151028	43	12	7	4	10656	1	1	1	819.756	2456.25	3	2456.24	0.0048	2	6.61	3.5	K	SGVSITIDDPVRTAQVPSPPRGK	I	Phospho (ST)	0.00000000000000000200000.0			File: ~D:¥Q_Exactive_result¥160608_kosako_3sample¥raw_data¥160411_06_1_wt_minus.raw~; SpectrumID: ~6565~; scans: ~14489~
15	ACINU_MOUSE	Apoptotic chromatin condensation inducer in the nucleus OS=Mus musculus GN=Acin1 PE=1 SV=3	375	151028	43	12	7	4	10657	1	1	1	819.758	2456.25	3	2456.24	0.009	2	9.06	1.9	K	SGVSITIDDPVRTAQVPSPPRGK	I	Phospho (ST)	0.00000000000000000200000.0			File: ~D:¥Q_Exactive_result¥160608_kosako_3sample¥raw_data¥160411_06_1_wt_minus.raw~; SpectrumID: ~7055~; scans: ~15241~
15	ACINU_MOUSE	Apoptotic chromatin condensation inducer in the nucleus OS=Mus musculus GN=Acin1 PE=1 SV=3	375	151028	43	12	7	4	10658	1	1	1	819.758	2456.25	3	2456.24	0.0095	2	25.59	0.042	K	SGVSITIDDPVRTAQVPSPPRGK	I	Phospho (ST)	0.00000000000000000200000.0			File: ~D:¥Q_Exactive_result¥160608_kosako_3sample¥raw_data¥160411_06_1_wt_minus.raw~; SpectrumID: ~6687~; scans: ~14703~
15	ACINU_MOUSE	Apoptotic chromatin condensation inducer in the nucleus OS=Mus musculus GN=Acin1 PE=1 SV=3	375	151028	43	12	7	4	11473	1	1	1	631.56	2522.21	4	2522.21	-0.0012	2	8.35	3.8	R	KISVVSATKGVQAGNSDTEGGQPGR	K	Phospho (ST)	0.0000000000000000020000000.0			File: ~D:¥Q_Exactive_result¥160608_kosako_3sample¥raw_data¥160411_06_1_wt_minus.raw~; SpectrumID: ~3478~; scans: ~8472~
15	ACINU_MOUSE	Apoptotic chromatin condensation inducer in the nucleus OS=Mus musculus GN=Acin1 PE=1 SV=3	375	151028	43	12	7	4	11474	1	1	1	841.745	2522.21	3	2522.21	-0.0002	2	35.21	0.0079	R	KISVVSATKGVQAGNSDTEGGQPGR	K	Phospho (ST)	0.0020000000000000000000000.0			File: ~D:¥Q_Exactive_result¥160608_kosako_3sample¥raw_data¥160411_06_1_wt_minus.raw~; SpectrumID: ~3529~; scans: ~8564~
15	ACINU_MOUSE	Apoptotic chromatin condensation inducer in the nucleus OS=Mus musculus GN=Acin1 PE=1 SV=3	375	151028	43	12	7	4	11475	1	1	1	841.745	2522.21	3	2522.21	0.0016	2	46.48	0.00059	R	KISVVSATKGVQAGNSDTEGGQPGR	K	Phospho (ST)	0.0020000000000000000000000.0			File: ~D:¥Q_Exactive_result¥160608_kosako_3sample¥raw_data¥160411_06_1_wt_minus.raw~; SpectrumID: ~3498~; scans: ~8507~
15	ACINU_MOUSE	Apoptotic chromatin condensation inducer in the nucleus OS=Mus musculus GN=Acin1 PE=1 SV=3	375	151028	43	12	7	4	11476	1	1	1	841.746	2522.22	3	2522.21	0.0049	2	31.87	0.017	R	KISVVSATKGVQAGNSDTEGGQPGR	K	Phospho (ST)	0.0020000000000000000000000.0			File: ~D:¥Q_Exactive_result¥160608_kosako_3sample¥raw_data¥160411_06_1_wt_minus.raw~; SpectrumID: ~3463~; scans: ~8446~
15	ACINU_MOUSE	Apoptotic chromatin condensation inducer in the nucleus OS=Mus musculus GN=Acin1 PE=1 SV=3	375	151028	43	12	7	4	17986	1	1	1	806.154	3220.59	4	3220.59	-0.0008	2	5.48	5.9	R	SLSPLSGTTDTKAESPAGRVSDESVLPLAQK	S	Phospho (ST)	0.0020000000000000000000000000000.0			File: ~D:¥Q_Exactive_result¥160608_kosako_3sample¥raw_data¥160411_06_1_wt_minus.raw~; SpectrumID: ~8348~; scans: ~17388~
15	ACINU_MOUSE	Apoptotic chromatin condensation inducer in the nucleus OS=Mus musculus GN=Acin1 PE=1 SV=3	375	151028	43	12	7	4	18502	1	1	1	826.144	3300.55	4	3300.55	-0.0044	2	1.21	22	R	SLSPLSGTTDTKAESPAGRVSDESVLPLAQK	S	2 Phospho (ST)	0.0020020000000000000000000000000.0			File: ~D:¥Q_Exactive_result¥160608_kosako_3sample¥raw_data¥160411_06_1_wt_minus.raw~; SpectrumID: ~9264~; scans: ~18886~
15	ACINU_MOUSE	Apoptotic chromatin condensation inducer in the nucleus OS=Mus musculus GN=Acin1 PE=1 SV=3	375	151028	43	12	7	4	18503	1	1	1	1101.19	3300.55	3	3300.55	-0.0026	2	5.44	8.2	R	SLSPLSGTTDTKAESPAGRVSDESVLPLAQK	S	2 Phospho (ST)	0.0020020000000000000000000000000.0			File: ~D:¥Q_Exactive_result¥160608_kosako_3sample¥raw_data¥160411_06_1_wt_minus.raw~; SpectrumID: ~9282~; scans: ~18911~
15	ACINU_MOUSE	Apoptotic chromatin condensation inducer in the nucleus OS=Mus musculus GN=Acin1 PE=1 SV=3	375	151028	43	12	7	4	18505	1	1	1	1101.19	3300.55	3	3300.55	0.0019	2	3.25	13	R	SLSPLSGTTDTKAESPAGRVSDESVLPLAQK	S	2 Phospho (ST)	0.0020020000000000000000000000000.0			File: ~D:¥Q_Exactive_result¥160608_kosako_3sample¥raw_data¥160411_06_1_wt_minus.raw~; SpectrumID: ~9329~; scans: ~18979~
16	TIF1B_MOUSE	Transcription intermediary factor 1-beta OS=Mus musculus GN=Trim28 PE=1 SV=3	371	90558	14	11	3	3	1431	1	1	1	713.837	1425.66	2	1425.66	-0.0025	1	11.17	1.3	R	SRSGEGEVSGLLR	K	Phospho (ST)	0.0020000000000.0			File: ~D:¥Q_Exactive_result¥160608_kosako_3sample¥raw_data¥160411_06_1_wt_minus.raw~; SpectrumID: ~4834~; scans: ~10975~
16	TIF1B_MOUSE	Transcription intermediary factor 1-beta OS=Mus musculus GN=Trim28 PE=1 SV=3	371	90558	14	11	3	3	1432	2	1	1	713.837	1425.66	2	1425.66	-0.0022	1	0.81	14	R	SRSGEGEVSGLLR	K	Phospho (ST)	0.0020000000000.0			File: ~D:¥Q_Exactive_result¥160608_kosako_3sample¥raw_data¥160411_06_1_wt_minus.raw~; SpectrumID: ~4811~; scans: ~10923~
16	TIF1B_MOUSE	Transcription intermediary factor 1-beta OS=Mus musculus GN=Trim28 PE=1 SV=3	371	90558	14	11	3	3	1433	1	1	1	713.837	1425.66	2	1425.66	-0.0011	1	13.06	0.82	R	SRSGEGEVSGLLR	K	Phospho (ST)	0.0020000000000.0			File: ~D:¥Q_Exactive_result¥160608_kosako_3sample¥raw_data¥160411_06_1_wt_minus.raw~; SpectrumID: ~4867~; scans: ~11033~
16	TIF1B_MOUSE	Transcription intermediary factor 1-beta OS=Mus musculus GN=Trim28 PE=1 SV=3	371	90558	14	11	3	3	1434	1	1	1	476.228	1425.66	3	1425.66	0.0008	1	42.7	0.00088	R	SRSGEGEVSGLLR	K	Phospho (ST)	0.0020000000000.0			File: ~D:¥Q_Exactive_result¥160608_kosako_3sample¥raw_data¥160411_06_1_wt_minus.raw~; SpectrumID: ~4846~; scans: ~10995~
16	TIF1B_MOUSE	Transcription intermediary factor 1-beta OS=Mus musculus GN=Trim28 PE=1 SV=3	371	90558	14	11	3	3	1435	1	1	1	476.228	1425.66	3	1425.66	0.001	1	29.48	0.018	R	SRSGEGEVSGLLR	K	Phospho (ST)	0.0020000000000.0			File: ~D:¥Q_Exactive_result¥160608_kosako_3sample¥raw_data¥160411_06_1_wt_minus.raw~; SpectrumID: ~4791~; scans: ~10887~
16	TIF1B_MOUSE	Transcription intermediary factor 1-beta OS=Mus musculus GN=Trim28 PE=1 SV=3	371	90558	14	11	3	3	1436	1	1	1	476.228	1425.66	3	1425.66	0.0014	1	60.26	1.6e-05	R	SRSGEGEVSGLLR	K	Phospho (ST)	0.0020000000000.0			File: ~D:¥Q_Exactive_result¥160608_kosako_3sample¥raw_data¥160411_06_1_wt_minus.raw~; SpectrumID: ~4875~; scans: ~11050~
16	TIF1B_MOUSE	Transcription intermediary factor 1-beta OS=Mus musculus GN=Trim28 PE=1 SV=3	371	90558	14	11	3	3	1437	1	1	1	476.228	1425.66	3	1425.66	0.0016	1	59.97	1.7e-05	R	SRSGEGEVSGLLR	K	Phospho (ST)	0.0020000000000.0			File: ~D:¥Q_Exactive_result¥160608_kosako_3sample¥raw_data¥160411_06_1_wt_minus.raw~; SpectrumID: ~4820~; scans: ~10941~
16	TIF1B_MOUSE	Transcription intermediary factor 1-beta OS=Mus musculus GN=Trim28 PE=1 SV=3	371	90558	14	11	3	3	10629	1	1	1	819.388	2455.14	3	2455.14	0.0014	1	48.53	0.00035	R	LQEKLSPPYSSPQEFAQDVGR	M	Phospho (ST)	0.000002000000000000000.0			File: ~D:¥Q_Exactive_result¥160608_kosako_3sample¥raw_data¥160411_06_1_wt_minus.raw~; SpectrumID: ~9337~; scans: ~18993~
16	TIF1B_MOUSE	Transcription intermediary factor 1-beta OS=Mus musculus GN=Trim28 PE=1 SV=3	371	90558	14	11	3	3	10630	1	1	1	819.389	2455.14	3	2455.14	0.0023	1	58.92	3.2e-05	R	LQEKLSPPYSSPQEFAQDVGR	M	Phospho (ST)	0.000002000000000000000.0			File: ~D:¥Q_Exactive_result¥160608_kosako_3sample¥raw_data¥160411_06_1_wt_minus.raw~; SpectrumID: ~9375~; scans: ~19055~
16	TIF1B_MOUSE	Transcription intermediary factor 1-beta OS=Mus musculus GN=Trim28 PE=1 SV=3	371	90558	14	11	3	3	10631	1	1	1	819.39	2455.15	3	2455.14	0.0069	1	31.9	0.016	R	LQEKLSPPYSSPQEFAQDVGR	M	Phospho (ST)	0.000000000020000000000.0			File: ~D:¥Q_Exactive_result¥160608_kosako_3sample¥raw_data¥160411_06_1_wt_minus.raw~; SpectrumID: ~9250~; scans: ~18865~
16	TIF1B_MOUSE	Transcription intermediary factor 1-beta OS=Mus musculus GN=Trim28 PE=1 SV=3	371	90558	14	11	3	3	21206	1	1	1	1255.6	3763.79	3	3763.79	-0.0002	0	70.8	2.4e-06	R	LASPSGSTSSGLEVVAPEVTSAPVSGPGILDDSATICR	V	Phospho (ST)	0.00200000000000000000000000000000000000.0			File: ~D:¥Q_Exactive_result¥160608_kosako_3sample¥raw_data¥160411_06_1_wt_minus.raw~; SpectrumID: ~14279~; scans: ~26905~
16	TIF1B_MOUSE	Transcription intermediary factor 1-beta OS=Mus musculus GN=Trim28 PE=1 SV=3	371	90558	14	11	3	3	21207	1	1	1	1255.6	3763.79	3	3763.79	0.0035	0	65.52	7.8e-06	R	LASPSGSTSSGLEVVAPEVTSAPVSGPGILDDSATICR	V	Phospho (ST)	0.00200000000000000000000000000000000000.0			File: ~D:¥Q_Exactive_result¥160608_kosako_3sample¥raw_data¥160411_06_1_wt_minus.raw~; SpectrumID: ~14203~; scans: ~26813~
16	TIF1B_MOUSE	Transcription intermediary factor 1-beta OS=Mus musculus GN=Trim28 PE=1 SV=3	371	90558	14	11	3	3	21208	1	1	1	1255.61	3763.79	3	3763.79	0.0075	0	60.68	2.3e-05	R	LASPSGSTSSGLEVVAPEVTSAPVSGPGILDDSATICR	V	Phospho (ST)	0.00200000000000000000000000000000000000.0			File: ~D:¥Q_Exactive_result¥160608_kosako_3sample¥raw_data¥160411_06_1_wt_minus.raw~; SpectrumID: ~14124~; scans: ~26721~
16	TIF1B_MOUSE	Transcription intermediary factor 1-beta OS=Mus musculus GN=Trim28 PE=1 SV=3	371	90558	14	11	3	3	21209	1	1	1	941.956	3763.8	4	3763.79	0.0095	0	30.84	0.022	R	LASPSGSTSSGLEVVAPEVTSAPVSGPGILDDSATICR	V	Phospho (ST)	0.00200000000000000000000000000000000000.0			File: ~D:¥Q_Exactive_result¥160608_kosako_3sample¥raw_data¥160411_06_1_wt_minus.raw~; SpectrumID: ~14189~; scans: ~26796~
17	H14_MOUSE	Histone H1.4 OS=Mus musculus GN=Hist1h1e PE=1 SV=2	369	21964	20	14	5	5	397	1	0	0	487.306	972.598	2	972.597	0.0011	1	36.67	0.0006	R	SGVSLAALKK	A					File: ~D:¥Q_Exactive_result¥160608_kosako_3sample¥raw_data¥160411_06_1_wt_minus.raw~; SpectrumID: ~2282~; scans: ~6244~
17	H14_MOUSE	Histone H1.4 OS=Mus musculus GN=Hist1h1e PE=1 SV=2	369	21964	20	14	5	5	1461	1	1	1	479.585	1435.73	3	1435.73	-0.0003	1	25.74	0.042	R	KTSGPPVSELITK	A	Phospho (ST)	0.0020000000000.0			File: ~D:¥Q_Exactive_result¥160608_kosako_3sample¥raw_data¥160411_06_1_wt_minus.raw~; SpectrumID: ~4983~; scans: ~11253~
17	H14_MOUSE	Histone H1.4 OS=Mus musculus GN=Hist1h1e PE=1 SV=2	369	21964	20	14	5	5	1462	1	1	1	479.585	1435.73	3	1435.73	0.0003	1	25.55	0.044	R	KTSGPPVSELITK	A	Phospho (ST)	0.0020000000000.0			File: ~D:¥Q_Exactive_result¥160608_kosako_3sample¥raw_data¥160411_06_1_wt_minus.raw~; SpectrumID: ~5073~; scans: ~11421~
17	H14_MOUSE	Histone H1.4 OS=Mus musculus GN=Hist1h1e PE=1 SV=2	369	21964	20	14	5	5	1463	1	1	1	479.585	1435.73	3	1435.73	0.0004	1	56.18	3.6e-05	R	KTSGPPVSELITK	A	Phospho (ST)	0.0020000000000.0			File: ~D:¥Q_Exactive_result¥160608_kosako_3sample¥raw_data¥160411_06_1_wt_minus.raw~; SpectrumID: ~5047~; scans: ~11366~
17	H14_MOUSE	Histone H1.4 OS=Mus musculus GN=Hist1h1e PE=1 SV=2	369	21964	20	14	5	5	1464	1	1	1	479.585	1435.73	3	1435.73	0.0013	1	26.32	0.036	R	KTSGPPVSELITK	A	Phospho (ST)	0.0020000000000.0			File: ~D:¥Q_Exactive_result¥160608_kosako_3sample¥raw_data¥160411_06_1_wt_minus.raw~; SpectrumID: ~5016~; scans: ~11310~
17	H14_MOUSE	Histone H1.4 OS=Mus musculus GN=Hist1h1e PE=1 SV=2	369	21964	20	14	5	5	1465	1	1	1	718.875	1435.73	2	1435.73	0.0024	1	8.13	2.3	R	KTSGPPVSELITK	A	Phospho (ST)	0.0020000000000.0			File: ~D:¥Q_Exactive_result¥160608_kosako_3sample¥raw_data¥160411_06_1_wt_minus.raw~; SpectrumID: ~5040~; scans: ~11351~
17	H14_MOUSE	Histone H1.4 OS=Mus musculus GN=Hist1h1e PE=1 SV=2	369	21964	20	14	5	5	1973	1	0	0	526.932	1577.77	3	1577.78	-0.0061	1	20.07	0.17	K	ALAAAGYDVEKNNSR	I					File: ~D:¥Q_Exactive_result¥160608_kosako_3sample¥raw_data¥160411_06_1_wt_minus.raw~; SpectrumID: ~2039~; scans: ~5767~
17	H14_MOUSE	Histone H1.4 OS=Mus musculus GN=Hist1h1e PE=1 SV=2	369	21964	20	14	5	5	1974	1	0	0	789.896	1577.78	2	1577.78	-0.0013	1	73.26	8e-07	K	ALAAAGYDVEKNNSR	I					File: ~D:¥Q_Exactive_result¥160608_kosako_3sample¥raw_data¥160411_06_1_wt_minus.raw~; SpectrumID: ~2142~; scans: ~5944~
17	H14_MOUSE	Histone H1.4 OS=Mus musculus GN=Hist1h1e PE=1 SV=2	369	21964	20	14	5	5	1975	1	0	0	526.934	1577.78	3	1577.78	0.0003	1	35.87	0.0045	K	ALAAAGYDVEKNNSR	I					File: ~D:¥Q_Exactive_result¥160608_kosako_3sample¥raw_data¥160411_06_1_wt_minus.raw~; SpectrumID: ~2188~; scans: ~6029~
17	H14_MOUSE	Histone H1.4 OS=Mus musculus GN=Hist1h1e PE=1 SV=2	369	21964	20	14	5	5	1976	1	0	0	526.934	1577.78	3	1577.78	0.0005	1	47.57	0.00029	K	ALAAAGYDVEKNNSR	I					File: ~D:¥Q_Exactive_result¥160608_kosako_3sample¥raw_data¥160411_06_1_wt_minus.raw~; SpectrumID: ~2161~; scans: ~5976~
17	H14_MOUSE	Histone H1.4 OS=Mus musculus GN=Hist1h1e PE=1 SV=2	369	21964	20	14	5	5	1977	1	0	0	526.934	1577.78	3	1577.78	0.0012	1	50.4	0.00016	K	ALAAAGYDVEKNNSR	I					File: ~D:¥Q_Exactive_result¥160608_kosako_3sample¥raw_data¥160411_06_1_wt_minus.raw~; SpectrumID: ~2125~; scans: ~5916~
17	H14_MOUSE	Histone H1.4 OS=Mus musculus GN=Hist1h1e PE=1 SV=2	369	21964	20	14	5	5	2031	1	1	1	531.619	1591.83	3	1591.83	0.0001	2	30.19	0.012	K	RKTSGPPVSELITK	A	Phospho (ST)	0.00020000000000.0			File: ~D:¥Q_Exactive_result¥160608_kosako_3sample¥raw_data¥160411_06_1_wt_minus.raw~; SpectrumID: ~3257~; scans: ~8064~
17	H14_MOUSE	Histone H1.4 OS=Mus musculus GN=Hist1h1e PE=1 SV=2	369	21964	20	14	5	5	2032	1	1	1	531.619	1591.83	3	1591.83	0.0003	2	33.19	0.0063	K	RKTSGPPVSELITK	A	Phospho (ST)	0.00020000000000.0			File: ~D:¥Q_Exactive_result¥160608_kosako_3sample¥raw_data¥160411_06_1_wt_minus.raw~; SpectrumID: ~3324~; scans: ~8179~
17	H14_MOUSE	Histone H1.4 OS=Mus musculus GN=Hist1h1e PE=1 SV=2	369	21964	20	14	5	5	2033	1	1	1	531.619	1591.83	3	1591.83	0.0007	2	18.89	0.16	K	RKTSGPPVSELITK	A	Phospho (ST)	0.00020000000000.0			File: ~D:¥Q_Exactive_result¥160608_kosako_3sample¥raw_data¥160411_06_1_wt_minus.raw~; SpectrumID: ~3233~; scans: ~8013~
17	H14_MOUSE	Histone H1.4 OS=Mus musculus GN=Hist1h1e PE=1 SV=2	369	21964	20	14	5	5	2034	1	1	1	531.619	1591.83	3	1591.83	0.0009	2	32.35	0.0073	K	RKTSGPPVSELITK	A	Phospho (ST)	0.00020000000000.0			File: ~D:¥Q_Exactive_result¥160608_kosako_3sample¥raw_data¥160411_06_1_wt_minus.raw~; SpectrumID: ~3294~; scans: ~8124~
17	H14_MOUSE	Histone H1.4 OS=Mus musculus GN=Hist1h1e PE=1 SV=2	369	21964	20	14	5	5	2036	1	1	1	531.619	1591.83	3	1591.83	0.001	2	18.18	0.19	K	RKTSGPPVSELITK	A	Phospho (ST)	0.00020000000000.0			File: ~D:¥Q_Exactive_result¥160608_kosako_3sample¥raw_data¥160411_06_1_wt_minus.raw~; SpectrumID: ~3378~; scans: ~8286~
17	H14_MOUSE	Histone H1.4 OS=Mus musculus GN=Hist1h1e PE=1 SV=2	369	21964	20	14	5	5	2037	1	1	1	531.619	1591.83	3	1591.83	0.001	2	32.51	0.0072	K	RKTSGPPVSELITK	A	Phospho (ST)	0.00020000000000.0			File: ~D:¥Q_Exactive_result¥160608_kosako_3sample¥raw_data¥160411_06_1_wt_minus.raw~; SpectrumID: ~3351~; scans: ~8233~
17	H14_MOUSE	Histone H1.4 OS=Mus musculus GN=Hist1h1e PE=1 SV=2	369	21964	20	14	5	5	2038	1	1	1	531.619	1591.83	3	1591.83	0.0012	2	10.1	1.3	K	RKTSGPPVSELITK	A	Phospho (ST)	0.00020000000000.0			File: ~D:¥Q_Exactive_result¥160608_kosako_3sample¥raw_data¥160411_06_1_wt_minus.raw~; SpectrumID: ~3206~; scans: ~7960~
17	H14_MOUSE	Histone H1.4 OS=Mus musculus GN=Hist1h1e PE=1 SV=2	369	21964	20	14	5	5	2636	1	0	0	569.633	1705.88	3	1705.87	0.0017	2	35.32	0.0045	K	KALAAAGYDVEKNNSR	I					File: ~D:¥Q_Exactive_result¥160608_kosako_3sample¥raw_data¥160411_06_1_wt_minus.raw~; SpectrumID: ~1048~; scans: ~3949~
17	H14_MOUSE	Histone H1.4 OS=Mus musculus GN=Hist1h1e PE=1 SV=2	369	21964	20	14	5	5	2637	1	0	0	569.633	1705.88	3	1705.87	0.0025	2	23.95	0.062	K	KALAAAGYDVEKNNSR	I					File: ~D:¥Q_Exactive_result¥160608_kosako_3sample¥raw_data¥160411_06_1_wt_minus.raw~; SpectrumID: ~1039~; scans: ~3907~
18	TOP2B_MOUSE	DNA topoisomerase 2-beta OS=Mus musculus GN=Top2b PE=1 SV=2	324	182707	11	9	4	2	12931	1	1	1	889.747	2666.22	3	2666.21	0.0058	2	6.28	6.6	K	IVETINSDSDSEFGIPKKTTTPK	G	2 Phospho (ST)	0.00020020000000000000000.0			File: ~D:¥Q_Exactive_result¥160608_kosako_3sample¥raw_data¥160411_06_1_wt_minus.raw~; SpectrumID: ~6521~; scans: ~14394~
18	TOP2B_MOUSE	DNA topoisomerase 2-beta OS=Mus musculus GN=Top2b PE=1 SV=2	324	182707	11	9	4	2	16309	1	1	1	997.779	2990.32	3	2990.32	-0.0066	1	65.84	8.4e-06	K	KTSFDQDSDVDIFPSDFTSEPPALPR	T	Phospho (ST)	0.00000002000000000000000000.0			File: ~D:¥Q_Exactive_result¥160608_kosako_3sample¥raw_data¥160411_06_1_wt_minus.raw~; SpectrumID: ~12464~; scans: ~24488~
18	TOP2B_MOUSE	DNA topoisomerase 2-beta OS=Mus musculus GN=Top2b PE=1 SV=2	324	182707	11	9	4	2	16310	1	1	1	997.779	2990.32	3	2990.32	-0.0062	1	40.64	0.0028	K	KTSFDQDSDVDIFPSDFTSEPPALPR	T	Phospho (ST)	0.00000002000000000000000000.0			File: ~D:¥Q_Exactive_result¥160608_kosako_3sample¥raw_data¥160411_06_1_wt_minus.raw~; SpectrumID: ~12580~; scans: ~24675~
18	TOP2B_MOUSE	DNA topoisomerase 2-beta OS=Mus musculus GN=Top2b PE=1 SV=2	324	182707	11	9	4	2	16311	1	1	1	997.781	2990.32	3	2990.32	-0.0004	1	61.86	2.1e-05	K	KTSFDQDSDVDIFPSDFTSEPPALPR	T	Phospho (ST)	0.00000002000000000000000000.0			File: ~D:¥Q_Exactive_result¥160608_kosako_3sample¥raw_data¥160411_06_1_wt_minus.raw~; SpectrumID: ~12541~; scans: ~24613~
18	TOP2B_MOUSE	DNA topoisomerase 2-beta OS=Mus musculus GN=Top2b PE=1 SV=2	324	182707	11	9	4	2	16312	1	1	1	997.782	2990.32	3	2990.32	0.0007	1	32.49	0.018	K	KTSFDQDSDVDIFPSDFTSEPPALPR	T	Phospho (ST)	0.00000002000000000000000000.0			File: ~D:¥Q_Exactive_result¥160608_kosako_3sample¥raw_data¥160411_06_1_wt_minus.raw~; SpectrumID: ~12675~; scans: ~24814~
18	TOP2B_MOUSE	DNA topoisomerase 2-beta OS=Mus musculus GN=Top2b PE=1 SV=2	324	182707	11	9	4	2	16313	1	1	1	997.782	2990.32	3	2990.32	0.0009	1	64.38	1.2e-05	K	KTSFDQDSDVDIFPSDFTSEPPALPR	T	Phospho (ST)	0.00000002000000000000000000.0			File: ~D:¥Q_Exactive_result¥160608_kosako_3sample¥raw_data¥160411_06_1_wt_minus.raw~; SpectrumID: ~12384~; scans: ~24360~
18	TOP2B_MOUSE	DNA topoisomerase 2-beta OS=Mus musculus GN=Top2b PE=1 SV=2	324	182707	11	9	4	2	16314	1	1	1	997.782	2990.32	3	2990.32	0.0018	1	57.27	6e-05	K	KTSFDQDSDVDIFPSDFTSEPPALPR	T	Phospho (ST)	0.00000002000000000000000000.0			File: ~D:¥Q_Exactive_result¥160608_kosako_3sample¥raw_data¥160411_06_1_wt_minus.raw~; SpectrumID: ~12506~; scans: ~24553~
18	TOP2B_MOUSE	DNA topoisomerase 2-beta OS=Mus musculus GN=Top2b PE=1 SV=2	324	182707	11	9	4	2	16315	1	1	1	997.782	2990.32	3	2990.32	0.0018	1	65.98	8.1e-06	K	KTSFDQDSDVDIFPSDFTSEPPALPR	T	Phospho (ST)	0.00000002000000000000000000.0			File: ~D:¥Q_Exactive_result¥160608_kosako_3sample¥raw_data¥160411_06_1_wt_minus.raw~; SpectrumID: ~12429~; scans: ~24428~
18	TOP2B_MOUSE	DNA topoisomerase 2-beta OS=Mus musculus GN=Top2b PE=1 SV=2	324	182707	11	9	4	2	16316	1	1	1	997.783	2990.33	3	2990.32	0.0048	1	33.63	0.014	K	KTSFDQDSDVDIFPSDFTSEPPALPR	T	Phospho (ST)	0.00000002000000000000000000.0			File: ~D:¥Q_Exactive_result¥160608_kosako_3sample¥raw_data¥160411_06_1_wt_minus.raw~; SpectrumID: ~12622~; scans: ~24740~
18	TOP2B_MOUSE	DNA topoisomerase 2-beta OS=Mus musculus GN=Top2b PE=1 SV=2	324	182707	11	9	4	2	18228	1	1	1	1087.78	3260.31	3	3260.31	0.0028	1	7.72	4.6	K	YTFDFSEEEDDDAAAADDSNDLEELKVK	A	Phospho (ST)	0.0000020000000000000000000000.0			File: ~D:¥Q_Exactive_result¥160608_kosako_3sample¥raw_data¥160411_06_1_wt_minus.raw~; SpectrumID: ~11520~; scans: ~22833~
18	TOP2B_MOUSE	DNA topoisomerase 2-beta OS=Mus musculus GN=Top2b PE=1 SV=2	324	182707	11	9	4	2	22154	1	1	1	996.936	3983.71	4	3983.71	0.0031	2	28.3	0.053	R	AAAERPKYTFDFSEEEDDDAAAADDSNDLEELKVK	A	Phospho (ST)	0.00000000000020000000000000000000000.0			File: ~D:¥Q_Exactive_result¥160608_kosako_3sample¥raw_data¥160411_06_1_wt_minus.raw~; SpectrumID: ~9432~; scans: ~19151~
19	SSRP1_MOUSE	FACT complex subunit SSRP1 OS=Mus musculus GN=Ssrp1 PE=1 SV=2	320	81152	9	8	3	3	15148	1	1	1	956.373	2866.1	3	2866.09	0.0081	0	54.7	5.9e-05	K	EGINPGYDDYADSDEDQHDAYLER	M	Phospho (ST)	0.000000000000200000000000.0			File: ~D:¥Q_Exactive_result¥160608_kosako_3sample¥raw_data¥160411_06_1_wt_minus.raw~; SpectrumID: ~7580~; scans: ~16151~
19	SSRP1_MOUSE	FACT complex subunit SSRP1 OS=Mus musculus GN=Ssrp1 PE=1 SV=2	320	81152	9	8	3	3	17552	1	1	1	792.078	3164.28	4	3164.29	-0.0042	1	38.79	0.0034	R	GLKEGINPGYDDYADSDEDQHDAYLER	M	Phospho (ST)	0.000000000000000200000000000.0			File: ~D:¥Q_Exactive_result¥160608_kosako_3sample¥raw_data¥160411_06_1_wt_minus.raw~; SpectrumID: ~6750~; scans: ~14802~
19	SSRP1_MOUSE	FACT complex subunit SSRP1 OS=Mus musculus GN=Ssrp1 PE=1 SV=2	320	81152	9	8	3	3	17553	1	1	1	1055.77	3164.29	3	3164.29	0.0017	1	66.8	5.4e-06	R	GLKEGINPGYDDYADSDEDQHDAYLER	M	Phospho (ST)	0.000000000000000200000000000.0			File: ~D:¥Q_Exactive_result¥160608_kosako_3sample¥raw_data¥160411_06_1_wt_minus.raw~; SpectrumID: ~6792~; scans: ~14862~
19	SSRP1_MOUSE	FACT complex subunit SSRP1 OS=Mus musculus GN=Ssrp1 PE=1 SV=2	320	81152	9	8	3	3	17554	1	1	1	792.08	3164.29	4	3164.29	0.0018	1	56.36	5.9e-05	R	GLKEGINPGYDDYADSDEDQHDAYLER	M	Phospho (ST)	0.000000000000000200000000000.0			File: ~D:¥Q_Exactive_result¥160608_kosako_3sample¥raw_data¥160411_06_1_wt_minus.raw~; SpectrumID: ~6803~; scans: ~14876~
19	SSRP1_MOUSE	FACT complex subunit SSRP1 OS=Mus musculus GN=Ssrp1 PE=1 SV=2	320	81152	9	8	3	3	17555	1	1	1	792.08	3164.29	4	3164.29	0.0024	1	58.57	3.6e-05	R	GLKEGINPGYDDYADSDEDQHDAYLER	M	Phospho (ST)	0.000000000000000200000000000.0			File: ~D:¥Q_Exactive_result¥160608_kosako_3sample¥raw_data¥160411_06_1_wt_minus.raw~; SpectrumID: ~6852~; scans: ~14945~
19	SSRP1_MOUSE	FACT complex subunit SSRP1 OS=Mus musculus GN=Ssrp1 PE=1 SV=2	320	81152	9	8	3	3	17556	1	1	1	1055.77	3164.29	3	3164.29	0.0035	1	16.23	0.61	R	GLKEGINPGYDDYADSDEDQHDAYLER	M	Phospho (ST)	0.000000000000000200000000000.0			File: ~D:¥Q_Exactive_result¥160608_kosako_3sample¥raw_data¥160411_06_1_wt_minus.raw~; SpectrumID: ~6744~; scans: ~14793~
19	SSRP1_MOUSE	FACT complex subunit SSRP1 OS=Mus musculus GN=Ssrp1 PE=1 SV=2	320	81152	9	8	3	3	17557	1	1	1	1055.77	3164.29	3	3164.29	0.0035	1	59.87	2.6e-05	R	GLKEGINPGYDDYADSDEDQHDAYLER	M	Phospho (ST)	0.000000000000000200000000000.0			File: ~D:¥Q_Exactive_result¥160608_kosako_3sample¥raw_data¥160411_06_1_wt_minus.raw~; SpectrumID: ~6845~; scans: ~14935~
19	SSRP1_MOUSE	FACT complex subunit SSRP1 OS=Mus musculus GN=Ssrp1 PE=1 SV=2	320	81152	9	8	3	3	19256	1	1	1	859.614	3434.43	4	3434.43	-0.004	2	47.8	0.00054	K	NRGLKEGINPGYDDYADSDEDQHDAYLER	M	Phospho (ST)	0.00000000000000000200000000000.0			File: ~D:¥Q_Exactive_result¥160608_kosako_3sample¥raw_data¥160411_06_1_wt_minus.raw~; SpectrumID: ~5899~; scans: ~13061~
19	SSRP1_MOUSE	FACT complex subunit SSRP1 OS=Mus musculus GN=Ssrp1 PE=1 SV=2	320	81152	9	8	3	3	19257	1	1	1	859.615	3434.43	4	3434.43	0.0004	2	45.46	0.00093	K	NRGLKEGINPGYDDYADSDEDQHDAYLER	M	Phospho (ST)	0.00000000000000000200000000000.0			File: ~D:¥Q_Exactive_result¥160608_kosako_3sample¥raw_data¥160411_06_1_wt_minus.raw~; SpectrumID: ~5914~; scans: ~13105~
20	HNRPU_MOUSE	Heterogeneous nuclear ribonucleoprotein U OS=Mus musculus GN=Hnrnpu PE=1 SV=1	320	88661	18	13	3	1	8748	1	1	1	573.763	2291.02	4	2291.02	0.0001	2	19.94	0.28	R	EDHGRGYFEYIEENKYSR	A					File: ~D:¥Q_Exactive_result¥160608_kosako_3sample¥raw_data¥160411_06_1_wt_minus.raw~; SpectrumID: ~5527~; scans: ~12277~
20	HNRPU_MOUSE	Heterogeneous nuclear ribonucleoprotein U OS=Mus musculus GN=Hnrnpu PE=1 SV=1	320	88661	18	13	3	1	8749	1	1	1	573.764	2291.03	4	2291.02	0.002	2	26.22	0.065	R	EDHGRGYFEYIEENKYSR	A					File: ~D:¥Q_Exactive_result¥160608_kosako_3sample¥raw_data¥160411_06_1_wt_minus.raw~; SpectrumID: ~5493~; scans: ~12219~
20	HNRPU_MOUSE	Heterogeneous nuclear ribonucleoprotein U OS=Mus musculus GN=Hnrnpu PE=1 SV=1	320	88661	18	13	3	1	21856	1	1	1	979.419	3913.65	4	3913.65	-0.0036	1	46.81	0.00065	R	AKSPQPPVEEEDEHFDDTVVCLDTYNCDLHFK	I	Phospho (ST)	0.00200000000000000000000000000000.0			File: ~D:¥Q_Exactive_result¥160608_kosako_3sample¥raw_data¥160411_06_1_wt_minus.raw~; SpectrumID: ~9814~; scans: ~19851~
20	HNRPU_MOUSE	Heterogeneous nuclear ribonucleoprotein U OS=Mus musculus GN=Hnrnpu PE=1 SV=1	320	88661	18	13	3	1	21857	1	1	1	979.419	3913.65	4	3913.65	-0.0029	1	33.96	0.013	R	AKSPQPPVEEEDEHFDDTVVCLDTYNCDLHFK	I	Phospho (ST)	0.00200000000000000000000000000000.0			File: ~D:¥Q_Exactive_result¥160608_kosako_3sample¥raw_data¥160411_06_1_wt_minus.raw~; SpectrumID: ~10074~; scans: ~20291~
20	HNRPU_MOUSE	Heterogeneous nuclear ribonucleoprotein U OS=Mus musculus GN=Hnrnpu PE=1 SV=1	320	88661	18	13	3	1	21858	1	1	1	979.42	3913.65	4	3913.65	0.0003	1	33.98	0.013	R	AKSPQPPVEEEDEHFDDTVVCLDTYNCDLHFK	I	Phospho (ST)	0.00200000000000000000000000000000.0			File: ~D:¥Q_Exactive_result¥160608_kosako_3sample¥raw_data¥160411_06_1_wt_minus.raw~; SpectrumID: ~10388~; scans: ~20757~
20	HNRPU_MOUSE	Heterogeneous nuclear ribonucleoprotein U OS=Mus musculus GN=Hnrnpu PE=1 SV=1	320	88661	18	13	3	1	21859	1	1	1	979.42	3913.65	4	3913.65	0.0012	1	36.35	0.0073	R	AKSPQPPVEEEDEHFDDTVVCLDTYNCDLHFK	I	Phospho (ST)	0.00200000000000000000000000000000.0			File: ~D:¥Q_Exactive_result¥160608_kosako_3sample¥raw_data¥160411_06_1_wt_minus.raw~; SpectrumID: ~10012~; scans: ~20178~
20	HNRPU_MOUSE	Heterogeneous nuclear ribonucleoprotein U OS=Mus musculus GN=Hnrnpu PE=1 SV=1	320	88661	18	13	3	1	21860	1	1	1	979.42	3913.65	4	3913.65	0.0015	1	29.91	0.032	R	AKSPQPPVEEEDEHFDDTVVCLDTYNCDLHFK	I	Phospho (ST)	0.00200000000000000000000000000000.0			File: ~D:¥Q_Exactive_result¥160608_kosako_3sample¥raw_data¥160411_06_1_wt_minus.raw~; SpectrumID: ~10228~; scans: ~20538~
20	HNRPU_MOUSE	Heterogeneous nuclear ribonucleoprotein U OS=Mus musculus GN=Hnrnpu PE=1 SV=1	320	88661	18	13	3	1	21861	1	1	1	979.42	3913.65	4	3913.65	0.0024	1	11.48	2.3	R	AKSPQPPVEEEDEHFDDTVVCLDTYNCDLHFK	I	Phospho (ST)	0.00200000000000000000000000000000.0			File: ~D:¥Q_Exactive_result¥160608_kosako_3sample¥raw_data¥160411_06_1_wt_minus.raw~; SpectrumID: ~9939~; scans: ~20057~
20	HNRPU_MOUSE	Heterogeneous nuclear ribonucleoprotein U OS=Mus musculus GN=Hnrnpu PE=1 SV=1	320	88661	18	13	3	1	21862	1	1	1	979.42	3913.65	4	3913.65	0.0037	1	31.25	0.023	R	AKSPQPPVEEEDEHFDDTVVCLDTYNCDLHFK	I	Phospho (ST)	0.00200000000000000000000000000000.0			File: ~D:¥Q_Exactive_result¥160608_kosako_3sample¥raw_data¥160411_06_1_wt_minus.raw~; SpectrumID: ~10337~; scans: ~20686~
20	HNRPU_MOUSE	Heterogeneous nuclear ribonucleoprotein U OS=Mus musculus GN=Hnrnpu PE=1 SV=1	320	88661	18	13	3	1	21863	1	1	1	979.42	3913.65	4	3913.65	0.0039	1	39.44	0.0036	R	AKSPQPPVEEEDEHFDDTVVCLDTYNCDLHFK	I	Phospho (ST)	0.00200000000000000000000000000000.0			File: ~D:¥Q_Exactive_result¥160608_kosako_3sample¥raw_data¥160411_06_1_wt_minus.raw~; SpectrumID: ~10107~; scans: ~20349~
20	HNRPU_MOUSE	Heterogeneous nuclear ribonucleoprotein U OS=Mus musculus GN=Hnrnpu PE=1 SV=1	320	88661	18	13	3	1	21864	1	1	1	979.42	3913.65	4	3913.65	0.0039	1	35.87	0.0081	R	AKSPQPPVEEEDEHFDDTVVCLDTYNCDLHFK	I	Phospho (ST)	0.00200000000000000000000000000000.0			File: ~D:¥Q_Exactive_result¥160608_kosako_3sample¥raw_data¥160411_06_1_wt_minus.raw~; SpectrumID: ~10145~; scans: ~20411~
20	HNRPU_MOUSE	Heterogeneous nuclear ribonucleoprotein U OS=Mus musculus GN=Hnrnpu PE=1 SV=1	320	88661	18	13	3	1	21865	1	1	1	979.42	3913.65	4	3913.65	0.0039	1	23.73	0.13	R	AKSPQPPVEEEDEHFDDTVVCLDTYNCDLHFK	I	Phospho (ST)	0.00200000000000000000000000000000.0			File: ~D:¥Q_Exactive_result¥160608_kosako_3sample¥raw_data¥160411_06_1_wt_minus.raw~; SpectrumID: ~10187~; scans: ~20475~
20	HNRPU_MOUSE	Heterogeneous nuclear ribonucleoprotein U OS=Mus musculus GN=Hnrnpu PE=1 SV=1	320	88661	18	13	3	1	21866	1	1	1	979.42	3913.65	4	3913.65	0.0039	1	34.95	0.01	R	AKSPQPPVEEEDEHFDDTVVCLDTYNCDLHFK	I	Phospho (ST)	0.00200000000000000000000000000000.0			File: ~D:¥Q_Exactive_result¥160608_kosako_3sample¥raw_data¥160411_06_1_wt_minus.raw~; SpectrumID: ~10276~; scans: ~20607~
20	HNRPU_MOUSE	Heterogeneous nuclear ribonucleoprotein U OS=Mus musculus GN=Hnrnpu PE=1 SV=1	320	88661	18	13	3	1	21867	1	1	1	979.421	3913.65	4	3913.65	0.0056	1	38.19	0.0047	R	AKSPQPPVEEEDEHFDDTVVCLDTYNCDLHFK	I	Phospho (ST)	0.00200000000000000000000000000000.0			File: ~D:¥Q_Exactive_result¥160608_kosako_3sample¥raw_data¥160411_06_1_wt_minus.raw~; SpectrumID: ~9969~; scans: ~20113~
20	HNRPU_MOUSE	Heterogeneous nuclear ribonucleoprotein U OS=Mus musculus GN=Hnrnpu PE=1 SV=1	320	88661	18	13	3	1	21868	1	1	1	979.422	3913.66	4	3913.65	0.0093	1	36.09	0.008	R	AKSPQPPVEEEDEHFDDTVVCLDTYNCDLHFK	I	Phospho (ST)	0.00200000000000000000000000000000.0			File: ~D:¥Q_Exactive_result¥160608_kosako_3sample¥raw_data¥160411_06_1_wt_minus.raw~; SpectrumID: ~9853~; scans: ~19914~
20	HNRPU_MOUSE	Heterogeneous nuclear ribonucleoprotein U OS=Mus musculus GN=Hnrnpu PE=1 SV=1	320	88661	18	13	3	1	21869	1	1	1	979.423	3913.66	4	3913.65	0.0147	1	31.98	0.021	R	AKSPQPPVEEEDEHFDDTVVCLDTYNCDLHFK	I	Phospho (ST)	0.00200000000000000000000000000000.0			File: ~D:¥Q_Exactive_result¥160608_kosako_3sample¥raw_data¥160411_06_1_wt_minus.raw~; SpectrumID: ~10046~; scans: ~20237~
20	HNRPU_MOUSE	Heterogeneous nuclear ribonucleoprotein U OS=Mus musculus GN=Hnrnpu PE=1 SV=1	320	88661	18	13	3	1	21870	1	1	1	1305.56	3913.67	3	3913.65	0.0164	1	39.83	0.0035	R	AKSPQPPVEEEDEHFDDTVVCLDTYNCDLHFK	I	Phospho (ST)	0.00200000000000000000000000000000.0			File: ~D:¥Q_Exactive_result¥160608_kosako_3sample¥raw_data¥160411_06_1_wt_minus.raw~; SpectrumID: ~10274~; scans: ~20604~
20	HNRPU_MOUSE	Heterogeneous nuclear ribonucleoprotein U OS=Mus musculus GN=Hnrnpu PE=1 SV=1	320	88661	18	13	3	1	23099	1	1	1	1068.47	4269.85	4	4269.87	-0.0128	2	17.65	0.53	R	AKSPQPPVEEEDEHFDDTVVCLDTYNCDLHFKISR	D	Phospho (ST)	0.00200000000000000000000000000000000.0			File: ~D:¥Q_Exactive_result¥160608_kosako_3sample¥raw_data¥160411_06_1_wt_minus.raw~; SpectrumID: ~10115~; scans: ~20363~
21	ITPA_MOUSE	Inosine triphosphate pyrophosphatase OS=Mus musculus GN=Itpa PE=1 SV=2	302	22225	8	5	2	2	1576	1	1	1	732.841	1463.67	2	1463.67	-0.0011	0	101.04	1.2e-09	K	LQEYFSVAAGAGDH	-					File: ~D:¥Q_Exactive_result¥160608_kosako_3sample¥raw_data¥160411_06_1_wt_minus.raw~; SpectrumID: ~6617~; scans: ~14591~
21	ITPA_MOUSE	Inosine triphosphate pyrophosphatase OS=Mus musculus GN=Itpa PE=1 SV=2	302	22225	8	5	2	2	1577	1	1	1	732.842	1463.67	2	1463.67	0.0018	0	81.09	1.3e-07	K	LQEYFSVAAGAGDH	-					File: ~D:¥Q_Exactive_result¥160608_kosako_3sample¥raw_data¥160411_06_1_wt_minus.raw~; SpectrumID: ~6656~; scans: ~14653~
21	ITPA_MOUSE	Inosine triphosphate pyrophosphatase OS=Mus musculus GN=Itpa PE=1 SV=2	302	22225	8	5	2	2	4110	1	1	1	479.243	1912.94	4	1912.94	-0.0022	1	18.97	0.23	R	ALHKLQEYFSVAAGAGDH	-					File: ~D:¥Q_Exactive_result¥160608_kosako_3sample¥raw_data¥160411_06_1_wt_minus.raw~; SpectrumID: ~6427~; scans: ~14185~
21	ITPA_MOUSE	Inosine triphosphate pyrophosphatase OS=Mus musculus GN=Itpa PE=1 SV=2	302	22225	8	5	2	2	4111	1	1	1	479.243	1912.94	4	1912.94	-0.0006	1	18.62	0.25	R	ALHKLQEYFSVAAGAGDH	-					File: ~D:¥Q_Exactive_result¥160608_kosako_3sample¥raw_data¥160411_06_1_wt_minus.raw~; SpectrumID: ~6453~; scans: ~14238~
21	ITPA_MOUSE	Inosine triphosphate pyrophosphatase OS=Mus musculus GN=Itpa PE=1 SV=2	302	22225	8	5	2	2	4112	1	1	1	638.655	1912.94	3	1912.94	-0.0004	1	84.41	6.7e-08	R	ALHKLQEYFSVAAGAGDH	-					File: ~D:¥Q_Exactive_result¥160608_kosako_3sample¥raw_data¥160411_06_1_wt_minus.raw~; SpectrumID: ~6426~; scans: ~14184~
21	ITPA_MOUSE	Inosine triphosphate pyrophosphatase OS=Mus musculus GN=Itpa PE=1 SV=2	302	22225	8	5	2	2	4113	1	1	1	479.244	1912.95	4	1912.94	0.002	1	18.86	0.24	R	ALHKLQEYFSVAAGAGDH	-					File: ~D:¥Q_Exactive_result¥160608_kosako_3sample¥raw_data¥160411_06_1_wt_minus.raw~; SpectrumID: ~6406~; scans: ~14134~
21	ITPA_MOUSE	Inosine triphosphate pyrophosphatase OS=Mus musculus GN=Itpa PE=1 SV=2	302	22225	8	5	2	2	4114	1	1	1	638.656	1912.95	3	1912.94	0.0031	1	36.18	0.0043	R	ALHKLQEYFSVAAGAGDH	-					File: ~D:¥Q_Exactive_result¥160608_kosako_3sample¥raw_data¥160411_06_1_wt_minus.raw~; SpectrumID: ~6408~; scans: ~14139~
21	ITPA_MOUSE	Inosine triphosphate pyrophosphatase OS=Mus musculus GN=Itpa PE=1 SV=2	302	22225	8	5	2	2	4115	1	1	1	638.657	1912.95	3	1912.94	0.0051	1	55.14	5.5e-05	R	ALHKLQEYFSVAAGAGDH	-					File: ~D:¥Q_Exactive_result¥160608_kosako_3sample¥raw_data¥160411_06_1_wt_minus.raw~; SpectrumID: ~6450~; scans: ~14234~
22	H2B1B_MOUSE	Histone H2B type 1-B OS=Mus musculus GN=Hist1h2bb PE=1 SV=3	286	13944	16	7	6	2	383	1	1	1	477.305	952.596	2	952.596	-0.0002	0	36.15	0.00029	R	LLLPGELAK	H					File: ~D:¥Q_Exactive_result¥160608_kosako_3sample¥raw_data¥160411_06_1_wt_minus.raw~; SpectrumID: ~6491~; scans: ~14325~
22	H2B1B_MOUSE	Histone H2B type 1-B OS=Mus musculus GN=Hist1h2bb PE=1 SV=3	286	13944	16	7	6	2	384	1	1	1	477.305	952.596	2	952.596	0.0007	0	43.8	5e-05	R	LLLPGELAK	H					File: ~D:¥Q_Exactive_result¥160608_kosako_3sample¥raw_data¥160411_06_1_wt_minus.raw~; SpectrumID: ~6512~; scans: ~14373~
22	H2B1B_MOUSE	Histone H2B type 1-B OS=Mus musculus GN=Hist1h2bb PE=1 SV=3	286	13944	16	7	6	2	385	1	1	1	477.305	952.596	2	952.596	0.0008	0	4.26	0.45	R	LLLPGELAK	H					File: ~D:¥Q_Exactive_result¥160608_kosako_3sample¥raw_data¥160411_06_1_wt_minus.raw~; SpectrumID: ~6472~; scans: ~14279~
22	H2B1B_MOUSE	Histone H2B type 1-B OS=Mus musculus GN=Hist1h2bb PE=1 SV=3	286	13944	16	7	6	2	1083	1	1	1	633.33	1264.64	2	1264.63	0.0108	1	3.82	6.2	R	KESYSVYVYK	V					File: ~D:¥Q_Exactive_result¥160608_kosako_3sample¥raw_data¥160411_06_1_wt_minus.raw~; SpectrumID: ~3180~; scans: ~7916~
22	H2B1B_MOUSE	Histone H2B type 1-B OS=Mus musculus GN=Hist1h2bb PE=1 SV=3	286	13944	16	7	6	2	1569	1	1	1	487.939	1460.8	3	1460.79	0.0007	1	16.13	0.25	R	STITSREIQTAVR	L					File: ~D:¥Q_Exactive_result¥160608_kosako_3sample¥raw_data¥160411_06_1_wt_minus.raw~; SpectrumID: ~2870~; scans: ~7390~
22	H2B1B_MOUSE	Histone H2B type 1-B OS=Mus musculus GN=Hist1h2bb PE=1 SV=3	286	13944	16	7	6	2	1750	1	1	1	503.596	1507.77	3	1507.77	0	2	21.57	0.11	R	SRKESYSVYVYK	V					File: ~D:¥Q_Exactive_result¥160608_kosako_3sample¥raw_data¥160411_06_1_wt_minus.raw~; SpectrumID: ~1994~; scans: ~5695~
22	H2B1B_MOUSE	Histone H2B type 1-B OS=Mus musculus GN=Hist1h2bb PE=1 SV=3	286	13944	16	7	6	2	1751	1	1	1	503.596	1507.77	3	1507.77	0.0007	2	14.7	0.54	R	SRKESYSVYVYK	V					File: ~D:¥Q_Exactive_result¥160608_kosako_3sample¥raw_data¥160411_06_1_wt_minus.raw~; SpectrumID: ~1951~; scans: ~5630~
22	H2B1B_MOUSE	Histone H2B type 1-B OS=Mus musculus GN=Hist1h2bb PE=1 SV=3	286	13944	16	7	6	2	1752	1	1	1	377.966	1507.84	4	1507.84	-0.0003	1	16.09	0.18	K	VLKQVHPDTGISSK	A					File: ~D:¥Q_Exactive_result¥160608_kosako_3sample¥raw_data¥160411_06_1_wt_minus.raw~; SpectrumID: ~792~; scans: ~3256~
22	H2B1B_MOUSE	Histone H2B type 1-B OS=Mus musculus GN=Hist1h2bb PE=1 SV=3	286	13944	16	7	6	2	1753	1	1	1	377.966	1507.84	4	1507.84	0.0005	1	9.78	0.78	K	VLKQVHPDTGISSK	A					File: ~D:¥Q_Exactive_result¥160608_kosako_3sample¥raw_data¥160411_06_1_wt_minus.raw~; SpectrumID: ~753~; scans: ~3194~
22	H2B1B_MOUSE	Histone H2B type 1-B OS=Mus musculus GN=Hist1h2bb PE=1 SV=3	286	13944	16	7	6	2	3056	1	1	1	598.65	1792.93	3	1792.93	-0.0049	2	8.55	2.3	K	HAVSEGTKAVTKYTSSK	-					File: ~D:¥Q_Exactive_result¥160608_kosako_3sample¥raw_data¥160411_06_1_wt_minus.raw~; SpectrumID: ~556~; scans: ~2727~
22	H2B1B_MOUSE	Histone H2B type 1-B OS=Mus musculus GN=Hist1h2bb PE=1 SV=3	286	13944	16	7	6	2	3057	1	1	1	449.24	1792.93	4	1792.93	-0.0009	2	37.08	0.003	K	HAVSEGTKAVTKYTSSK	-					File: ~D:¥Q_Exactive_result¥160608_kosako_3sample¥raw_data¥160411_06_1_wt_minus.raw~; SpectrumID: ~790~; scans: ~3253~
22	H2B1B_MOUSE	Histone H2B type 1-B OS=Mus musculus GN=Hist1h2bb PE=1 SV=3	286	13944	16	7	6	2	3058	1	1	1	449.24	1792.93	4	1792.93	-0.0006	2	58.1	2.4e-05	K	HAVSEGTKAVTKYTSSK	-					File: ~D:¥Q_Exactive_result¥160608_kosako_3sample¥raw_data¥160411_06_1_wt_minus.raw~; SpectrumID: ~857~; scans: ~3369~
22	H2B1B_MOUSE	Histone H2B type 1-B OS=Mus musculus GN=Hist1h2bb PE=1 SV=3	286	13944	16	7	6	2	3059	1	1	1	598.651	1792.93	3	1792.93	-0.0006	2	75.09	4.8e-07	K	HAVSEGTKAVTKYTSSK	-					File: ~D:¥Q_Exactive_result¥160608_kosako_3sample¥raw_data¥160411_06_1_wt_minus.raw~; SpectrumID: ~830~; scans: ~3319~
22	H2B1B_MOUSE	Histone H2B type 1-B OS=Mus musculus GN=Hist1h2bb PE=1 SV=3	286	13944	16	7	6	2	3060	1	1	1	449.24	1792.93	4	1792.93	0	2	62.14	9.3e-06	K	HAVSEGTKAVTKYTSSK	-					File: ~D:¥Q_Exactive_result¥160608_kosako_3sample¥raw_data¥160411_06_1_wt_minus.raw~; SpectrumID: ~829~; scans: ~3316~
22	H2B1B_MOUSE	Histone H2B type 1-B OS=Mus musculus GN=Hist1h2bb PE=1 SV=3	286	13944	16	7	6	2	3061	1	1	1	598.652	1792.93	3	1792.93	0.0007	2	44.46	0.00056	K	HAVSEGTKAVTKYTSSK	-					File: ~D:¥Q_Exactive_result¥160608_kosako_3sample¥raw_data¥160411_06_1_wt_minus.raw~; SpectrumID: ~859~; scans: ~3373~
22	H2B1B_MOUSE	Histone H2B type 1-B OS=Mus musculus GN=Hist1h2bb PE=1 SV=3	286	13944	16	7	6	2	3062	1	1	1	598.652	1792.93	3	1792.93	0.0031	2	19.96	0.15	K	HAVSEGTKAVTKYTSSK	-					File: ~D:¥Q_Exactive_result¥160608_kosako_3sample¥raw_data¥160411_06_1_wt_minus.raw~; SpectrumID: ~794~; scans: ~3259~
23	SRRM2_MOUSE	Serine/arginine repetitive matrix protein 2 OS=Mus musculus GN=Srrm2 PE=1 SV=3	283	295521	72	11	19	6	731	1	1	1	579.307	1156.6	2	1156.6	-0.0007	1	11.74	0.82	K	RVPSPTPVPK	E	Phospho (ST)	0.0002000000.0			File: ~D:¥Q_Exactive_result¥160608_kosako_3sample¥raw_data¥160411_06_1_wt_minus.raw~; SpectrumID: ~1266~; scans: ~4470~
23	SRRM2_MOUSE	Serine/arginine repetitive matrix protein 2 OS=Mus musculus GN=Srrm2 PE=1 SV=3	283	295521	72	11	19	6	732	1	1	1	386.541	1156.6	3	1156.6	0.0002	1	6.71	2.7	K	RVPSPTPVPK	E	Phospho (ST)	0.0002000000.0			File: ~D:¥Q_Exactive_result¥160608_kosako_3sample¥raw_data¥160411_06_1_wt_minus.raw~; SpectrumID: ~1218~; scans: ~4372~
23	SRRM2_MOUSE	Serine/arginine repetitive matrix protein 2 OS=Mus musculus GN=Srrm2 PE=1 SV=3	283	295521	72	11	19	6	733	1	1	1	579.308	1156.6	2	1156.6	0.0006	1	18.25	0.17	K	RVPSPTPVPK	E	Phospho (ST)	0.0002000000.0			File: ~D:¥Q_Exactive_result¥160608_kosako_3sample¥raw_data¥160411_06_1_wt_minus.raw~; SpectrumID: ~1241~; scans: ~4417~
23	SRRM2_MOUSE	Serine/arginine repetitive matrix protein 2 OS=Mus musculus GN=Srrm2 PE=1 SV=3	283	295521	72	11	19	6	734	1	1	1	579.308	1156.6	2	1156.6	0.0015	1	23.51	0.054	K	RVPSPTPVPK	E	Phospho (ST)	0.0002000000.0			File: ~D:¥Q_Exactive_result¥160608_kosako_3sample¥raw_data¥160411_06_1_wt_minus.raw~; SpectrumID: ~1214~; scans: ~4364~
23	SRRM2_MOUSE	Serine/arginine repetitive matrix protein 2 OS=Mus musculus GN=Srrm2 PE=1 SV=3	283	295521	72	11	19	6	735	1	1	1	579.309	1156.6	2	1156.6	0.0025	1	24.01	0.045	K	RVPSPTPVPK	E	Phospho (ST)	0.0002000000.0			File: ~D:¥Q_Exactive_result¥160608_kosako_3sample¥raw_data¥160411_06_1_wt_minus.raw~; SpectrumID: ~1186~; scans: ~4311~
23	SRRM2_MOUSE	Serine/arginine repetitive matrix protein 2 OS=Mus musculus GN=Srrm2 PE=1 SV=3	283	295521	72	11	19	6	810	1	1	1	393.208	1176.6	3	1176.6	-0.0001	1	14.17	0.53	R	SLTRSPPAIR	R	Phospho (ST)	0.2000000000.0			File: ~D:¥Q_Exactive_result¥160608_kosako_3sample¥raw_data¥160411_06_1_wt_minus.raw~; SpectrumID: ~2497~; scans: ~6616~
23	SRRM2_MOUSE	Serine/arginine repetitive matrix protein 2 OS=Mus musculus GN=Srrm2 PE=1 SV=3	283	295521	72	11	19	6	811	1	1	1	393.208	1176.6	3	1176.6	0.0004	1	15.87	0.36	R	SLTRSPPAIR	R	Phospho (ST)	0.2000000000.0			File: ~D:¥Q_Exactive_result¥160608_kosako_3sample¥raw_data¥160411_06_1_wt_minus.raw~; SpectrumID: ~2549~; scans: ~6688~
23	SRRM2_MOUSE	Serine/arginine repetitive matrix protein 2 OS=Mus musculus GN=Srrm2 PE=1 SV=3	283	295521	72	11	19	6	812	1	1	1	589.308	1176.6	2	1176.6	0.0004	1	7.92	2.2	R	SLTRSPPAIR	R	Phospho (ST)	0.0000200000.0			File: ~D:¥Q_Exactive_result¥160608_kosako_3sample¥raw_data¥160411_06_1_wt_minus.raw~; SpectrumID: ~2557~; scans: ~6700~
23	SRRM2_MOUSE	Serine/arginine repetitive matrix protein 2 OS=Mus musculus GN=Srrm2 PE=1 SV=3	283	295521	72	11	19	6	1080	1	1	1	422.543	1264.61	3	1264.61	0.0005	2	11.32	1.1	R	SRTSPAPWKR	S	Phospho (ST)	0.0002000000.0			File: ~D:¥Q_Exactive_result¥160608_kosako_3sample¥raw_data¥160411_06_1_wt_minus.raw~; SpectrumID: ~765~; scans: ~3215~
23	SRRM2_MOUSE	Serine/arginine repetitive matrix protein 2 OS=Mus musculus GN=Srrm2 PE=1 SV=3	283	295521	72	11	19	6	1411	1	1	1	471.23	1410.67	3	1410.67	-0.0001	1	19.21	0.21	R	VSGRTSPLMLDR	A	Phospho (ST)	0.000002000000.0			File: ~D:¥Q_Exactive_result¥160608_kosako_3sample¥raw_data¥160411_06_1_wt_minus.raw~; SpectrumID: ~3799~; scans: ~9007~
23	SRRM2_MOUSE	Serine/arginine repetitive matrix protein 2 OS=Mus musculus GN=Srrm2 PE=1 SV=3	283	295521	72	11	19	6	1412	1	1	1	471.231	1410.67	3	1410.67	0.0005	1	17.57	0.3	R	VSGRTSPLMLDR	A	Phospho (ST)	0.000002000000.0			File: ~D:¥Q_Exactive_result¥160608_kosako_3sample¥raw_data¥160411_06_1_wt_minus.raw~; SpectrumID: ~3849~; scans: ~9080~
23	SRRM2_MOUSE	Serine/arginine repetitive matrix protein 2 OS=Mus musculus GN=Srrm2 PE=1 SV=3	283	295521	72	11	19	6	1413	1	1	1	706.342	1410.67	2	1410.67	0.0006	1	8.51	2.4	R	VSGRTSPLMLDR	A	Phospho (ST)	0.000002000000.0			File: ~D:¥Q_Exactive_result¥160608_kosako_3sample¥raw_data¥160411_06_1_wt_minus.raw~; SpectrumID: ~3857~; scans: ~9091~
23	SRRM2_MOUSE	Serine/arginine repetitive matrix protein 2 OS=Mus musculus GN=Srrm2 PE=1 SV=3	283	295521	72	11	19	6	1414	1	1	1	471.231	1410.67	3	1410.67	0.0013	1	20.24	0.15	R	VSGRTSPLMLDR	A	Phospho (ST)	0.000002000000.0			File: ~D:¥Q_Exactive_result¥160608_kosako_3sample¥raw_data¥160411_06_1_wt_minus.raw~; SpectrumID: ~3885~; scans: ~9139~
23	SRRM2_MOUSE	Serine/arginine repetitive matrix protein 2 OS=Mus musculus GN=Srrm2 PE=1 SV=3	283	295521	72	11	19	6	1604	3	1	1	491.877	1472.61	3	1472.61	0.0004	1	1.18	9.6	R	SRSPQRPGWSR	S	2 Phospho (ST)	0.20200000000.0			File: ~D:¥Q_Exactive_result¥160608_kosako_3sample¥raw_data¥160411_06_1_wt_minus.raw~; SpectrumID: ~1471~; scans: ~4809~
23	SRRM2_MOUSE	Serine/arginine repetitive matrix protein 2 OS=Mus musculus GN=Srrm2 PE=1 SV=3	283	295521	72	11	19	6	2088	1	1	1	537.578	1609.71	3	1609.71	0.0005	1	19.47	0.19	R	CRSPGMLEPLGSAR	T	Phospho (ST)	0.00200000000000.0			File: ~D:¥Q_Exactive_result¥160608_kosako_3sample¥raw_data¥160411_06_1_wt_minus.raw~; SpectrumID: ~5158~; scans: ~11608~
23	SRRM2_MOUSE	Serine/arginine repetitive matrix protein 2 OS=Mus musculus GN=Srrm2 PE=1 SV=3	283	295521	72	11	19	6	2089	1	1	1	537.578	1609.71	3	1609.71	0.0005	1	22.65	0.093	R	CRSPGMLEPLGSAR	T	Phospho (ST)	0.00200000000000.0			File: ~D:¥Q_Exactive_result¥160608_kosako_3sample¥raw_data¥160411_06_1_wt_minus.raw~; SpectrumID: ~5177~; scans: ~11654~
23	SRRM2_MOUSE	Serine/arginine repetitive matrix protein 2 OS=Mus musculus GN=Srrm2 PE=1 SV=3	283	295521	72	11	19	6	2090	1	1	1	537.578	1609.71	3	1609.71	0.0011	1	20.89	0.14	R	CRSPGMLEPLGSAR	T	Phospho (ST)	0.00200000000000.0			File: ~D:¥Q_Exactive_result¥160608_kosako_3sample¥raw_data¥160411_06_1_wt_minus.raw~; SpectrumID: ~5151~; scans: ~11595~
23	SRRM2_MOUSE	Serine/arginine repetitive matrix protein 2 OS=Mus musculus GN=Srrm2 PE=1 SV=3	283	295521	72	11	19	6	2091	1	1	1	805.864	1609.71	2	1609.71	0.0022	1	14.19	0.67	R	CRSPGMLEPLGSAR	T	Phospho (ST)	0.00200000000000.0			File: ~D:¥Q_Exactive_result¥160608_kosako_3sample¥raw_data¥160411_06_1_wt_minus.raw~; SpectrumID: ~5176~; scans: ~11651~
23	SRRM2_MOUSE	Serine/arginine repetitive matrix protein 2 OS=Mus musculus GN=Srrm2 PE=1 SV=3	283	295521	72	11	19	6	2222	1	1	1	542.962	1625.87	3	1625.87	-0.0002	2	22.1	0.065	K	RVPSPTPVPKEAIR	E	Phospho (ST)	0.00000200000000.0			File: ~D:¥Q_Exactive_result¥160608_kosako_3sample¥raw_data¥160411_06_1_wt_minus.raw~; SpectrumID: ~2696~; scans: ~6979~
23	SRRM2_MOUSE	Serine/arginine repetitive matrix protein 2 OS=Mus musculus GN=Srrm2 PE=1 SV=3	283	295521	72	11	19	6	2223	1	1	1	542.963	1625.87	3	1625.87	0.0007	2	25.38	0.031	K	RVPSPTPVPKEAIR	E	Phospho (ST)	0.00020000000000.0			File: ~D:¥Q_Exactive_result¥160608_kosako_3sample¥raw_data¥160411_06_1_wt_minus.raw~; SpectrumID: ~2596~; scans: ~6769~
23	SRRM2_MOUSE	Serine/arginine repetitive matrix protein 2 OS=Mus musculus GN=Srrm2 PE=1 SV=3	283	295521	72	11	19	6	2224	1	1	1	542.963	1625.87	3	1625.87	0.0009	2	30.56	0.0095	K	RVPSPTPVPKEAIR	E	Phospho (ST)	0.00020000000000.0			File: ~D:¥Q_Exactive_result¥160608_kosako_3sample¥raw_data¥160411_06_1_wt_minus.raw~; SpectrumID: ~2649~; scans: ~6877~
23	SRRM2_MOUSE	Serine/arginine repetitive matrix protein 2 OS=Mus musculus GN=Srrm2 PE=1 SV=3	283	295521	72	11	19	6	2225	1	1	1	542.963	1625.87	3	1625.87	0.0009	2	33.64	0.0047	K	RVPSPTPVPKEAIR	E	Phospho (ST)	0.00020000000000.0			File: ~D:¥Q_Exactive_result¥160608_kosako_3sample¥raw_data¥160411_06_1_wt_minus.raw~; SpectrumID: ~2625~; scans: ~6825~
23	SRRM2_MOUSE	Serine/arginine repetitive matrix protein 2 OS=Mus musculus GN=Srrm2 PE=1 SV=3	283	295521	72	11	19	6	2226	1	1	1	542.963	1625.87	3	1625.87	0.0018	2	25.91	0.028	K	RVPSPTPVPKEAIR	E	Phospho (ST)	0.00020000000000.0			File: ~D:¥Q_Exactive_result¥160608_kosako_3sample¥raw_data¥160411_06_1_wt_minus.raw~; SpectrumID: ~2672~; scans: ~6928~
23	SRRM2_MOUSE	Serine/arginine repetitive matrix protein 2 OS=Mus musculus GN=Srrm2 PE=1 SV=3	283	295521	72	11	19	6	2227	1	1	1	542.963	1625.87	3	1625.87	0.0027	2	15.74	0.29	K	RVPSPTPVPKEAIR	E	Phospho (ST)	0.00000200000000.0			File: ~D:¥Q_Exactive_result¥160608_kosako_3sample¥raw_data¥160411_06_1_wt_minus.raw~; SpectrumID: ~2720~; scans: ~7031~
23	SRRM2_MOUSE	Serine/arginine repetitive matrix protein 2 OS=Mus musculus GN=Srrm2 PE=1 SV=3	283	295521	72	11	19	6	2548	1	1	1	422.44	1685.73	4	1685.73	0.0006	2	0.35	15	R	GRSRSPQRPGWSR	S	2 Phospho (ST)	0.0020200000000.0			File: ~D:¥Q_Exactive_result¥160608_kosako_3sample¥raw_data¥160411_06_1_wt_minus.raw~; SpectrumID: ~854~; scans: ~3364~
23	SRRM2_MOUSE	Serine/arginine repetitive matrix protein 2 OS=Mus musculus GN=Srrm2 PE=1 SV=3	283	295521	72	11	19	6	2822	1	1	1	578.276	1731.81	3	1731.81	-0.0003	1	4.27	7.6	R	NHSGSRTPPVALSSSR	M	Phospho (ST)	0.0000200000000000.0			File: ~D:¥Q_Exactive_result¥160608_kosako_3sample¥raw_data¥160411_06_1_wt_minus.raw~; SpectrumID: ~987~; scans: ~3724~
23	SRRM2_MOUSE	Serine/arginine repetitive matrix protein 2 OS=Mus musculus GN=Srrm2 PE=1 SV=3	283	295521	72	11	19	6	2823	1	1	1	578.276	1731.81	3	1731.81	-0.0001	1	5.2	6.2	R	NHSGSRTPPVALSSSR	M	Phospho (ST)	0.0000002000000000.0			File: ~D:¥Q_Exactive_result¥160608_kosako_3sample¥raw_data¥160411_06_1_wt_minus.raw~; SpectrumID: ~1000~; scans: ~3767~
23	SRRM2_MOUSE	Serine/arginine repetitive matrix protein 2 OS=Mus musculus GN=Srrm2 PE=1 SV=3	283	295521	72	11	19	6	2824	1	1	1	578.276	1731.81	3	1731.81	0.0008	1	9.14	2.5	R	NHSGSRTPPVALSSSR	M	Phospho (ST)	0.0000200000000000.0			File: ~D:¥Q_Exactive_result¥160608_kosako_3sample¥raw_data¥160411_06_1_wt_minus.raw~; SpectrumID: ~1018~; scans: ~3822~
23	SRRM2_MOUSE	Serine/arginine repetitive matrix protein 2 OS=Mus musculus GN=Srrm2 PE=1 SV=3	283	295521	72	11	19	6	3618	1	1	1	619.954	1856.84	3	1856.84	-0.0006	1	5.76	6.4	R	AQSGTDSSPEHKIPAPR	A	Phospho (ST)	0.00000002000000000.0			File: ~D:¥Q_Exactive_result¥160608_kosako_3sample¥raw_data¥160411_06_1_wt_minus.raw~; SpectrumID: ~1256~; scans: ~4450~
23	SRRM2_MOUSE	Serine/arginine repetitive matrix protein 2 OS=Mus musculus GN=Srrm2 PE=1 SV=3	283	295521	72	11	19	6	4307	1	1	1	646.609	1936.81	3	1936.81	-0.002	1	14.51	0.74	R	AQSGTDSSPEHKIPAPR	A	2 Phospho (ST)	0.00000022000000000.0			File: ~D:¥Q_Exactive_result¥160608_kosako_3sample¥raw_data¥160411_06_1_wt_minus.raw~; SpectrumID: ~2360~; scans: ~6398~
23	SRRM2_MOUSE	Serine/arginine repetitive matrix protein 2 OS=Mus musculus GN=Srrm2 PE=1 SV=3	283	295521	72	11	19	6	4308	1	1	1	646.61	1936.81	3	1936.81	0.0002	1	26.84	0.044	R	AQSGTDSSPEHKIPAPR	A	2 Phospho (ST)	0.00000022000000000.0			File: ~D:¥Q_Exactive_result¥160608_kosako_3sample¥raw_data¥160411_06_1_wt_minus.raw~; SpectrumID: ~2435~; scans: ~6520~
23	SRRM2_MOUSE	Serine/arginine repetitive matrix protein 2 OS=Mus musculus GN=Srrm2 PE=1 SV=3	283	295521	72	11	19	6	4309	1	1	1	646.61	1936.81	3	1936.81	0.0009	1	7.83	3.5	R	AQSGTDSSPEHKIPAPR	A	2 Phospho (ST)	0.00000022000000000.0			File: ~D:¥Q_Exactive_result¥160608_kosako_3sample¥raw_data¥160411_06_1_wt_minus.raw~; SpectrumID: ~2398~; scans: ~6459~
23	SRRM2_MOUSE	Serine/arginine repetitive matrix protein 2 OS=Mus musculus GN=Srrm2 PE=1 SV=3	283	295521	72	11	19	6	4310	1	1	1	646.611	1936.81	3	1936.81	0.0026	1	13.83	0.87	R	AQSGTDSSPEHKIPAPR	A	2 Phospho (ST)	0.00000022000000000.0			File: ~D:¥Q_Exactive_result¥160608_kosako_3sample¥raw_data¥160411_06_1_wt_minus.raw~; SpectrumID: ~2327~; scans: ~6341~
23	SRRM2_MOUSE	Serine/arginine repetitive matrix protein 2 OS=Mus musculus GN=Srrm2 PE=1 SV=3	283	295521	72	11	19	6	4311	1	1	1	646.611	1936.81	3	1936.81	0.0046	1	5.63	5.9	R	AQSGTDSSPEHKIPAPR	A	2 Phospho (ST)	0.00000022000000000.0			File: ~D:¥Q_Exactive_result¥160608_kosako_3sample¥raw_data¥160411_06_1_wt_minus.raw~; SpectrumID: ~2305~; scans: ~6290~
23	SRRM2_MOUSE	Serine/arginine repetitive matrix protein 2 OS=Mus musculus GN=Srrm2 PE=1 SV=3	283	295521	72	11	19	6	5191	1	1	1	672.321	2013.94	3	2013.94	0.0008	1	22.45	0.12	R	DKFSPTQDRPESSTVLK	V	Phospho (ST)	0.00020000000000000.0			File: ~D:¥Q_Exactive_result¥160608_kosako_3sample¥raw_data¥160411_06_1_wt_minus.raw~; SpectrumID: ~3945~; scans: ~9234~
23	SRRM2_MOUSE	Serine/arginine repetitive matrix protein 2 OS=Mus musculus GN=Srrm2 PE=1 SV=3	283	295521	72	11	19	6	5192	1	1	1	672.321	2013.94	3	2013.94	0.001	1	13.4	1	R	DKFSPTQDRPESSTVLK	V	Phospho (ST)	0.00020000000000000.0			File: ~D:¥Q_Exactive_result¥160608_kosako_3sample¥raw_data¥160411_06_1_wt_minus.raw~; SpectrumID: ~3978~; scans: ~9293~
23	SRRM2_MOUSE	Serine/arginine repetitive matrix protein 2 OS=Mus musculus GN=Srrm2 PE=1 SV=3	283	295521	72	11	19	6	5193	1	1	1	672.322	2013.94	3	2013.94	0.0019	1	13.24	1	R	DKFSPTQDRPESSTVLK	V	Phospho (ST)	0.00020000000000000.0			File: ~D:¥Q_Exactive_result¥160608_kosako_3sample¥raw_data¥160411_06_1_wt_minus.raw~; SpectrumID: ~3906~; scans: ~9171~
23	SRRM2_MOUSE	Serine/arginine repetitive matrix protein 2 OS=Mus musculus GN=Srrm2 PE=1 SV=3	283	295521	72	11	19	6	5194	1	1	1	672.323	2013.95	3	2013.94	0.0052	1	5.8	5.7	R	DKFSPTQDRPESSTVLK	V	Phospho (ST)	0.00020000000000000.0			File: ~D:¥Q_Exactive_result¥160608_kosako_3sample¥raw_data¥160411_06_1_wt_minus.raw~; SpectrumID: ~3868~; scans: ~9109~
23	SRRM2_MOUSE	Serine/arginine repetitive matrix protein 2 OS=Mus musculus GN=Srrm2 PE=1 SV=3	283	295521	72	11	19	6	5594	1	1	1	682.321	2043.94	3	2043.95	-0.007	2	1.08	18	R	RQPSPQPSPRDLQSSER	V	Phospho (ST)	0.00020000000000000.0			File: ~D:¥Q_Exactive_result¥160608_kosako_3sample¥raw_data¥160411_06_1_wt_minus.raw~; SpectrumID: ~1546~; scans: ~4941~
23	SRRM2_MOUSE	Serine/arginine repetitive matrix protein 2 OS=Mus musculus GN=Srrm2 PE=1 SV=3	283	295521	72	11	19	6	5602	1	1	1	682.324	2043.95	3	2043.95	0.0008	2	8.94	2.9	R	RQPSPQPSPRDLQSSER	V	Phospho (ST)	0.00020000000000000.0			File: ~D:¥Q_Exactive_result¥160608_kosako_3sample¥raw_data¥160411_06_1_wt_minus.raw~; SpectrumID: ~1577~; scans: ~5001~
23	SRRM2_MOUSE	Serine/arginine repetitive matrix protein 2 OS=Mus musculus GN=Srrm2 PE=1 SV=3	283	295521	72	11	19	6	6591	1	1	1	708.977	2123.91	3	2123.91	-0.005	2	0.23	21	R	RQPSPQPSPRDLQSSER	V	2 Phospho (ST)	0.00020002000000000.0			File: ~D:¥Q_Exactive_result¥160608_kosako_3sample¥raw_data¥160411_06_1_wt_minus.raw~; SpectrumID: ~2503~; scans: ~6624~
23	SRRM2_MOUSE	Serine/arginine repetitive matrix protein 2 OS=Mus musculus GN=Srrm2 PE=1 SV=3	283	295521	72	11	19	6	6592	1	1	1	708.979	2123.91	3	2123.91	-0.0011	2	5.69	5.7	R	RQPSPQPSPRDLQSSER	V	2 Phospho (ST)	0.00020002000000000.0			File: ~D:¥Q_Exactive_result¥160608_kosako_3sample¥raw_data¥160411_06_1_wt_minus.raw~; SpectrumID: ~2408~; scans: ~6481~
23	SRRM2_MOUSE	Serine/arginine repetitive matrix protein 2 OS=Mus musculus GN=Srrm2 PE=1 SV=3	283	295521	72	11	19	6	6593	1	1	1	708.979	2123.92	3	2123.91	0.0001	2	6.53	4.8	R	RQPSPQPSPRDLQSSER	V	2 Phospho (ST)	0.00020002000000000.0			File: ~D:¥Q_Exactive_result¥160608_kosako_3sample¥raw_data¥160411_06_1_wt_minus.raw~; SpectrumID: ~2316~; scans: ~6315~
23	SRRM2_MOUSE	Serine/arginine repetitive matrix protein 2 OS=Mus musculus GN=Srrm2 PE=1 SV=3	283	295521	72	11	19	6	6594	1	1	1	708.979	2123.92	3	2123.91	0.0005	2	9.96	2.1	R	RQPSPQPSPRDLQSSER	V	2 Phospho (ST)	0.00020002000000000.0			File: ~D:¥Q_Exactive_result¥160608_kosako_3sample¥raw_data¥160411_06_1_wt_minus.raw~; SpectrumID: ~2342~; scans: ~6367~
23	SRRM2_MOUSE	Serine/arginine repetitive matrix protein 2 OS=Mus musculus GN=Srrm2 PE=1 SV=3	283	295521	72	11	19	6	6595	1	1	1	708.98	2123.92	3	2123.91	0.0022	2	1.68	14	R	RQPSPQPSPRDLQSSER	V	2 Phospho (ST)	0.00020002000000000.0			File: ~D:¥Q_Exactive_result¥160608_kosako_3sample¥raw_data¥160411_06_1_wt_minus.raw~; SpectrumID: ~2291~; scans: ~6263~
23	SRRM2_MOUSE	Serine/arginine repetitive matrix protein 2 OS=Mus musculus GN=Srrm2 PE=1 SV=3	283	295521	72	11	19	6	6596	1	1	1	708.98	2123.92	3	2123.91	0.0036	2	8.62	2.9	R	RQPSPQPSPRDLQSSER	V	2 Phospho (ST)	0.00020002000000000.0			File: ~D:¥Q_Exactive_result¥160608_kosako_3sample¥raw_data¥160411_06_1_wt_minus.raw~; SpectrumID: ~2447~; scans: ~6544~
23	SRRM2_MOUSE	Serine/arginine repetitive matrix protein 2 OS=Mus musculus GN=Srrm2 PE=1 SV=3	283	295521	72	11	19	6	9795	1	1	1	794.028	2379.06	3	2379.06	0.0035	1	7.55	4.8	K	SMLQTPPDQNLSGSKSPCPQK	S	Phospho (ST)	0.000000000000000200000.0			File: ~D:¥Q_Exactive_result¥160608_kosako_3sample¥raw_data¥160411_06_1_wt_minus.raw~; SpectrumID: ~4587~; scans: ~10418~
23	SRRM2_MOUSE	Serine/arginine repetitive matrix protein 2 OS=Mus musculus GN=Srrm2 PE=1 SV=3	283	295521	72	11	19	6	10785	1	1	1	617.809	2467.21	4	2467.21	-0.0021	2	16.21	0.5	R	DKFSPTQDRPESSTVLKVTPR	V	Phospho (ST)	0.000200000000000000000.0			File: ~D:¥Q_Exactive_result¥160608_kosako_3sample¥raw_data¥160411_06_1_wt_minus.raw~; SpectrumID: ~4669~; scans: ~10603~
23	SRRM2_MOUSE	Serine/arginine repetitive matrix protein 2 OS=Mus musculus GN=Srrm2 PE=1 SV=3	283	295521	72	11	19	6	10786	1	1	1	617.809	2467.21	4	2467.21	-0.0019	2	14.73	0.71	R	DKFSPTQDRPESSTVLKVTPR	V	Phospho (ST)	0.000000000000200000000.0			File: ~D:¥Q_Exactive_result¥160608_kosako_3sample¥raw_data¥160411_06_1_wt_minus.raw~; SpectrumID: ~4646~; scans: ~10552~
23	SRRM2_MOUSE	Serine/arginine repetitive matrix protein 2 OS=Mus musculus GN=Srrm2 PE=1 SV=3	283	295521	72	11	19	6	10787	1	1	1	617.81	2467.21	4	2467.21	0.0008	2	10.77	1.7	R	DKFSPTQDRPESSTVLKVTPR	V	Phospho (ST)	0.000000000000020000000.0			File: ~D:¥Q_Exactive_result¥160608_kosako_3sample¥raw_data¥160411_06_1_wt_minus.raw~; SpectrumID: ~4736~; scans: ~10753~
23	SRRM2_MOUSE	Serine/arginine repetitive matrix protein 2 OS=Mus musculus GN=Srrm2 PE=1 SV=3	283	295521	72	11	19	6	10788	1	1	1	617.81	2467.21	4	2467.21	0.0015	2	12.74	1.1	R	DKFSPTQDRPESSTVLKVTPR	V	Phospho (ST)	0.000200000000000000000.0			File: ~D:¥Q_Exactive_result¥160608_kosako_3sample¥raw_data¥160411_06_1_wt_minus.raw~; SpectrumID: ~4693~; scans: ~10655~
23	SRRM2_MOUSE	Serine/arginine repetitive matrix protein 2 OS=Mus musculus GN=Srrm2 PE=1 SV=3	283	295521	72	11	19	6	10789	1	1	1	617.811	2467.21	4	2467.21	0.0023	2	10.57	1.8	R	DKFSPTQDRPESSTVLKVTPR	V	Phospho (ST)	0.000200000000000000000.0			File: ~D:¥Q_Exactive_result¥160608_kosako_3sample¥raw_data¥160411_06_1_wt_minus.raw~; SpectrumID: ~4718~; scans: ~10706~
23	SRRM2_MOUSE	Serine/arginine repetitive matrix protein 2 OS=Mus musculus GN=Srrm2 PE=1 SV=3	283	295521	72	11	19	6	11820	1	1	1	854.398	2560.17	3	2560.18	-0.0035	1	28.16	0.043	K	SGMSPEQSKTKPDSSIYPLVDSK	S	Phospho (ST)	0.00020000000000000000000.0			File: ~D:¥Q_Exactive_result¥160608_kosako_3sample¥raw_data¥160411_06_1_wt_minus.raw~; SpectrumID: ~5454~; scans: ~12159~
23	SRRM2_MOUSE	Serine/arginine repetitive matrix protein 2 OS=Mus musculus GN=Srrm2 PE=1 SV=3	283	295521	72	11	19	6	11821	1	1	1	854.399	2560.18	3	2560.18	-0.0006	1	12.52	1.5	K	SGMSPEQSKTKPDSSIYPLVDSK	S	Phospho (ST)	0.00020000000000000000000.0			File: ~D:¥Q_Exactive_result¥160608_kosako_3sample¥raw_data¥160411_06_1_wt_minus.raw~; SpectrumID: ~5410~; scans: ~12092~
23	SRRM2_MOUSE	Serine/arginine repetitive matrix protein 2 OS=Mus musculus GN=Srrm2 PE=1 SV=3	283	295521	72	11	19	6	11822	1	1	1	854.4	2560.18	3	2560.18	0.002	1	26.08	0.071	K	SGMSPEQSKTKPDSSIYPLVDSK	S	Phospho (ST)	0.00020000000000000000000.0			File: ~D:¥Q_Exactive_result¥160608_kosako_3sample¥raw_data¥160411_06_1_wt_minus.raw~; SpectrumID: ~5495~; scans: ~12223~
23	SRRM2_MOUSE	Serine/arginine repetitive matrix protein 2 OS=Mus musculus GN=Srrm2 PE=1 SV=3	283	295521	72	11	19	6	14418	1	1	1	701.345	2801.35	4	2801.36	-0.0035	2	32.79	0.013	K	LKSGMSPEQSKTKPDSSIYPLVDSK	S	Phospho (ST)	0.0000000000020000000000000.0			File: ~D:¥Q_Exactive_result¥160608_kosako_3sample¥raw_data¥160411_06_1_wt_minus.raw~; SpectrumID: ~4821~; scans: ~10947~
23	SRRM2_MOUSE	Serine/arginine repetitive matrix protein 2 OS=Mus musculus GN=Srrm2 PE=1 SV=3	283	295521	72	11	19	6	14419	1	1	1	701.346	2801.35	4	2801.36	-0.0031	2	16.76	0.52	K	LKSGMSPEQSKTKPDSSIYPLVDSK	S	Phospho (ST)	0.0000000000000000200000000.0			File: ~D:¥Q_Exactive_result¥160608_kosako_3sample¥raw_data¥160411_06_1_wt_minus.raw~; SpectrumID: ~4878~; scans: ~11057~
23	SRRM2_MOUSE	Serine/arginine repetitive matrix protein 2 OS=Mus musculus GN=Srrm2 PE=1 SV=3	283	295521	72	11	19	6	14420	1	1	1	701.346	2801.36	4	2801.36	0.0009	2	32.25	0.014	K	LKSGMSPEQSKTKPDSSIYPLVDSK	S	Phospho (ST)	0.0000020000000000000000000.0			File: ~D:¥Q_Exactive_result¥160608_kosako_3sample¥raw_data¥160411_06_1_wt_minus.raw~; SpectrumID: ~4849~; scans: ~11002~
23	SRRM2_MOUSE	Serine/arginine repetitive matrix protein 2 OS=Mus musculus GN=Srrm2 PE=1 SV=3	283	295521	72	11	19	6	17068	1	1	1	1031.14	3090.4	3	3090.4	0.0024	0	59.66	3.4e-05	K	GHTQTWPDTSSPEVMQTQVESPLLQSK	S	Phospho (ST)	0.000000000020000000000000000.0			File: ~D:¥Q_Exactive_result¥160608_kosako_3sample¥raw_data¥160411_06_1_wt_minus.raw~; SpectrumID: ~9952~; scans: ~20082~
23	SRRM2_MOUSE	Serine/arginine repetitive matrix protein 2 OS=Mus musculus GN=Srrm2 PE=1 SV=3	283	295521	72	11	19	6	17610	2	1	1	1057.79	3170.36	3	3170.37	-0.0106	0	0.04	31	K	GHTQTWPDTSSPEVMQTQVESPLLQSK	S	2 Phospho (ST)	0.000000000000000020002000000.0			File: ~D:¥Q_Exactive_result¥160608_kosako_3sample¥raw_data¥160411_06_1_wt_minus.raw~; SpectrumID: ~10315~; scans: ~20656~
23	SRRM2_MOUSE	Serine/arginine repetitive matrix protein 2 OS=Mus musculus GN=Srrm2 PE=1 SV=3	283	295521	72	11	19	6	17611	1	1	1	1057.8	3170.36	3	3170.37	-0.0025	0	9.22	3.8	K	GHTQTWPDTSSPEVMQTQVESPLLQSK	S	2 Phospho (ST)	0.000020002000000000000000000.0			File: ~D:¥Q_Exactive_result¥160608_kosako_3sample¥raw_data¥160411_06_1_wt_minus.raw~; SpectrumID: ~10371~; scans: ~20732~
23	SRRM2_MOUSE	Serine/arginine repetitive matrix protein 2 OS=Mus musculus GN=Srrm2 PE=1 SV=3	283	295521	72	11	19	6	18611	1	1	1	830.651	3318.58	4	3318.58	-0.0057	1	7.78	5	R	MVQASSQSLLPPAQDRPRSPVPSAFSDQSR	S	Phospho (ST)	0.000000020000000000000000000000.0			File: ~D:¥Q_Exactive_result¥160608_kosako_3sample¥raw_data¥160411_06_1_wt_minus.raw~; SpectrumID: ~7199~; scans: ~15491~
23	SRRM2_MOUSE	Serine/arginine repetitive matrix protein 2 OS=Mus musculus GN=Srrm2 PE=1 SV=3	283	295521	72	11	19	6	18612	1	1	1	830.652	3318.58	4	3318.58	-0.0014	1	5.49	8.3	R	MVQASSQSLLPPAQDRPRSPVPSAFSDQSR	S	Phospho (ST)	0.000020000000000000000000000000.0			File: ~D:¥Q_Exactive_result¥160608_kosako_3sample¥raw_data¥160411_06_1_wt_minus.raw~; SpectrumID: ~7134~; scans: ~15377~
23	SRRM2_MOUSE	Serine/arginine repetitive matrix protein 2 OS=Mus musculus GN=Srrm2 PE=1 SV=3	283	295521	72	11	19	6	18613	1	1	1	830.654	3318.59	4	3318.58	0.0045	1	4.82	9.2	R	MVQASSQSLLPPAQDRPRSPVPSAFSDQSR	S	Phospho (ST)	0.000002000000000000000000000000.0			File: ~D:¥Q_Exactive_result¥160608_kosako_3sample¥raw_data¥160411_06_1_wt_minus.raw~; SpectrumID: ~7097~; scans: ~15317~
23	SRRM2_MOUSE	Serine/arginine repetitive matrix protein 2 OS=Mus musculus GN=Srrm2 PE=1 SV=3	283	295521	72	11	19	6	18614	1	1	1	830.654	3318.59	4	3318.58	0.0052	1	3.67	12	R	MVQASSQSLLPPAQDRPRSPVPSAFSDQSR	S	Phospho (ST)	0.000000020000000000000000000000.0			File: ~D:¥Q_Exactive_result¥160608_kosako_3sample¥raw_data¥160411_06_1_wt_minus.raw~; SpectrumID: ~7072~; scans: ~15267~
23	SRRM2_MOUSE	Serine/arginine repetitive matrix protein 2 OS=Mus musculus GN=Srrm2 PE=1 SV=3	283	295521	72	11	19	6	18615	1	1	1	830.654	3318.59	4	3318.58	0.007	1	1.18	21	R	MVQASSQSLLPPAQDRPRSPVPSAFSDQSR	S	Phospho (ST)	0.000000020000000000000000000000.0			File: ~D:¥Q_Exactive_result¥160608_kosako_3sample¥raw_data¥160411_06_1_wt_minus.raw~; SpectrumID: ~7166~; scans: ~15433~
23	SRRM2_MOUSE	Serine/arginine repetitive matrix protein 2 OS=Mus musculus GN=Srrm2 PE=1 SV=3	283	295521	72	11	19	6	18616	1	1	1	830.655	3318.59	4	3318.58	0.0092	1	4.44	9.8	R	MVQASSQSLLPPAQDRPRSPVPSAFSDQSR	S	Phospho (ST)	0.000000020000000000000000000000.0			File: ~D:¥Q_Exactive_result¥160608_kosako_3sample¥raw_data¥160411_06_1_wt_minus.raw~; SpectrumID: ~7229~; scans: ~15546~
23	SRRM2_MOUSE	Serine/arginine repetitive matrix protein 2 OS=Mus musculus GN=Srrm2 PE=1 SV=3	283	295521	72	11	19	6	18691	1	1	1	834.649	3334.57	4	3334.58	-0.0112	1	0.26	27	R	MVQASSQSLLPPAQDRPRSPVPSAFSDQSR	S	Oxidation (M); Phospho (ST)	0.100000020000000000000000000000.0			File: ~D:¥Q_Exactive_result¥160608_kosako_3sample¥raw_data¥160411_06_1_wt_minus.raw~; SpectrumID: ~6544~; scans: ~14440~
23	SRRM2_MOUSE	Serine/arginine repetitive matrix protein 2 OS=Mus musculus GN=Srrm2 PE=1 SV=3	283	295521	72	11	19	6	18693	1	1	1	834.651	3334.58	4	3334.58	-0.0004	1	1.2	21	R	MVQASSQSLLPPAQDRPRSPVPSAFSDQSR	S	Oxidation (M); Phospho (ST)	0.100000020000000000000000000000.0			File: ~D:¥Q_Exactive_result¥160608_kosako_3sample¥raw_data¥160411_06_1_wt_minus.raw~; SpectrumID: ~6580~; scans: ~14521~
23	SRRM2_MOUSE	Serine/arginine repetitive matrix protein 2 OS=Mus musculus GN=Srrm2 PE=1 SV=3	283	295521	72	11	19	6	18694	1	1	1	834.652	3334.58	4	3334.58	0.001	1	3.42	13	R	MVQASSQSLLPPAQDRPRSPVPSAFSDQSR	S	Oxidation (M); Phospho (ST)	0.100000000000000000200000000000.0			File: ~D:¥Q_Exactive_result¥160608_kosako_3sample¥raw_data¥160411_06_1_wt_minus.raw~; SpectrumID: ~6606~; scans: ~14574~
23	SRRM2_MOUSE	Serine/arginine repetitive matrix protein 2 OS=Mus musculus GN=Srrm2 PE=1 SV=3	283	295521	72	11	19	6	18695	1	1	1	834.652	3334.58	4	3334.58	0.0025	1	8.98	3.5	R	MVQASSQSLLPPAQDRPRSPVPSAFSDQSR	S	Oxidation (M); Phospho (ST)	0.100000000000000000200000000000.0			File: ~D:¥Q_Exactive_result¥160608_kosako_3sample¥raw_data¥160411_06_1_wt_minus.raw~; SpectrumID: ~6644~; scans: ~14636~
23	SRRM2_MOUSE	Serine/arginine repetitive matrix protein 2 OS=Mus musculus GN=Srrm2 PE=1 SV=3	283	295521	72	11	19	6	23629	1	1	1	1120.52	4478.06	4	4478.04	0.0145	0	1.06	25	K	IHTTALTGQSPPLASGHQGEGDAPSVEPGATNIQQPSSPAPSTK	Q	2 Phospho (ST)	0.00000000000000000000000000000020000020000000.0			File: ~D:¥Q_Exactive_result¥160608_kosako_3sample¥raw_data¥160411_06_1_wt_minus.raw~; SpectrumID: ~6927~; scans: ~15054~
24	HMGB1_MOUSE	High mobility group protein B1 OS=Mus musculus GN=Hmgb1 PE=1 SV=2	280	25049	11	6	5	3	1021	1	1	1	413.873	1238.6	3	1238.6	0.0004	2	13.27	0.73	K	GKFEDMAKADK	A					File: ~D:¥Q_Exactive_result¥160608_kosako_3sample¥raw_data¥160411_06_1_wt_minus.raw~; SpectrumID: ~877~; scans: ~3407~
24	HMGB1_MOUSE	High mobility group protein B1 OS=Mus musculus GN=Hmgb1 PE=1 SV=2	280	25049	11	6	5	3	2346	1	1	1	412.99	1647.93	4	1647.93	-0.0017	2	3.54	1.8	K	IKGEHPGLSIGDVAKK	L					File: ~D:¥Q_Exactive_result¥160608_kosako_3sample¥raw_data¥160411_06_1_wt_minus.raw~; SpectrumID: ~1653~; scans: ~5134~
24	HMGB1_MOUSE	High mobility group protein B1 OS=Mus musculus GN=Hmgb1 PE=1 SV=2	280	25049	11	6	5	3	2347	1	1	1	412.99	1647.93	4	1647.93	-0.0005	2	4.35	1.5	K	IKGEHPGLSIGDVAKK	L					File: ~D:¥Q_Exactive_result¥160608_kosako_3sample¥raw_data¥160411_06_1_wt_minus.raw~; SpectrumID: ~1682~; scans: ~5188~
24	HMGB1_MOUSE	High mobility group protein B1 OS=Mus musculus GN=Hmgb1 PE=1 SV=2	280	25049	11	6	5	3	2684	2	0	1	430.972	1719.86	4	1719.86	0.0007	2	5.54	5	K	KHPDASVNFSEFSKK	C					File: ~D:¥Q_Exactive_result¥160608_kosako_3sample¥raw_data¥160411_06_1_wt_minus.raw~; SpectrumID: ~2206~; scans: ~6070~
24	HMGB1_MOUSE	High mobility group protein B1 OS=Mus musculus GN=Hmgb1 PE=1 SV=2	280	25049	11	6	5	3	2685	1	0	1	430.972	1719.86	4	1719.86	0.0013	2	28.45	0.025	K	KHPDASVNFSEFSKK	C					File: ~D:¥Q_Exactive_result¥160608_kosako_3sample¥raw_data¥160411_06_1_wt_minus.raw~; SpectrumID: ~2460~; scans: ~6563~
24	HMGB1_MOUSE	High mobility group protein B1 OS=Mus musculus GN=Hmgb1 PE=1 SV=2	280	25049	11	6	5	3	6103	1	1	1	694.66	2080.96	3	2080.96	-0.0007	0	32.84	0.013	K	RPPSAFFLFCSEYRPK	I	Phospho (ST)	0.0002000000000000.0			File: ~D:¥Q_Exactive_result¥160608_kosako_3sample¥raw_data¥160411_06_1_wt_minus.raw~; SpectrumID: ~9773~; scans: ~19775~
24	HMGB1_MOUSE	High mobility group protein B1 OS=Mus musculus GN=Hmgb1 PE=1 SV=2	280	25049	11	6	5	3	6104	1	1	1	694.66	2080.96	3	2080.96	-0.0004	0	26.34	0.059	K	RPPSAFFLFCSEYRPK	I	Phospho (ST)	0.0002000000000000.0			File: ~D:¥Q_Exactive_result¥160608_kosako_3sample¥raw_data¥160411_06_1_wt_minus.raw~; SpectrumID: ~9726~; scans: ~19693~
24	HMGB1_MOUSE	High mobility group protein B1 OS=Mus musculus GN=Hmgb1 PE=1 SV=2	280	25049	11	6	5	3	22217	1	1	1	1336.11	4005.32	3	4005.32	-0.0018	2	43.25	0.00026	K	KKEEEDDEEDEEDEEEEEEEEDEDEEEDDDDE	-					File: ~D:¥Q_Exactive_result¥160608_kosako_3sample¥raw_data¥160411_06_1_wt_minus.raw~; SpectrumID: ~4547~; scans: ~10322~
24	HMGB1_MOUSE	High mobility group protein B1 OS=Mus musculus GN=Hmgb1 PE=1 SV=2	280	25049	11	6	5	3	22218	1	1	1	1336.12	4005.33	3	4005.32	0.0059	2	102.08	3.7e-10	K	KKEEEDDEEDEEDEEEEEEEEDEDEEEDDDDE	-					File: ~D:¥Q_Exactive_result¥160608_kosako_3sample¥raw_data¥160411_06_1_wt_minus.raw~; SpectrumID: ~4416~; scans: ~10090~
24	HMGB1_MOUSE	High mobility group protein B1 OS=Mus musculus GN=Hmgb1 PE=1 SV=2	280	25049	11	6	5	3	22219	1	1	1	1336.12	4005.33	3	4005.32	0.0073	2	74.71	2e-07	K	KKEEEDDEEDEEDEEEEEEEEDEDEEEDDDDE	-					File: ~D:¥Q_Exactive_result¥160608_kosako_3sample¥raw_data¥160411_06_1_wt_minus.raw~; SpectrumID: ~4469~; scans: ~10164~
24	HMGB1_MOUSE	High mobility group protein B1 OS=Mus musculus GN=Hmgb1 PE=1 SV=2	280	25049	11	6	5	3	22220	1	1	1	1336.12	4005.33	3	4005.32	0.0084	2	70.74	5.1e-07	K	KKEEEDDEEDEEDEEEEEEEEDEDEEEDDDDE	-					File: ~D:¥Q_Exactive_result¥160608_kosako_3sample¥raw_data¥160411_06_1_wt_minus.raw~; SpectrumID: ~4506~; scans: ~10225~
25	HMGA1_MOUSE	High mobility group protein HMG-I/HMG-Y OS=Mus musculus GN=Hmga1 PE=1 SV=4	258	11607	15	8	1	1	7955	1	1	1	746.335	2235.98	3	2235.99	-0.0039	2	7.31	4.3	K	KLEKEEEEGISQESSEEEQ	-					File: ~D:¥Q_Exactive_result¥160608_kosako_3sample¥raw_data¥160411_06_1_wt_minus.raw~; SpectrumID: ~2175~; scans: ~6005~
25	HMGA1_MOUSE	High mobility group protein HMG-I/HMG-Y OS=Mus musculus GN=Hmga1 PE=1 SV=4	258	11607	15	8	1	1	7956	1	1	1	746.336	2235.99	3	2235.99	0.0001	2	48.32	0.00035	K	KLEKEEEEGISQESSEEEQ	-					File: ~D:¥Q_Exactive_result¥160608_kosako_3sample¥raw_data¥160411_06_1_wt_minus.raw~; SpectrumID: ~2201~; scans: ~6058~
25	HMGA1_MOUSE	High mobility group protein HMG-I/HMG-Y OS=Mus musculus GN=Hmga1 PE=1 SV=4	258	11607	15	8	1	1	7957	1	1	1	746.336	2235.99	3	2235.99	0.0009	2	63.78	1e-05	K	KLEKEEEEGISQESSEEEQ	-					File: ~D:¥Q_Exactive_result¥160608_kosako_3sample¥raw_data¥160411_06_1_wt_minus.raw~; SpectrumID: ~2223~; scans: ~6109~
25	HMGA1_MOUSE	High mobility group protein HMG-I/HMG-Y OS=Mus musculus GN=Hmga1 PE=1 SV=4	258	11607	15	8	1	1	9063	1	1	1	772.992	2315.95	3	2315.95	0.0004	2	9.24	2.2	K	KLEKEEEEGISQESSEEEQ	-	Phospho (ST)	0.0000000000000020000.0			File: ~D:¥Q_Exactive_result¥160608_kosako_3sample¥raw_data¥160411_06_1_wt_minus.raw~; SpectrumID: ~2415~; scans: ~6491~
25	HMGA1_MOUSE	High mobility group protein HMG-I/HMG-Y OS=Mus musculus GN=Hmga1 PE=1 SV=4	258	11607	15	8	1	1	9064	1	1	1	772.992	2315.95	3	2315.95	0.0005	2	63.11	9.3e-06	K	KLEKEEEEGISQESSEEEQ	-	Phospho (ST)	0.0000000000000200000.0			File: ~D:¥Q_Exactive_result¥160608_kosako_3sample¥raw_data¥160411_06_1_wt_minus.raw~; SpectrumID: ~2378~; scans: ~6430~
25	HMGA1_MOUSE	High mobility group protein HMG-I/HMG-Y OS=Mus musculus GN=Hmga1 PE=1 SV=4	258	11607	15	8	1	1	9065	1	1	1	772.992	2315.95	3	2315.95	0.0011	2	54.04	7.5e-05	K	KLEKEEEEGISQESSEEEQ	-	Phospho (ST)	0.0000000000000020000.0			File: ~D:¥Q_Exactive_result¥160608_kosako_3sample¥raw_data¥160411_06_1_wt_minus.raw~; SpectrumID: ~2348~; scans: ~6375~
25	HMGA1_MOUSE	High mobility group protein HMG-I/HMG-Y OS=Mus musculus GN=Hmga1 PE=1 SV=4	258	11607	15	8	1	1	9066	1	1	1	772.992	2315.95	3	2315.95	0.0017	2	30.32	0.018	K	KLEKEEEEGISQESSEEEQ	-	Phospho (ST)	0.0000000000000020000.0			File: ~D:¥Q_Exactive_result¥160608_kosako_3sample¥raw_data¥160411_06_1_wt_minus.raw~; SpectrumID: ~2320~; scans: ~6322~
25	HMGA1_MOUSE	High mobility group protein HMG-I/HMG-Y OS=Mus musculus GN=Hmga1 PE=1 SV=4	258	11607	15	8	1	1	10001	1	1	1	799.645	2395.91	3	2395.92	-0.0047	2	2.21	8.1	K	KLEKEEEEGISQESSEEEQ	-	2 Phospho (ST)	0.0000000000000220000.0			File: ~D:¥Q_Exactive_result¥160608_kosako_3sample¥raw_data¥160411_06_1_wt_minus.raw~; SpectrumID: ~3028~; scans: ~7684~
25	HMGA1_MOUSE	High mobility group protein HMG-I/HMG-Y OS=Mus musculus GN=Hmga1 PE=1 SV=4	258	11607	15	8	1	1	10002	1	1	1	799.647	2395.92	3	2395.92	-0.0002	2	24.9	0.042	K	KLEKEEEEGISQESSEEEQ	-	2 Phospho (ST)	0.0000000000000220000.0			File: ~D:¥Q_Exactive_result¥160608_kosako_3sample¥raw_data¥160411_06_1_wt_minus.raw~; SpectrumID: ~3224~; scans: ~7996~
25	HMGA1_MOUSE	High mobility group protein HMG-I/HMG-Y OS=Mus musculus GN=Hmga1 PE=1 SV=4	258	11607	15	8	1	1	10003	1	1	1	799.647	2395.92	3	2395.92	0	2	6.89	2.7	K	KLEKEEEEGISQESSEEEQ	-	2 Phospho (ST)	0.0000000000000220000.0			File: ~D:¥Q_Exactive_result¥160608_kosako_3sample¥raw_data¥160411_06_1_wt_minus.raw~; SpectrumID: ~3284~; scans: ~8108~
25	HMGA1_MOUSE	High mobility group protein HMG-I/HMG-Y OS=Mus musculus GN=Hmga1 PE=1 SV=4	258	11607	15	8	1	1	10004	1	1	1	799.647	2395.92	3	2395.92	0.0002	2	18.54	0.18	K	KLEKEEEEGISQESSEEEQ	-	2 Phospho (ST)	0.0000000000000220000.0			File: ~D:¥Q_Exactive_result¥160608_kosako_3sample¥raw_data¥160411_06_1_wt_minus.raw~; SpectrumID: ~3152~; scans: ~7875~
25	HMGA1_MOUSE	High mobility group protein HMG-I/HMG-Y OS=Mus musculus GN=Hmga1 PE=1 SV=4	258	11607	15	8	1	1	10005	1	1	1	799.648	2395.92	3	2395.92	0.0019	2	45.14	0.00041	K	KLEKEEEEGISQESSEEEQ	-	2 Phospho (ST)	0.0000000000000220000.0			File: ~D:¥Q_Exactive_result¥160608_kosako_3sample¥raw_data¥160411_06_1_wt_minus.raw~; SpectrumID: ~3194~; scans: ~7940~
25	HMGA1_MOUSE	High mobility group protein HMG-I/HMG-Y OS=Mus musculus GN=Hmga1 PE=1 SV=4	258	11607	15	8	1	1	10006	1	1	1	799.648	2395.92	3	2395.92	0.0026	2	30.08	0.013	K	KLEKEEEEGISQESSEEEQ	-	2 Phospho (ST)	0.0000000000000220000.0			File: ~D:¥Q_Exactive_result¥160608_kosako_3sample¥raw_data¥160411_06_1_wt_minus.raw~; SpectrumID: ~3253~; scans: ~8051~
25	HMGA1_MOUSE	High mobility group protein HMG-I/HMG-Y OS=Mus musculus GN=Hmga1 PE=1 SV=4	258	11607	15	8	1	1	10007	1	1	1	799.648	2395.92	3	2395.92	0.0031	2	10.06	1.3	K	KLEKEEEEGISQESSEEEQ	-	2 Phospho (ST)	0.0000000000000220000.0			File: ~D:¥Q_Exactive_result¥160608_kosako_3sample¥raw_data¥160411_06_1_wt_minus.raw~; SpectrumID: ~3107~; scans: ~7808~
25	HMGA1_MOUSE	High mobility group protein HMG-I/HMG-Y OS=Mus musculus GN=Hmga1 PE=1 SV=4	258	11607	15	8	1	1	10008	1	1	1	799.649	2395.93	3	2395.92	0.007	2	1.62	9.8	K	KLEKEEEEGISQESSEEEQ	-	2 Phospho (ST)	0.0000000000000220000.0			File: ~D:¥Q_Exactive_result¥160608_kosako_3sample¥raw_data¥160411_06_1_wt_minus.raw~; SpectrumID: ~3068~; scans: ~7746~
26	HDAC7_MOUSE	Histone deacetylase 7 OS=Mus musculus GN=Hdac7 PE=1 SV=2	240	102079	19	12	3	3	970	1	1	1	412.883	1235.63	3	1235.63	-0.0008	1	11.64	1	K	TVSEPNLKLR	Y	Phospho (ST)	0.0020000000.0			File: ~D:¥Q_Exactive_result¥160608_kosako_3sample¥raw_data¥160411_06_1_wt_minus.raw~; SpectrumID: ~4110~; scans: ~9547~
26	HDAC7_MOUSE	Histone deacetylase 7 OS=Mus musculus GN=Hdac7 PE=1 SV=2	240	102079	19	12	3	3	971	1	1	1	412.883	1235.63	3	1235.63	0.0001	1	30.79	0.012	K	TVSEPNLKLR	Y	Phospho (ST)	0.0020000000.0			File: ~D:¥Q_Exactive_result¥160608_kosako_3sample¥raw_data¥160411_06_1_wt_minus.raw~; SpectrumID: ~4076~; scans: ~9489~
26	HDAC7_MOUSE	Histone deacetylase 7 OS=Mus musculus GN=Hdac7 PE=1 SV=2	240	102079	19	12	3	3	972	1	1	1	618.821	1235.63	2	1235.63	0.0003	1	18.08	0.23	K	TVSEPNLKLR	Y	Phospho (ST)	0.0020000000.0			File: ~D:¥Q_Exactive_result¥160608_kosako_3sample¥raw_data¥160411_06_1_wt_minus.raw~; SpectrumID: ~4005~; scans: ~9349~
26	HDAC7_MOUSE	Histone deacetylase 7 OS=Mus musculus GN=Hdac7 PE=1 SV=2	240	102079	19	12	3	3	973	1	1	1	412.883	1235.63	3	1235.63	0.0004	1	23.2	0.069	K	TVSEPNLKLR	Y	Phospho (ST)	0.2000000000.0			File: ~D:¥Q_Exactive_result¥160608_kosako_3sample¥raw_data¥160411_06_1_wt_minus.raw~; SpectrumID: ~4051~; scans: ~9436~
26	HDAC7_MOUSE	Histone deacetylase 7 OS=Mus musculus GN=Hdac7 PE=1 SV=2	240	102079	19	12	3	3	974	1	1	1	618.821	1235.63	2	1235.63	0.0004	1	28.29	0.021	K	TVSEPNLKLR	Y	Phospho (ST)	0.0020000000.0			File: ~D:¥Q_Exactive_result¥160608_kosako_3sample¥raw_data¥160411_06_1_wt_minus.raw~; SpectrumID: ~4063~; scans: ~9462~
26	HDAC7_MOUSE	Histone deacetylase 7 OS=Mus musculus GN=Hdac7 PE=1 SV=2	240	102079	19	12	3	3	975	1	1	1	412.884	1235.63	3	1235.63	0.0011	1	25.45	0.04	K	TVSEPNLKLR	Y	Phospho (ST)	0.2000000000.0			File: ~D:¥Q_Exactive_result¥160608_kosako_3sample¥raw_data¥160411_06_1_wt_minus.raw~; SpectrumID: ~4023~; scans: ~9381~
26	HDAC7_MOUSE	Histone deacetylase 7 OS=Mus musculus GN=Hdac7 PE=1 SV=2	240	102079	19	12	3	3	976	1	1	1	618.822	1235.63	2	1235.63	0.0012	1	26.03	0.034	K	TVSEPNLKLR	Y	Phospho (ST)	0.0020000000.0			File: ~D:¥Q_Exactive_result¥160608_kosako_3sample¥raw_data¥160411_06_1_wt_minus.raw~; SpectrumID: ~4035~; scans: ~9407~
26	HDAC7_MOUSE	Histone deacetylase 7 OS=Mus musculus GN=Hdac7 PE=1 SV=2	240	102079	19	12	3	3	977	1	1	1	618.822	1235.63	2	1235.63	0.0015	1	37.73	0.0024	K	TVSEPNLKLR	Y	Phospho (ST)	0.0020000000.0			File: ~D:¥Q_Exactive_result¥160608_kosako_3sample¥raw_data¥160411_06_1_wt_minus.raw~; SpectrumID: ~4130~; scans: ~9580~
26	HDAC7_MOUSE	Histone deacetylase 7 OS=Mus musculus GN=Hdac7 PE=1 SV=2	240	102079	19	12	3	3	978	1	1	1	618.822	1235.63	2	1235.63	0.0028	1	31.19	0.011	K	TVSEPNLKLR	Y	Phospho (ST)	0.0020000000.0			File: ~D:¥Q_Exactive_result¥160608_kosako_3sample¥raw_data¥160411_06_1_wt_minus.raw~; SpectrumID: ~4097~; scans: ~9522~
26	HDAC7_MOUSE	Histone deacetylase 7 OS=Mus musculus GN=Hdac7 PE=1 SV=2	240	102079	19	12	3	3	1290	1	1	1	455.581	1363.72	3	1363.72	-0.0015	2	14.1	0.47	R	KTVSEPNLKLR	Y	Phospho (ST)	0.00020000000.0			File: ~D:¥Q_Exactive_result¥160608_kosako_3sample¥raw_data¥160411_06_1_wt_minus.raw~; SpectrumID: ~2572~; scans: ~6725~
26	HDAC7_MOUSE	Histone deacetylase 7 OS=Mus musculus GN=Hdac7 PE=1 SV=2	240	102079	19	12	3	3	1291	1	1	1	455.582	1363.72	3	1363.72	0.0005	2	27.49	0.023	R	KTVSEPNLKLR	Y	Phospho (ST)	0.00020000000.0			File: ~D:¥Q_Exactive_result¥160608_kosako_3sample¥raw_data¥160411_06_1_wt_minus.raw~; SpectrumID: ~2630~; scans: ~6836~
26	HDAC7_MOUSE	Histone deacetylase 7 OS=Mus musculus GN=Hdac7 PE=1 SV=2	240	102079	19	12	3	3	1292	1	1	1	455.582	1363.72	3	1363.72	0.0008	2	34.22	0.0047	R	KTVSEPNLKLR	Y	Phospho (ST)	0.00020000000.0			File: ~D:¥Q_Exactive_result¥160608_kosako_3sample¥raw_data¥160411_06_1_wt_minus.raw~; SpectrumID: ~2603~; scans: ~6782~
26	HDAC7_MOUSE	Histone deacetylase 7 OS=Mus musculus GN=Hdac7 PE=1 SV=2	240	102079	19	12	3	3	9783	1	1	1	793.752	2378.23	3	2378.24	-0.0017	1	29.42	0.015	R	TRSEPLPPSATASPLLAPLQPR	Q	Phospho (ST)	0.0020000000000000000000.0			File: ~D:¥Q_Exactive_result¥160608_kosako_3sample¥raw_data¥160411_06_1_wt_minus.raw~; SpectrumID: ~9590~; scans: ~19466~
26	HDAC7_MOUSE	Histone deacetylase 7 OS=Mus musculus GN=Hdac7 PE=1 SV=2	240	102079	19	12	3	3	9784	1	1	1	793.753	2378.24	3	2378.24	0	1	23.69	0.056	R	TRSEPLPPSATASPLLAPLQPR	Q	Phospho (ST)	0.0020000000000000000000.0			File: ~D:¥Q_Exactive_result¥160608_kosako_3sample¥raw_data¥160411_06_1_wt_minus.raw~; SpectrumID: ~9801~; scans: ~19826~
26	HDAC7_MOUSE	Histone deacetylase 7 OS=Mus musculus GN=Hdac7 PE=1 SV=2	240	102079	19	12	3	3	9785	1	1	1	793.753	2378.24	3	2378.24	0.0007	1	20.65	0.11	R	TRSEPLPPSATASPLLAPLQPR	Q	Phospho (ST)	0.0020000000000000000000.0			File: ~D:¥Q_Exactive_result¥160608_kosako_3sample¥raw_data¥160411_06_1_wt_minus.raw~; SpectrumID: ~9917~; scans: ~20016~
26	HDAC7_MOUSE	Histone deacetylase 7 OS=Mus musculus GN=Hdac7 PE=1 SV=2	240	102079	19	12	3	3	9786	1	1	1	793.753	2378.24	3	2378.24	0.0015	1	22.85	0.07	R	TRSEPLPPSATASPLLAPLQPR	Q	Phospho (ST)	0.0020000000000000000000.0			File: ~D:¥Q_Exactive_result¥160608_kosako_3sample¥raw_data¥160411_06_1_wt_minus.raw~; SpectrumID: ~9876~; scans: ~19949~
26	HDAC7_MOUSE	Histone deacetylase 7 OS=Mus musculus GN=Hdac7 PE=1 SV=2	240	102079	19	12	3	3	9787	1	1	1	793.754	2378.24	3	2378.24	0.0035	1	40.28	0.0013	R	TRSEPLPPSATASPLLAPLQPR	Q	Phospho (ST)	0.0020000000000000000000.0			File: ~D:¥Q_Exactive_result¥160608_kosako_3sample¥raw_data¥160411_06_1_wt_minus.raw~; SpectrumID: ~9618~; scans: ~19519~
26	HDAC7_MOUSE	Histone deacetylase 7 OS=Mus musculus GN=Hdac7 PE=1 SV=2	240	102079	19	12	3	3	9788	1	1	1	793.754	2378.24	3	2378.24	0.0039	1	37.29	0.0025	R	TRSEPLPPSATASPLLAPLQPR	Q	Phospho (ST)	0.0020000000000000000000.0			File: ~D:¥Q_Exactive_result¥160608_kosako_3sample¥raw_data¥160411_06_1_wt_minus.raw~; SpectrumID: ~9656~; scans: ~19581~
26	HDAC7_MOUSE	Histone deacetylase 7 OS=Mus musculus GN=Hdac7 PE=1 SV=2	240	102079	19	12	3	3	9789	1	1	1	793.756	2378.25	3	2378.24	0.0101	1	44.61	0.00041	R	TRSEPLPPSATASPLLAPLQPR	Q	Phospho (ST)	0.0020000000000000000000.0			File: ~D:¥Q_Exactive_result¥160608_kosako_3sample¥raw_data¥160411_06_1_wt_minus.raw~; SpectrumID: ~9738~; scans: ~19712~
27	1433Z_MOUSE	14-3-3 protein zeta/delta OS=Mus musculus GN=Ywhaz PE=1 SV=1	237	27925	8	6	2	1	2381	2	1	0	831.886	1661.76	2	1661.77	-0.0106	2	1.71	14	K	VFYLKMKGDYYR	Y	Phospho (Y)	0.003000000000.0			File: ~D:¥Q_Exactive_result¥160608_kosako_3sample¥raw_data¥160411_06_1_wt_minus.raw~; SpectrumID: ~5950~; scans: ~13218~
27	1433Z_MOUSE	14-3-3 protein zeta/delta OS=Mus musculus GN=Ywhaz PE=1 SV=1	237	27925	8	6	2	1	10135	1	1	1	1205	2407.98	2	2407.99	-0.0072	0	45.84	0.00055	R	DNLTLWTSDTQGDEAEAGEGGEN	-					File: ~D:¥Q_Exactive_result¥160608_kosako_3sample¥raw_data¥160411_06_1_wt_minus.raw~; SpectrumID: ~10707~; scans: ~21301~
27	1433Z_MOUSE	14-3-3 protein zeta/delta OS=Mus musculus GN=Ywhaz PE=1 SV=1	237	27925	8	6	2	1	10136	1	1	1	803.67	2407.99	3	2407.99	-0.0005	0	44.08	0.00083	R	DNLTLWTSDTQGDEAEAGEGGEN	-					File: ~D:¥Q_Exactive_result¥160608_kosako_3sample¥raw_data¥160411_06_1_wt_minus.raw~; SpectrumID: ~10669~; scans: ~21236~
27	1433Z_MOUSE	14-3-3 protein zeta/delta OS=Mus musculus GN=Ywhaz PE=1 SV=1	237	27925	8	6	2	1	10137	1	1	1	803.67	2407.99	3	2407.99	-0.0005	0	43.29	0.00099	R	DNLTLWTSDTQGDEAEAGEGGEN	-					File: ~D:¥Q_Exactive_result¥160608_kosako_3sample¥raw_data¥160411_06_1_wt_minus.raw~; SpectrumID: ~10632~; scans: ~21175~
27	1433Z_MOUSE	14-3-3 protein zeta/delta OS=Mus musculus GN=Ywhaz PE=1 SV=1	237	27925	8	6	2	1	10138	1	1	1	1205	2407.99	2	2407.99	0.0013	0	67.48	3.8e-06	R	DNLTLWTSDTQGDEAEAGEGGEN	-					File: ~D:¥Q_Exactive_result¥160608_kosako_3sample¥raw_data¥160411_06_1_wt_minus.raw~; SpectrumID: ~10672~; scans: ~21241~
27	1433Z_MOUSE	14-3-3 protein zeta/delta OS=Mus musculus GN=Ywhaz PE=1 SV=1	237	27925	8	6	2	1	10139	1	1	1	803.671	2407.99	3	2407.99	0.0015	0	36.92	0.0044	R	DNLTLWTSDTQGDEAEAGEGGEN	-					File: ~D:¥Q_Exactive_result¥160608_kosako_3sample¥raw_data¥160411_06_1_wt_minus.raw~; SpectrumID: ~10703~; scans: ~21295~
27	1433Z_MOUSE	14-3-3 protein zeta/delta OS=Mus musculus GN=Ywhaz PE=1 SV=1	237	27925	8	6	2	1	10140	1	1	1	1205	2407.99	2	2407.99	0.003	0	72.82	1.1e-06	R	DNLTLWTSDTQGDEAEAGEGGEN	-					File: ~D:¥Q_Exactive_result¥160608_kosako_3sample¥raw_data¥160411_06_1_wt_minus.raw~; SpectrumID: ~10635~; scans: ~21180~
27	1433Z_MOUSE	14-3-3 protein zeta/delta OS=Mus musculus GN=Ywhaz PE=1 SV=1	237	27925	8	6	2	1	10141	1	1	1	803.671	2407.99	3	2407.99	0.0034	0	19.54	0.24	R	DNLTLWTSDTQGDEAEAGEGGEN	-					File: ~D:¥Q_Exactive_result¥160608_kosako_3sample¥raw_data¥160411_06_1_wt_minus.raw~; SpectrumID: ~10601~; scans: ~21118~
28	EF1D_MOUSE	Elongation factor 1-delta OS=Mus musculus GN=Eef1d PE=1 SV=3	230	31388	8	6	2	1	10172	1	1	1	603.553	2410.18	4	2410.18	-0.0012	2	4.84	6.8	R	ATAPQTQHVSPMRQVEPPTKK	G	Phospho (ST)	0.000000000200000000000.0			File: ~D:¥Q_Exactive_result¥160608_kosako_3sample¥raw_data¥160411_06_1_wt_minus.raw~; SpectrumID: ~2178~; scans: ~6012~
28	EF1D_MOUSE	Elongation factor 1-delta OS=Mus musculus GN=Eef1d PE=1 SV=3	230	31388	8	6	2	1	10173	1	1	1	603.553	2410.18	4	2410.18	0.0005	2	1.29	15	R	ATAPQTQHVSPMRQVEPPTKK	G	Phospho (ST)	0.000000000200000000000.0			File: ~D:¥Q_Exactive_result¥160608_kosako_3sample¥raw_data¥160411_06_1_wt_minus.raw~; SpectrumID: ~2203~; scans: ~6064~
28	EF1D_MOUSE	Elongation factor 1-delta OS=Mus musculus GN=Eef1d PE=1 SV=3	230	31388	8	6	2	1	18311	1	1	1	1092.78	3275.31	3	3275.32	-0.0023	2	51.57	0.00015	K	GATPAEDDEDKDIDLFGSDEEEEDKEAAR	L	Phospho (ST)	0.00000000000000000200000000000.0			File: ~D:¥Q_Exactive_result¥160608_kosako_3sample¥raw_data¥160411_06_1_wt_minus.raw~; SpectrumID: ~7257~; scans: ~15594~
28	EF1D_MOUSE	Elongation factor 1-delta OS=Mus musculus GN=Eef1d PE=1 SV=3	230	31388	8	6	2	1	18312	1	1	1	819.836	3275.32	4	3275.32	0.0011	2	51.95	0.00015	K	GATPAEDDEDKDIDLFGSDEEEEDKEAAR	L	Phospho (ST)	0.00000000000000000200000000000.0			File: ~D:¥Q_Exactive_result¥160608_kosako_3sample¥raw_data¥160411_06_1_wt_minus.raw~; SpectrumID: ~7186~; scans: ~15468~
28	EF1D_MOUSE	Elongation factor 1-delta OS=Mus musculus GN=Eef1d PE=1 SV=3	230	31388	8	6	2	1	18313	1	1	1	819.837	3275.32	4	3275.32	0.0025	2	54.74	7.7e-05	K	GATPAEDDEDKDIDLFGSDEEEEDKEAAR	L	Phospho (ST)	0.00000000000000000200000000000.0			File: ~D:¥Q_Exactive_result¥160608_kosako_3sample¥raw_data¥160411_06_1_wt_minus.raw~; SpectrumID: ~7249~; scans: ~15580~
28	EF1D_MOUSE	Elongation factor 1-delta OS=Mus musculus GN=Eef1d PE=1 SV=3	230	31388	8	6	2	1	18314	1	1	1	819.837	3275.32	4	3275.32	0.0035	2	47.11	0.00045	K	GATPAEDDEDKDIDLFGSDEEEEDKEAAR	L	Phospho (ST)	0.00000000000000000200000000000.0			File: ~D:¥Q_Exactive_result¥160608_kosako_3sample¥raw_data¥160411_06_1_wt_minus.raw~; SpectrumID: ~7216~; scans: ~15523~
28	EF1D_MOUSE	Elongation factor 1-delta OS=Mus musculus GN=Eef1d PE=1 SV=3	230	31388	8	6	2	1	18315	1	1	1	1092.78	3275.32	3	3275.32	0.0047	2	49.89	0.00024	K	GATPAEDDEDKDIDLFGSDEEEEDKEAAR	L	Phospho (ST)	0.00000000000000000200000000000.0			File: ~D:¥Q_Exactive_result¥160608_kosako_3sample¥raw_data¥160411_06_1_wt_minus.raw~; SpectrumID: ~7192~; scans: ~15481~
28	EF1D_MOUSE	Elongation factor 1-delta OS=Mus musculus GN=Eef1d PE=1 SV=3	230	31388	8	6	2	1	18316	1	1	1	1092.78	3275.32	3	3275.32	0.0051	2	53.94	9.3e-05	K	GATPAEDDEDKDIDLFGSDEEEEDKEAAR	L	Phospho (ST)	0.00000000000000000200000000000.0			File: ~D:¥Q_Exactive_result¥160608_kosako_3sample¥raw_data¥160411_06_1_wt_minus.raw~; SpectrumID: ~7221~; scans: ~15535~
29	CCD12_MOUSE	Coiled-coil domain-containing protein 12 OS=Mus musculus GN=Ccdc12 PE=1 SV=2	230	18937	6	4	2	1	11721	1	1	1	1274.52	2547.03	2	2547.03	-0.0041	1	78.88	2.8e-07	R	LKGQEDSLASAVDATTGQEACDSD	-	Phospho (ST)	0.000000000000000000000020.0			File: ~D:¥Q_Exactive_result¥160608_kosako_3sample¥raw_data¥160411_06_1_wt_minus.raw~; SpectrumID: ~8779~; scans: ~18159~
29	CCD12_MOUSE	Coiled-coil domain-containing protein 12 OS=Mus musculus GN=Ccdc12 PE=1 SV=2	230	18937	6	4	2	1	11722	1	1	1	1274.52	2547.03	2	2547.03	-0.0004	1	86.98	4.2e-08	R	LKGQEDSLASAVDATTGQEACDSD	-	Phospho (ST)	0.000000000000000000000020.0			File: ~D:¥Q_Exactive_result¥160608_kosako_3sample¥raw_data¥160411_06_1_wt_minus.raw~; SpectrumID: ~8744~; scans: ~18099~
29	CCD12_MOUSE	Coiled-coil domain-containing protein 12 OS=Mus musculus GN=Ccdc12 PE=1 SV=2	230	18937	6	4	2	1	11723	1	1	1	850.018	2547.03	3	2547.03	0.0011	1	22.33	0.13	R	LKGQEDSLASAVDATTGQEACDSD	-	Phospho (ST)	0.000000000000000000000020.0			File: ~D:¥Q_Exactive_result¥160608_kosako_3sample¥raw_data¥160411_06_1_wt_minus.raw~; SpectrumID: ~8792~; scans: ~18179~
29	CCD12_MOUSE	Coiled-coil domain-containing protein 12 OS=Mus musculus GN=Ccdc12 PE=1 SV=2	230	18937	6	4	2	1	11725	1	1	1	850.018	2547.03	3	2547.03	0.0013	1	38.7	0.0029	R	LKGQEDSLASAVDATTGQEACDSD	-	Phospho (ST)	0.000000000000000000000020.0			File: ~D:¥Q_Exactive_result¥160608_kosako_3sample¥raw_data¥160411_06_1_wt_minus.raw~; SpectrumID: ~8749~; scans: ~18109~
29	CCD12_MOUSE	Coiled-coil domain-containing protein 12 OS=Mus musculus GN=Ccdc12 PE=1 SV=2	230	18937	6	4	2	1	11726	1	1	1	1274.53	2547.05	2	2547.03	0.0164	1	67.86	3.6e-06	R	LKGQEDSLASAVDATTGQEACDSD	-	Phospho (ST)	0.000000000000000000000020.0			File: ~D:¥Q_Exactive_result¥160608_kosako_3sample¥raw_data¥160411_06_1_wt_minus.raw~; SpectrumID: ~8715~; scans: ~18044~
29	CCD12_MOUSE	Coiled-coil domain-containing protein 12 OS=Mus musculus GN=Ccdc12 PE=1 SV=2	230	18937	6	4	2	1	14716	1	1	1	945.065	2832.17	3	2832.18	-0.003	2	11.49	1.9	R	ERLKGQEDSLASAVDATTGQEACDSD	-	Phospho (ST)	0.00000000000000000000000020.0			File: ~D:¥Q_Exactive_result¥160608_kosako_3sample¥raw_data¥160411_06_1_wt_minus.raw~; SpectrumID: ~7605~; scans: ~16185~
30	ABLM1_MOUSE	Actin-binding LIM protein 1 OS=Mus musculus GN=Ablim1 PE=1 SV=1	225	98625	17	6	4	2	1885	1	1	1	781.846	1561.68	2	1561.68	-0.0005	0	53.47	6.9e-05	R	STSQGSINSPVYSR	H	Phospho (ST)	0.00200000000000.0			File: ~D:¥Q_Exactive_result¥160608_kosako_3sample¥raw_data¥160411_06_1_wt_minus.raw~; SpectrumID: ~4067~; scans: ~9473~
30	ABLM1_MOUSE	Actin-binding LIM protein 1 OS=Mus musculus GN=Ablim1 PE=1 SV=1	225	98625	17	6	4	2	1886	1	1	1	781.846	1561.68	2	1561.68	0	0	48.61	0.00021	R	STSQGSINSPVYSR	H	Phospho (ST)	0.00200000000000.0			File: ~D:¥Q_Exactive_result¥160608_kosako_3sample¥raw_data¥160411_06_1_wt_minus.raw~; SpectrumID: ~3987~; scans: ~9312~
30	ABLM1_MOUSE	Actin-binding LIM protein 1 OS=Mus musculus GN=Ablim1 PE=1 SV=1	225	98625	17	6	4	2	1887	1	1	1	781.846	1561.68	2	1561.68	0.0001	0	58.62	2.2e-05	R	STSQGSINSPVYSR	H	Phospho (ST)	0.00200000000000.0			File: ~D:¥Q_Exactive_result¥160608_kosako_3sample¥raw_data¥160411_06_1_wt_minus.raw~; SpectrumID: ~4044~; scans: ~9422~
30	ABLM1_MOUSE	Actin-binding LIM protein 1 OS=Mus musculus GN=Ablim1 PE=1 SV=1	225	98625	17	6	4	2	1888	1	1	1	781.847	1561.68	2	1561.68	0.0018	0	57.52	2.8e-05	R	STSQGSINSPVYSR	H	Phospho (ST)	0.02000000000000.0			File: ~D:¥Q_Exactive_result¥160608_kosako_3sample¥raw_data¥160411_06_1_wt_minus.raw~; SpectrumID: ~4014~; scans: ~9367~
30	ABLM1_MOUSE	Actin-binding LIM protein 1 OS=Mus musculus GN=Ablim1 PE=1 SV=1	225	98625	17	6	4	2	2539	1	1	1	562.245	1683.71	3	1683.72	-0.0056	1	19.34	0.18	R	MDRGVSMPNMLEPK	I	Phospho (ST)	0.00000200000000.0			File: ~D:¥Q_Exactive_result¥160608_kosako_3sample¥raw_data¥160411_06_1_wt_minus.raw~; SpectrumID: ~7446~; scans: ~15940~
30	ABLM1_MOUSE	Actin-binding LIM protein 1 OS=Mus musculus GN=Ablim1 PE=1 SV=1	225	98625	17	6	4	2	2540	1	1	1	562.247	1683.72	3	1683.72	0.0005	1	9.7	1.7	R	MDRGVSMPNMLEPK	I	Phospho (ST)	0.00000200000000.0			File: ~D:¥Q_Exactive_result¥160608_kosako_3sample¥raw_data¥160411_06_1_wt_minus.raw~; SpectrumID: ~7386~; scans: ~15830~
30	ABLM1_MOUSE	Actin-binding LIM protein 1 OS=Mus musculus GN=Ablim1 PE=1 SV=1	225	98625	17	6	4	2	2541	1	1	1	562.248	1683.72	3	1683.72	0.0025	1	24.81	0.052	R	MDRGVSMPNMLEPK	I	Phospho (ST)	0.00000200000000.0			File: ~D:¥Q_Exactive_result¥160608_kosako_3sample¥raw_data¥160411_06_1_wt_minus.raw~; SpectrumID: ~7416~; scans: ~15885~
30	ABLM1_MOUSE	Actin-binding LIM protein 1 OS=Mus musculus GN=Ablim1 PE=1 SV=1	225	98625	17	6	4	2	2618	1	1	1	567.578	1699.71	3	1699.71	-0.0009	1	16.65	0.35	R	MDRGVSMPNMLEPK	I	Oxidation (M); Phospho (ST)	0.10000200000000.0			File: ~D:¥Q_Exactive_result¥160608_kosako_3sample¥raw_data¥160411_06_1_wt_minus.raw~; SpectrumID: ~6912~; scans: ~15031~
30	ABLM1_MOUSE	Actin-binding LIM protein 1 OS=Mus musculus GN=Ablim1 PE=1 SV=1	225	98625	17	6	4	2	2619	1	1	1	567.579	1699.72	3	1699.71	0.0018	1	15.59	0.46	R	MDRGVSMPNMLEPK	I	Oxidation (M); Phospho (ST)	0.00000210000000.0			File: ~D:¥Q_Exactive_result¥160608_kosako_3sample¥raw_data¥160411_06_1_wt_minus.raw~; SpectrumID: ~6812~; scans: ~14889~
30	ABLM1_MOUSE	Actin-binding LIM protein 1 OS=Mus musculus GN=Ablim1 PE=1 SV=1	225	98625	17	6	4	2	2620	1	1	1	567.579	1699.72	3	1699.71	0.0027	1	2.65	8.7	R	MDRGVSMPNMLEPK	I	Oxidation (M); Phospho (ST)	0.00000210000000.0			File: ~D:¥Q_Exactive_result¥160608_kosako_3sample¥raw_data¥160411_06_1_wt_minus.raw~; SpectrumID: ~6956~; scans: ~15099~
30	ABLM1_MOUSE	Actin-binding LIM protein 1 OS=Mus musculus GN=Ablim1 PE=1 SV=1	225	98625	17	6	4	2	2621	1	1	1	567.579	1699.72	3	1699.71	0.0031	1	27.66	0.028	R	MDRGVSMPNMLEPK	I	Oxidation (M); Phospho (ST)	0.10000200000000.0			File: ~D:¥Q_Exactive_result¥160608_kosako_3sample¥raw_data¥160411_06_1_wt_minus.raw~; SpectrumID: ~6862~; scans: ~14960~
30	ABLM1_MOUSE	Actin-binding LIM protein 1 OS=Mus musculus GN=Ablim1 PE=1 SV=1	225	98625	17	6	4	2	4750	1	1	1	657.965	1970.87	3	1970.87	-0.0002	1	19.85	0.25	R	TLSPTPSAEGYQDVRDR	M	Phospho (ST)	0.00200000000000000.0			File: ~D:¥Q_Exactive_result¥160608_kosako_3sample¥raw_data¥160411_06_1_wt_minus.raw~; SpectrumID: ~4660~; scans: ~10582~
30	ABLM1_MOUSE	Actin-binding LIM protein 1 OS=Mus musculus GN=Ablim1 PE=1 SV=1	225	98625	17	6	4	2	4751	1	1	1	657.965	1970.87	3	1970.87	0.0001	1	23.28	0.11	R	TLSPTPSAEGYQDVRDR	M	Phospho (ST)	0.00200000000000000.0			File: ~D:¥Q_Exactive_result¥160608_kosako_3sample¥raw_data¥160411_06_1_wt_minus.raw~; SpectrumID: ~4730~; scans: ~10732~
30	ABLM1_MOUSE	Actin-binding LIM protein 1 OS=Mus musculus GN=Ablim1 PE=1 SV=1	225	98625	17	6	4	2	4752	1	1	1	657.966	1970.87	3	1970.87	0.001	1	18.43	0.32	R	TLSPTPSAEGYQDVRDR	M	Phospho (ST)	0.00200000000000000.0			File: ~D:¥Q_Exactive_result¥160608_kosako_3sample¥raw_data¥160411_06_1_wt_minus.raw~; SpectrumID: ~4710~; scans: ~10684~
30	ABLM1_MOUSE	Actin-binding LIM protein 1 OS=Mus musculus GN=Ablim1 PE=1 SV=1	225	98625	17	6	4	2	4753	1	1	1	657.966	1970.87	3	1970.87	0.0014	1	19.17	0.28	R	TLSPTPSAEGYQDVRDR	M	Phospho (ST)	0.00200000000000000.0			File: ~D:¥Q_Exactive_result¥160608_kosako_3sample¥raw_data¥160411_06_1_wt_minus.raw~; SpectrumID: ~4683~; scans: ~10632~
30	ABLM1_MOUSE	Actin-binding LIM protein 1 OS=Mus musculus GN=Ablim1 PE=1 SV=1	225	98625	17	6	4	2	14628	1	1	1	707.329	2825.29	4	2825.3	-0.0103	2	3.48	13	R	QSLGESPRTLSPTPSAEGYQDVRDR	M	Phospho (ST)	0.0000000020000000000000000.0			File: ~D:¥Q_Exactive_result¥160608_kosako_3sample¥raw_data¥160411_06_1_wt_minus.raw~; SpectrumID: ~5233~; scans: ~11802~
30	ABLM1_MOUSE	Actin-binding LIM protein 1 OS=Mus musculus GN=Ablim1 PE=1 SV=1	225	98625	17	6	4	2	14629	1	1	1	707.332	2825.3	4	2825.3	-0.0013	2	5.08	8.9	R	QSLGESPRTLSPTPSAEGYQDVRDR	M	Phospho (ST)	0.0000000000200000000000000.0			File: ~D:¥Q_Exactive_result¥160608_kosako_3sample¥raw_data¥160411_06_1_wt_minus.raw~; SpectrumID: ~5266~; scans: ~11862~
31	DKC1_MOUSE	H/ACA ribonucleoprotein complex subunit 4 OS=Mus musculus GN=Dkc1 PE=1 SV=4	215	57821	6	5	2	1	710	1	1	1	565.246	1128.48	2	1128.48	0.001	1	49.68	0.00013	K	VKVVEEMSE	-	Phospho (ST)	0.000000020.0			File: ~D:¥Q_Exactive_result¥160608_kosako_3sample¥raw_data¥160411_06_1_wt_minus.raw~; SpectrumID: ~3805~; scans: ~9016~
31	DKC1_MOUSE	H/ACA ribonucleoprotein complex subunit 4 OS=Mus musculus GN=Dkc1 PE=1 SV=4	215	57821	6	5	2	1	711	1	1	1	565.247	1128.48	2	1128.48	0.0015	1	65.84	3.2e-06	K	VKVVEEMSE	-	Phospho (ST)	0.000000020.0			File: ~D:¥Q_Exactive_result¥160608_kosako_3sample¥raw_data¥160411_06_1_wt_minus.raw~; SpectrumID: ~3930~; scans: ~9212~
31	DKC1_MOUSE	H/ACA ribonucleoprotein complex subunit 4 OS=Mus musculus GN=Dkc1 PE=1 SV=4	215	57821	6	5	2	1	712	1	1	1	565.247	1128.48	2	1128.48	0.0017	1	80.11	1.2e-07	K	VKVVEEMSE	-	Phospho (ST)	0.000000020.0			File: ~D:¥Q_Exactive_result¥160608_kosako_3sample¥raw_data¥160411_06_1_wt_minus.raw~; SpectrumID: ~3893~; scans: ~9151~
31	DKC1_MOUSE	H/ACA ribonucleoprotein complex subunit 4 OS=Mus musculus GN=Dkc1 PE=1 SV=4	215	57821	6	5	2	1	713	1	1	1	565.247	1128.48	2	1128.48	0.0022	1	65.66	3.3e-06	K	VKVVEEMSE	-	Phospho (ST)	0.000000020.0			File: ~D:¥Q_Exactive_result¥160608_kosako_3sample¥raw_data¥160411_06_1_wt_minus.raw~; SpectrumID: ~3967~; scans: ~9273~
31	DKC1_MOUSE	H/ACA ribonucleoprotein complex subunit 4 OS=Mus musculus GN=Dkc1 PE=1 SV=4	215	57821	6	5	2	1	714	1	1	1	565.247	1128.48	2	1128.48	0.0023	1	42.96	0.00062	K	VKVVEEMSE	-	Phospho (ST)	0.000000020.0			File: ~D:¥Q_Exactive_result¥160608_kosako_3sample¥raw_data¥160411_06_1_wt_minus.raw~; SpectrumID: ~3856~; scans: ~9090~
31	DKC1_MOUSE	H/ACA ribonucleoprotein complex subunit 4 OS=Mus musculus GN=Dkc1 PE=1 SV=4	215	57821	6	5	2	1	7598	1	1	1	735.981	2204.92	3	2204.92	-0.0033	2	7.37	3.3	R	KRDSESESDETPTVPQLK	E	2 Phospho (ST)	0.000000020020000000.0			File: ~D:¥Q_Exactive_result¥160608_kosako_3sample¥raw_data¥160411_06_1_wt_minus.raw~; SpectrumID: ~4636~; scans: ~10533~
32	AN32A_MOUSE	Acidic leucine-rich nuclear phosphoprotein 32 family member A OS=Mus musculus GN=Anp32a PE=1 SV=1	213	28691	6	5	2	1	961	1	1	1	410.579	1228.71	3	1228.71	0.0001	2	18.78	0.085	K	LKKLELSENR	I					File: ~D:¥Q_Exactive_result¥160608_kosako_3sample¥raw_data¥160411_06_1_wt_minus.raw~; SpectrumID: ~807~; scans: ~3279~
32	AN32A_MOUSE	Acidic leucine-rich nuclear phosphoprotein 32 family member A OS=Mus musculus GN=Anp32a PE=1 SV=1	213	28691	6	5	2	1	4709	1	1	1	656.644	1966.91	3	1966.92	-0.0066	2	48.39	0.00034	R	NRTPSDVKELVLDNCK	S	Phospho (ST)	0.0020000000000000.0			File: ~D:¥Q_Exactive_result¥160608_kosako_3sample¥raw_data¥160411_06_1_wt_minus.raw~; SpectrumID: ~5179~; scans: ~11660~
32	AN32A_MOUSE	Acidic leucine-rich nuclear phosphoprotein 32 family member A OS=Mus musculus GN=Anp32a PE=1 SV=1	213	28691	6	5	2	1	4710	1	1	1	656.647	1966.92	3	1966.92	-0.0005	2	63.51	1e-05	R	NRTPSDVKELVLDNCK	S	Phospho (ST)	0.0020000000000000.0			File: ~D:¥Q_Exactive_result¥160608_kosako_3sample¥raw_data¥160411_06_1_wt_minus.raw~; SpectrumID: ~5209~; scans: ~11748~
32	AN32A_MOUSE	Acidic leucine-rich nuclear phosphoprotein 32 family member A OS=Mus musculus GN=Anp32a PE=1 SV=1	213	28691	6	5	2	1	4711	1	1	1	656.647	1966.92	3	1966.92	0.0002	2	63.8	9.1e-06	R	NRTPSDVKELVLDNCK	S	Phospho (ST)	0.0020000000000000.0			File: ~D:¥Q_Exactive_result¥160608_kosako_3sample¥raw_data¥160411_06_1_wt_minus.raw~; SpectrumID: ~5193~; scans: ~11704~
32	AN32A_MOUSE	Acidic leucine-rich nuclear phosphoprotein 32 family member A OS=Mus musculus GN=Anp32a PE=1 SV=1	213	28691	6	5	2	1	4712	1	1	1	656.647	1966.92	3	1966.92	0.0006	2	44.45	0.00078	R	NRTPSDVKELVLDNCK	S	Phospho (ST)	0.0020000000000000.0			File: ~D:¥Q_Exactive_result¥160608_kosako_3sample¥raw_data¥160411_06_1_wt_minus.raw~; SpectrumID: ~5259~; scans: ~11852~
32	AN32A_MOUSE	Acidic leucine-rich nuclear phosphoprotein 32 family member A OS=Mus musculus GN=Anp32a PE=1 SV=1	213	28691	6	5	2	1	4713	1	1	1	656.647	1966.92	3	1966.92	0.0015	2	55.81	5.6e-05	R	NRTPSDVKELVLDNCK	S	Phospho (ST)	0.0020000000000000.0			File: ~D:¥Q_Exactive_result¥160608_kosako_3sample¥raw_data¥160411_06_1_wt_minus.raw~; SpectrumID: ~5230~; scans: ~11797~
33	PCNP_MOUSE	PEST proteolytic signal-containing nuclear protein OS=Mus musculus GN=Pcnp PE=1 SV=1	211	18951	15	8	2	1	2026	1	1	1	530.926	1589.75	3	1589.75	0	1	5.22	5.7	R	NIKSHLGNVHDQDN	-					File: ~D:¥Q_Exactive_result¥160608_kosako_3sample¥raw_data¥160411_06_1_wt_minus.raw~; SpectrumID: ~488~; scans: ~2481~
33	PCNP_MOUSE	PEST proteolytic signal-containing nuclear protein OS=Mus musculus GN=Pcnp PE=1 SV=1	211	18951	15	8	2	1	13157	1	1	1	896.036	2685.09	3	2685.1	-0.0165	0	17.46	0.35	K	TLSVAAAFNEDEDSEPEEMPPEAK	M	Phospho (ST)	0.002000000000000000000000.0			File: ~D:¥Q_Exactive_result¥160608_kosako_3sample¥raw_data¥160411_06_1_wt_minus.raw~; SpectrumID: ~10710~; scans: ~21306~
33	PCNP_MOUSE	PEST proteolytic signal-containing nuclear protein OS=Mus musculus GN=Pcnp PE=1 SV=1	211	18951	15	8	2	1	13158	1	1	1	896.041	2685.1	3	2685.1	-0.0019	0	20.8	0.19	K	TLSVAAAFNEDEDSEPEEMPPEAK	M	Phospho (ST)	0.002000000000000000000000.0			File: ~D:¥Q_Exactive_result¥160608_kosako_3sample¥raw_data¥160411_06_1_wt_minus.raw~; SpectrumID: ~10674~; scans: ~21244~
33	PCNP_MOUSE	PEST proteolytic signal-containing nuclear protein OS=Mus musculus GN=Pcnp PE=1 SV=1	211	18951	15	8	2	1	13159	1	1	1	896.041	2685.1	3	2685.1	-0.0019	0	41.55	0.0016	K	TLSVAAAFNEDEDSEPEEMPPEAK	M	Phospho (ST)	0.002000000000000000000000.0			File: ~D:¥Q_Exactive_result¥160608_kosako_3sample¥raw_data¥160411_06_1_wt_minus.raw~; SpectrumID: ~10606~; scans: ~21126~
33	PCNP_MOUSE	PEST proteolytic signal-containing nuclear protein OS=Mus musculus GN=Pcnp PE=1 SV=1	211	18951	15	8	2	1	13160	1	1	1	896.042	2685.1	3	2685.1	-0.0014	0	28.45	0.033	K	TLSVAAAFNEDEDSEPEEMPPEAK	M	Phospho (ST)	0.002000000000000000000000.0			File: ~D:¥Q_Exactive_result¥160608_kosako_3sample¥raw_data¥160411_06_1_wt_minus.raw~; SpectrumID: ~10638~; scans: ~21184~
33	PCNP_MOUSE	PEST proteolytic signal-containing nuclear protein OS=Mus musculus GN=Pcnp PE=1 SV=1	211	18951	15	8	2	1	13161	1	1	1	896.042	2685.1	3	2685.1	-0.0004	0	26.36	0.053	K	TLSVAAAFNEDEDSEPEEMPPEAK	M	Phospho (ST)	0.002000000000000000000000.0			File: ~D:¥Q_Exactive_result¥160608_kosako_3sample¥raw_data¥160411_06_1_wt_minus.raw~; SpectrumID: ~10574~; scans: ~21067~
33	PCNP_MOUSE	PEST proteolytic signal-containing nuclear protein OS=Mus musculus GN=Pcnp PE=1 SV=1	211	18951	15	8	2	1	13162	1	1	1	896.042	2685.1	3	2685.1	-0.0001	0	29.62	0.025	K	TLSVAAAFNEDEDSEPEEMPPEAK	M	Phospho (ST)	0.000000000000020000000000.0			File: ~D:¥Q_Exactive_result¥160608_kosako_3sample¥raw_data¥160411_06_1_wt_minus.raw~; SpectrumID: ~10506~; scans: ~20950~
33	PCNP_MOUSE	PEST proteolytic signal-containing nuclear protein OS=Mus musculus GN=Pcnp PE=1 SV=1	211	18951	15	8	2	1	13163	1	1	1	896.043	2685.11	3	2685.1	0.0018	0	38.08	0.0035	K	TLSVAAAFNEDEDSEPEEMPPEAK	M	Phospho (ST)	0.002000000000000000000000.0			File: ~D:¥Q_Exactive_result¥160608_kosako_3sample¥raw_data¥160411_06_1_wt_minus.raw~; SpectrumID: ~10434~; scans: ~20828~
33	PCNP_MOUSE	PEST proteolytic signal-containing nuclear protein OS=Mus musculus GN=Pcnp PE=1 SV=1	211	18951	15	8	2	1	13165	1	1	1	896.043	2685.11	3	2685.1	0.003	0	21.87	0.15	K	TLSVAAAFNEDEDSEPEEMPPEAK	M	Phospho (ST)	0.002000000000000000000000.0			File: ~D:¥Q_Exactive_result¥160608_kosako_3sample¥raw_data¥160411_06_1_wt_minus.raw~; SpectrumID: ~10743~; scans: ~21367~
33	PCNP_MOUSE	PEST proteolytic signal-containing nuclear protein OS=Mus musculus GN=Pcnp PE=1 SV=1	211	18951	15	8	2	1	13166	1	1	1	896.043	2685.11	3	2685.1	0.0032	0	38.59	0.0031	K	TLSVAAAFNEDEDSEPEEMPPEAK	M	Phospho (ST)	0.002000000000000000000000.0			File: ~D:¥Q_Exactive_result¥160608_kosako_3sample¥raw_data¥160411_06_1_wt_minus.raw~; SpectrumID: ~10393~; scans: ~20764~
33	PCNP_MOUSE	PEST proteolytic signal-containing nuclear protein OS=Mus musculus GN=Pcnp PE=1 SV=1	211	18951	15	8	2	1	13167	1	1	1	896.043	2685.11	3	2685.1	0.0041	0	48.74	0.00031	K	TLSVAAAFNEDEDSEPEEMPPEAK	M	Phospho (ST)	0.002000000000000000000000.0			File: ~D:¥Q_Exactive_result¥160608_kosako_3sample¥raw_data¥160411_06_1_wt_minus.raw~; SpectrumID: ~10343~; scans: ~20694~
33	PCNP_MOUSE	PEST proteolytic signal-containing nuclear protein OS=Mus musculus GN=Pcnp PE=1 SV=1	211	18951	15	8	2	1	13168	1	1	1	896.044	2685.11	3	2685.1	0.0063	0	4.67	7.9	K	TLSVAAAFNEDEDSEPEEMPPEAK	M	Phospho (ST)	0.002000000000000000000000.0			File: ~D:¥Q_Exactive_result¥160608_kosako_3sample¥raw_data¥160411_06_1_wt_minus.raw~; SpectrumID: ~10541~; scans: ~21009~
33	PCNP_MOUSE	PEST proteolytic signal-containing nuclear protein OS=Mus musculus GN=Pcnp PE=1 SV=1	211	18951	15	8	2	1	13399	1	1	1	901.373	2701.1	3	2701.1	-0.0027	0	33.12	0.012	K	TLSVAAAFNEDEDSEPEEMPPEAK	M	Oxidation (M); Phospho (ST)	0.002000000000000000100000.0			File: ~D:¥Q_Exactive_result¥160608_kosako_3sample¥raw_data¥160411_06_1_wt_minus.raw~; SpectrumID: ~9379~; scans: ~19060~
33	PCNP_MOUSE	PEST proteolytic signal-containing nuclear protein OS=Mus musculus GN=Pcnp PE=1 SV=1	211	18951	15	8	2	1	13400	1	1	1	901.375	2701.1	3	2701.1	0.0035	0	25.81	0.064	K	TLSVAAAFNEDEDSEPEEMPPEAK	M	Oxidation (M); Phospho (ST)	0.002000000000000000100000.0			File: ~D:¥Q_Exactive_result¥160608_kosako_3sample¥raw_data¥160411_06_1_wt_minus.raw~; SpectrumID: ~9339~; scans: ~18996~
33	PCNP_MOUSE	PEST proteolytic signal-containing nuclear protein OS=Mus musculus GN=Pcnp PE=1 SV=1	211	18951	15	8	2	1	13401	1	1	1	901.375	2701.1	3	2701.1	0.0048	0	11.5	1.8	K	TLSVAAAFNEDEDSEPEEMPPEAK	M	Oxidation (M); Phospho (ST)	0.002000000000000000100000.0			File: ~D:¥Q_Exactive_result¥160608_kosako_3sample¥raw_data¥160411_06_1_wt_minus.raw~; SpectrumID: ~9296~; scans: ~18930~
34	KLC3_MOUSE	Kinesin light chain 3 OS=Mus musculus GN=Klc3 PE=1 SV=1	203	56200	6	5	3	2	1372	1	1	1	699.337	1396.66	2	1396.66	-0.0006	0	41.51	0.0012	R	TLSISTQDLSPR	-	Phospho (ST)	0.000020000000.0			File: ~D:¥Q_Exactive_result¥160608_kosako_3sample¥raw_data¥160411_06_1_wt_minus.raw~; SpectrumID: ~7031~; scans: ~15204~
34	KLC3_MOUSE	Kinesin light chain 3 OS=Mus musculus GN=Klc3 PE=1 SV=1	203	56200	6	5	3	2	1373	1	1	1	699.337	1396.66	2	1396.66	-0.0005	0	67.78	2.9e-06	R	TLSISTQDLSPR	-	Phospho (ST)	0.000020000000.0			File: ~D:¥Q_Exactive_result¥160608_kosako_3sample¥raw_data¥160411_06_1_wt_minus.raw~; SpectrumID: ~7102~; scans: ~15324~
34	KLC3_MOUSE	Kinesin light chain 3 OS=Mus musculus GN=Klc3 PE=1 SV=1	203	56200	6	5	3	2	1374	1	1	1	699.337	1396.66	2	1396.66	0.0002	0	59.85	1.8e-05	R	TLSISTQDLSPR	-	Phospho (ST)	0.000020000000.0			File: ~D:¥Q_Exactive_result¥160608_kosako_3sample¥raw_data¥160411_06_1_wt_minus.raw~; SpectrumID: ~7073~; scans: ~15269~
34	KLC3_MOUSE	Kinesin light chain 3 OS=Mus musculus GN=Klc3 PE=1 SV=1	203	56200	6	5	3	2	1613	1	1	1	492.912	1475.71	3	1475.71	0.001	2	1.38	12	R	SSSFSKLRESIR	R	Phospho (ST)	0.002000000000.0			File: ~D:¥Q_Exactive_result¥160608_kosako_3sample¥raw_data¥160411_06_1_wt_minus.raw~; SpectrumID: ~3918~; scans: ~9191~
34	KLC3_MOUSE	Kinesin light chain 3 OS=Mus musculus GN=Klc3 PE=1 SV=1	203	56200	6	5	3	2	1678	1	1	1	749.333	1496.65	2	1496.65	0.0005	0	43.83	0.00067	R	AMSLNMLNVDGPR	A	Phospho (ST)	0.0020000000000.0			File: ~D:¥Q_Exactive_result¥160608_kosako_3sample¥raw_data¥160411_06_1_wt_minus.raw~; SpectrumID: ~10677~; scans: ~21249~
34	KLC3_MOUSE	Kinesin light chain 3 OS=Mus musculus GN=Klc3 PE=1 SV=1	203	56200	6	5	3	2	1679	1	1	1	749.334	1496.65	2	1496.65	0.0025	0	53.61	7.2e-05	R	AMSLNMLNVDGPR	A	Phospho (ST)	0.0020000000000.0			File: ~D:¥Q_Exactive_result¥160608_kosako_3sample¥raw_data¥160411_06_1_wt_minus.raw~; SpectrumID: ~10640~; scans: ~21188~
35	SASH3_MOUSE	SAM and SH3 domain-containing protein 3 OS=Mus musculus GN=Sash3 PE=1 SV=2	201	41811	22	9	2	1	622	1	1	1	548.739	1095.46	2	1095.46	0	1	25.16	0.025	R	SSSFKDFAK	S	Phospho (ST)	0.020000000.0			File: ~D:¥Q_Exactive_result¥160608_kosako_3sample¥raw_data¥160411_06_1_wt_minus.raw~; SpectrumID: ~2800~; scans: ~7194~
35	SASH3_MOUSE	SAM and SH3 domain-containing protein 3 OS=Mus musculus GN=Sash3 PE=1 SV=2	201	41811	22	9	2	1	623	1	1	1	548.739	1095.46	2	1095.46	0.0001	1	39.41	0.00095	R	SSSFKDFAK	S	Phospho (ST)	0.002000000.0			File: ~D:¥Q_Exactive_result¥160608_kosako_3sample¥raw_data¥160411_06_1_wt_minus.raw~; SpectrumID: ~2754~; scans: ~7092~
35	SASH3_MOUSE	SAM and SH3 domain-containing protein 3 OS=Mus musculus GN=Sash3 PE=1 SV=2	201	41811	22	9	2	1	624	1	1	1	548.739	1095.46	2	1095.46	0.0002	1	13.55	0.37	R	SSSFKDFAK	S	Phospho (ST)	0.002000000.0			File: ~D:¥Q_Exactive_result¥160608_kosako_3sample¥raw_data¥160411_06_1_wt_minus.raw~; SpectrumID: ~3217~; scans: ~7982~
35	SASH3_MOUSE	SAM and SH3 domain-containing protein 3 OS=Mus musculus GN=Sash3 PE=1 SV=2	201	41811	22	9	2	1	625	1	1	1	548.739	1095.46	2	1095.46	0.0002	1	38.77	0.0011	R	SSSFKDFAK	S	Phospho (ST)	0.002000000.0			File: ~D:¥Q_Exactive_result¥160608_kosako_3sample¥raw_data¥160411_06_1_wt_minus.raw~; SpectrumID: ~2783~; scans: ~7147~
35	SASH3_MOUSE	SAM and SH3 domain-containing protein 3 OS=Mus musculus GN=Sash3 PE=1 SV=2	201	41811	22	9	2	1	627	1	1	1	548.739	1095.46	2	1095.46	0.0004	1	39.22	0.001	R	SSSFKDFAK	S	Phospho (ST)	0.002000000.0			File: ~D:¥Q_Exactive_result¥160608_kosako_3sample¥raw_data¥160411_06_1_wt_minus.raw~; SpectrumID: ~2651~; scans: ~6880~
35	SASH3_MOUSE	SAM and SH3 domain-containing protein 3 OS=Mus musculus GN=Sash3 PE=1 SV=2	201	41811	22	9	2	1	628	1	1	1	548.739	1095.46	2	1095.46	0.0004	1	41.78	0.00055	R	SSSFKDFAK	S	Phospho (ST)	0.002000000.0			File: ~D:¥Q_Exactive_result¥160608_kosako_3sample¥raw_data¥160411_06_1_wt_minus.raw~; SpectrumID: ~2674~; scans: ~6931~
35	SASH3_MOUSE	SAM and SH3 domain-containing protein 3 OS=Mus musculus GN=Sash3 PE=1 SV=2	201	41811	22	9	2	1	629	1	1	1	548.739	1095.46	2	1095.46	0.0006	1	42.25	0.00049	R	SSSFKDFAK	S	Phospho (ST)	0.002000000.0			File: ~D:¥Q_Exactive_result¥160608_kosako_3sample¥raw_data¥160411_06_1_wt_minus.raw~; SpectrumID: ~2699~; scans: ~6984~
35	SASH3_MOUSE	SAM and SH3 domain-containing protein 3 OS=Mus musculus GN=Sash3 PE=1 SV=2	201	41811	22	9	2	1	630	1	1	1	548.739	1095.46	2	1095.46	0.0006	1	39.51	0.00092	R	SSSFKDFAK	S	Phospho (ST)	0.002000000.0			File: ~D:¥Q_Exactive_result¥160608_kosako_3sample¥raw_data¥160411_06_1_wt_minus.raw~; SpectrumID: ~2722~; scans: ~7035~
35	SASH3_MOUSE	SAM and SH3 domain-containing protein 3 OS=Mus musculus GN=Sash3 PE=1 SV=2	201	41811	22	9	2	1	631	1	1	1	548.74	1095.46	2	1095.46	0.0007	1	8.23	1.3	R	SSSFKDFAK	S	Phospho (ST)	0.002000000.0			File: ~D:¥Q_Exactive_result¥160608_kosako_3sample¥raw_data¥160411_06_1_wt_minus.raw~; SpectrumID: ~2627~; scans: ~6829~
35	SASH3_MOUSE	SAM and SH3 domain-containing protein 3 OS=Mus musculus GN=Sash3 PE=1 SV=2	201	41811	22	9	2	1	632	1	1	1	548.74	1095.46	2	1095.46	0.0007	1	16.52	0.19	R	SSSFKDFAK	S	Phospho (ST)	0.002000000.0			File: ~D:¥Q_Exactive_result¥160608_kosako_3sample¥raw_data¥160411_06_1_wt_minus.raw~; SpectrumID: ~2836~; scans: ~7293~
35	SASH3_MOUSE	SAM and SH3 domain-containing protein 3 OS=Mus musculus GN=Sash3 PE=1 SV=2	201	41811	22	9	2	1	633	1	1	1	548.74	1095.46	2	1095.46	0.0009	1	25.18	0.025	R	SSSFKDFAK	S	Phospho (ST)	0.020000000.0			File: ~D:¥Q_Exactive_result¥160608_kosako_3sample¥raw_data¥160411_06_1_wt_minus.raw~; SpectrumID: ~3247~; scans: ~8037~
35	SASH3_MOUSE	SAM and SH3 domain-containing protein 3 OS=Mus musculus GN=Sash3 PE=1 SV=2	201	41811	22	9	2	1	634	1	1	1	548.74	1095.46	2	1095.46	0.0011	1	25.33	0.025	R	SSSFKDFAK	S	Phospho (ST)	0.002000000.0			File: ~D:¥Q_Exactive_result¥160608_kosako_3sample¥raw_data¥160411_06_1_wt_minus.raw~; SpectrumID: ~3272~; scans: ~8089~
35	SASH3_MOUSE	SAM and SH3 domain-containing protein 3 OS=Mus musculus GN=Sash3 PE=1 SV=2	201	41811	22	9	2	1	636	1	1	1	548.74	1095.47	2	1095.46	0.0017	1	14.28	0.31	R	SSSFKDFAK	S	Phospho (ST)	0.002000000.0			File: ~D:¥Q_Exactive_result¥160608_kosako_3sample¥raw_data¥160411_06_1_wt_minus.raw~; SpectrumID: ~2851~; scans: ~7339~
35	SASH3_MOUSE	SAM and SH3 domain-containing protein 3 OS=Mus musculus GN=Sash3 PE=1 SV=2	201	41811	22	9	2	1	637	1	1	1	548.74	1095.47	2	1095.46	0.0018	1	18.92	0.11	R	SSSFKDFAK	S	Phospho (ST)	0.002000000.0			File: ~D:¥Q_Exactive_result¥160608_kosako_3sample¥raw_data¥160411_06_1_wt_minus.raw~; SpectrumID: ~2817~; scans: ~7241~
35	SASH3_MOUSE	SAM and SH3 domain-containing protein 3 OS=Mus musculus GN=Sash3 PE=1 SV=2	201	41811	22	9	2	1	806	1	1	1	588.722	1175.43	2	1175.43	-0.0004	1	14.25	0.18	R	SSSFKDFAK	S	2 Phospho (ST)	0.022000000.0			File: ~D:¥Q_Exactive_result¥160608_kosako_3sample¥raw_data¥160411_06_1_wt_minus.raw~; SpectrumID: ~4623~; scans: ~10508~
35	SASH3_MOUSE	SAM and SH3 domain-containing protein 3 OS=Mus musculus GN=Sash3 PE=1 SV=2	201	41811	22	9	2	1	807	1	1	1	588.723	1175.43	2	1175.43	0.0007	1	12.44	0.29	R	SSSFKDFAK	S	2 Phospho (ST)	0.022000000.0			File: ~D:¥Q_Exactive_result¥160608_kosako_3sample¥raw_data¥160411_06_1_wt_minus.raw~; SpectrumID: ~4675~; scans: ~10614~
35	SASH3_MOUSE	SAM and SH3 domain-containing protein 3 OS=Mus musculus GN=Sash3 PE=1 SV=2	201	41811	22	9	2	1	808	1	1	1	588.723	1175.43	2	1175.43	0.0014	1	9.52	0.59	R	SSSFKDFAK	S	2 Phospho (ST)	0.022000000.0			File: ~D:¥Q_Exactive_result¥160608_kosako_3sample¥raw_data¥160411_06_1_wt_minus.raw~; SpectrumID: ~4602~; scans: ~10459~
35	SASH3_MOUSE	SAM and SH3 domain-containing protein 3 OS=Mus musculus GN=Sash3 PE=1 SV=2	201	41811	22	9	2	1	809	1	1	1	588.725	1175.43	2	1175.43	0.0048	1	10.62	0.46	R	SSSFKDFAK	S	2 Phospho (ST)	0.022000000.0			File: ~D:¥Q_Exactive_result¥160608_kosako_3sample¥raw_data¥160411_06_1_wt_minus.raw~; SpectrumID: ~4650~; scans: ~10560~
35	SASH3_MOUSE	SAM and SH3 domain-containing protein 3 OS=Mus musculus GN=Sash3 PE=1 SV=2	201	41811	22	9	2	1	2588	1	1	1	565.281	1692.82	3	1692.82	-0.0019	2	6.13	4.5	K	LSLQRSSSFKDFAK	S	Phospho (ST)	0.00000002000000.0			File: ~D:¥Q_Exactive_result¥160608_kosako_3sample¥raw_data¥160411_06_1_wt_minus.raw~; SpectrumID: ~5223~; scans: ~11782~
35	SASH3_MOUSE	SAM and SH3 domain-containing protein 3 OS=Mus musculus GN=Sash3 PE=1 SV=2	201	41811	22	9	2	1	2589	1	1	1	565.282	1692.82	3	1692.82	-0.0002	2	0.11	18	K	LSLQRSSSFKDFAK	S	Phospho (ST)	0.00000002000000.0			File: ~D:¥Q_Exactive_result¥160608_kosako_3sample¥raw_data¥160411_06_1_wt_minus.raw~; SpectrumID: ~5205~; scans: ~11735~
35	SASH3_MOUSE	SAM and SH3 domain-containing protein 3 OS=Mus musculus GN=Sash3 PE=1 SV=2	201	41811	22	9	2	1	2995	1	1	1	591.937	1772.79	3	1772.79	0.0006	2	17.77	0.33	K	LSLQRSSSFKDFAK	S	2 Phospho (ST)	0.00000022000000.0			File: ~D:¥Q_Exactive_result¥160608_kosako_3sample¥raw_data¥160411_06_1_wt_minus.raw~; SpectrumID: ~6052~; scans: ~13391~
35	SASH3_MOUSE	SAM and SH3 domain-containing protein 3 OS=Mus musculus GN=Sash3 PE=1 SV=2	201	41811	22	9	2	1	2996	1	1	1	591.938	1772.79	3	1772.79	0.0019	2	19.85	0.21	K	LSLQRSSSFKDFAK	S	2 Phospho (ST)	0.00000022000000.0			File: ~D:¥Q_Exactive_result¥160608_kosako_3sample¥raw_data¥160411_06_1_wt_minus.raw~; SpectrumID: ~6096~; scans: ~13457~
36	PCBP1_MOUSE	Poly(rC)-binding protein 1 OS=Mus musculus GN=Pcbp1 PE=1 SV=1	200	37987	8	7	2	2	5518	1	1	1	1020.49	2038.96	2	2038.96	0.0006	0	18.08	0.34	K	QICLVMLETLSQSPQGR	V	Phospho (ST)	0.00000000000020000.0			File: ~D:¥Q_Exactive_result¥160608_kosako_3sample¥raw_data¥160411_06_1_wt_minus.raw~; SpectrumID: ~13635~; scans: ~26108~
36	PCBP1_MOUSE	Poly(rC)-binding protein 1 OS=Mus musculus GN=Pcbp1 PE=1 SV=1	200	37987	8	7	2	2	5519	1	1	1	680.66	2038.96	3	2038.96	0.0013	0	45.2	0.00066	K	QICLVMLETLSQSPQGR	V	Phospho (ST)	0.00000000000020000.0			File: ~D:¥Q_Exactive_result¥160608_kosako_3sample¥raw_data¥160411_06_1_wt_minus.raw~; SpectrumID: ~13702~; scans: ~26195~
36	PCBP1_MOUSE	Poly(rC)-binding protein 1 OS=Mus musculus GN=Pcbp1 PE=1 SV=1	200	37987	8	7	2	2	5520	1	1	1	680.66	2038.96	3	2038.96	0.0016	0	35.83	0.0057	K	QICLVMLETLSQSPQGR	V	Phospho (ST)	0.00000000000020000.0			File: ~D:¥Q_Exactive_result¥160608_kosako_3sample¥raw_data¥160411_06_1_wt_minus.raw~; SpectrumID: ~13574~; scans: ~26028~
36	PCBP1_MOUSE	Poly(rC)-binding protein 1 OS=Mus musculus GN=Pcbp1 PE=1 SV=1	200	37987	8	7	2	2	5521	1	1	1	680.661	2038.96	3	2038.96	0.0018	0	50.63	0.00019	K	QICLVMLETLSQSPQGR	V	Phospho (ST)	0.00000000000020000.0			File: ~D:¥Q_Exactive_result¥160608_kosako_3sample¥raw_data¥160411_06_1_wt_minus.raw~; SpectrumID: ~13637~; scans: ~26111~
36	PCBP1_MOUSE	Poly(rC)-binding protein 1 OS=Mus musculus GN=Pcbp1 PE=1 SV=1	200	37987	8	7	2	2	5522	1	1	1	680.661	2038.96	3	2038.96	0.0022	0	50.56	0.00019	K	QICLVMLETLSQSPQGR	V	Phospho (ST)	0.00000000000020000.0			File: ~D:¥Q_Exactive_result¥160608_kosako_3sample¥raw_data¥160411_06_1_wt_minus.raw~; SpectrumID: ~13771~; scans: ~26282~
36	PCBP1_MOUSE	Poly(rC)-binding protein 1 OS=Mus musculus GN=Pcbp1 PE=1 SV=1	200	37987	8	7	2	2	11779	1	1	1	852.388	2554.14	3	2554.14	0.0004	0	37.23	0.0056	R	VMTIPYQPMPASSPVICAGGQDR	C	Phospho (ST)	0.00000000000020000000000.0			File: ~D:¥Q_Exactive_result¥160608_kosako_3sample¥raw_data¥160411_06_1_wt_minus.raw~; SpectrumID: ~10593~; scans: ~21104~
36	PCBP1_MOUSE	Poly(rC)-binding protein 1 OS=Mus musculus GN=Pcbp1 PE=1 SV=1	200	37987	8	7	2	2	11780	1	1	1	852.389	2554.14	3	2554.14	0.0028	0	39.96	0.003	R	VMTIPYQPMPASSPVICAGGQDR	C	Phospho (ST)	0.00000000000020000000000.0			File: ~D:¥Q_Exactive_result¥160608_kosako_3sample¥raw_data¥160411_06_1_wt_minus.raw~; SpectrumID: ~10565~; scans: ~21049~
36	PCBP1_MOUSE	Poly(rC)-binding protein 1 OS=Mus musculus GN=Pcbp1 PE=1 SV=1	200	37987	8	7	2	2	11781	1	1	1	852.392	2554.15	3	2554.14	0.011	0	27.26	0.056	R	VMTIPYQPMPASSPVICAGGQDR	C	Phospho (ST)	0.00000000000020000000000.0			File: ~D:¥Q_Exactive_result¥160608_kosako_3sample¥raw_data¥160411_06_1_wt_minus.raw~; SpectrumID: ~10532~; scans: ~20991~
37	KAP0_MOUSE	cAMP-dependent protein kinase type I-alpha regulatory subunit OS=Mus musculus GN=Prkar1a PE=1 SV=3	199	43443	33	5	3	2	5742	1	1	1	686.324	2055.95	3	2055.95	-0.0022	1	27.3	0.044	R	TDSREDEISPPPPNPVVK	G	Phospho (ST)	0.000000002000000000.0			File: ~D:¥Q_Exactive_result¥160608_kosako_3sample¥raw_data¥160411_06_1_wt_minus.raw~; SpectrumID: ~4833~; scans: ~10973~
37	KAP0_MOUSE	cAMP-dependent protein kinase type I-alpha regulatory subunit OS=Mus musculus GN=Prkar1a PE=1 SV=3	199	43443	33	5	3	2	5744	1	1	1	686.324	2055.95	3	2055.95	-0.0006	1	29.95	0.024	R	TDSREDEISPPPPNPVVK	G	Phospho (ST)	0.000000002000000000.0			File: ~D:¥Q_Exactive_result¥160608_kosako_3sample¥raw_data¥160411_06_1_wt_minus.raw~; SpectrumID: ~4764~; scans: ~10821~
37	KAP0_MOUSE	cAMP-dependent protein kinase type I-alpha regulatory subunit OS=Mus musculus GN=Prkar1a PE=1 SV=3	199	43443	33	5	3	2	5745	1	1	1	686.324	2055.95	3	2055.95	0	1	21.84	0.15	R	TDSREDEISPPPPNPVVK	G	Phospho (ST)	0.000000002000000000.0			File: ~D:¥Q_Exactive_result¥160608_kosako_3sample¥raw_data¥160411_06_1_wt_minus.raw~; SpectrumID: ~4786~; scans: ~10871~
37	KAP0_MOUSE	cAMP-dependent protein kinase type I-alpha regulatory subunit OS=Mus musculus GN=Prkar1a PE=1 SV=3	199	43443	33	5	3	2	5746	1	1	1	686.324	2055.95	3	2055.95	0.0003	1	25.57	0.063	R	TDSREDEISPPPPNPVVK	G	Phospho (ST)	0.000000002000000000.0			File: ~D:¥Q_Exactive_result¥160608_kosako_3sample¥raw_data¥160411_06_1_wt_minus.raw~; SpectrumID: ~4727~; scans: ~10726~
37	KAP0_MOUSE	cAMP-dependent protein kinase type I-alpha regulatory subunit OS=Mus musculus GN=Prkar1a PE=1 SV=3	199	43443	33	5	3	2	5747	1	1	1	686.325	2055.95	3	2055.95	0.0009	1	20.64	0.2	R	TDSREDEISPPPPNPVVK	G	Phospho (ST)	0.000000002000000000.0			File: ~D:¥Q_Exactive_result¥160608_kosako_3sample¥raw_data¥160411_06_1_wt_minus.raw~; SpectrumID: ~4864~; scans: ~11029~
37	KAP0_MOUSE	cAMP-dependent protein kinase type I-alpha regulatory subunit OS=Mus musculus GN=Prkar1a PE=1 SV=3	199	43443	33	5	3	2	5748	1	1	1	686.325	2055.95	3	2055.95	0.0011	1	5.82	5.8	R	TDSREDEISPPPPNPVVK	G	Phospho (ST)	0.000000002000000000.0			File: ~D:¥Q_Exactive_result¥160608_kosako_3sample¥raw_data¥160411_06_1_wt_minus.raw~; SpectrumID: ~4706~; scans: ~10676~
37	KAP0_MOUSE	cAMP-dependent protein kinase type I-alpha regulatory subunit OS=Mus musculus GN=Prkar1a PE=1 SV=3	199	43443	33	5	3	2	5749	1	1	1	686.325	2055.95	3	2055.95	0.0014	1	15.98	0.56	R	TDSREDEISPPPPNPVVK	G	Phospho (ST)	0.000000002000000000.0			File: ~D:¥Q_Exactive_result¥160608_kosako_3sample¥raw_data¥160411_06_1_wt_minus.raw~; SpectrumID: ~4889~; scans: ~11082~
37	KAP0_MOUSE	cAMP-dependent protein kinase type I-alpha regulatory subunit OS=Mus musculus GN=Prkar1a PE=1 SV=3	199	43443	33	5	3	2	5750	1	1	1	686.325	2055.95	3	2055.95	0.0016	1	28.86	0.029	R	TDSREDEISPPPPNPVVK	G	Phospho (ST)	0.000000002000000000.0			File: ~D:¥Q_Exactive_result¥160608_kosako_3sample¥raw_data¥160411_06_1_wt_minus.raw~; SpectrumID: ~4809~; scans: ~10921~
37	KAP0_MOUSE	cAMP-dependent protein kinase type I-alpha regulatory subunit OS=Mus musculus GN=Prkar1a PE=1 SV=3	199	43443	33	5	3	2	5751	1	1	1	686.325	2055.95	3	2055.95	0.0018	1	26.67	0.048	R	TDSREDEISPPPPNPVVK	G	Phospho (ST)	0.000000002000000000.0			File: ~D:¥Q_Exactive_result¥160608_kosako_3sample¥raw_data¥160411_06_1_wt_minus.raw~; SpectrumID: ~4744~; scans: ~10772~
37	KAP0_MOUSE	cAMP-dependent protein kinase type I-alpha regulatory subunit OS=Mus musculus GN=Prkar1a PE=1 SV=3	199	43443	33	5	3	2	5752	1	1	1	686.327	2055.96	3	2055.95	0.0079	1	5.24	7	R	TDSREDEISPPPPNPVVK	G	Phospho (ST)	0.000000002000000000.0			File: ~D:¥Q_Exactive_result¥160608_kosako_3sample¥raw_data¥160411_06_1_wt_minus.raw~; SpectrumID: ~4919~; scans: ~11139~
37	KAP0_MOUSE	cAMP-dependent protein kinase type I-alpha regulatory subunit OS=Mus musculus GN=Prkar1a PE=1 SV=3	199	43443	33	5	3	2	8422	1	1	1	757.365	2269.07	3	2269.07	0.0001	2	12.47	1.3	R	TDSREDEISPPPPNPVVKGR	R	Phospho (ST)	0.00000000200000000000.0			File: ~D:¥Q_Exactive_result¥160608_kosako_3sample¥raw_data¥160411_06_1_wt_minus.raw~; SpectrumID: ~3587~; scans: ~8669~
37	KAP0_MOUSE	cAMP-dependent protein kinase type I-alpha regulatory subunit OS=Mus musculus GN=Prkar1a PE=1 SV=3	199	43443	33	5	3	2	10956	1	1	1	621.808	2483.2	4	2483.21	-0.0034	2	1.95	14	K	TGIRTDSREDEISPPPPNPVVK	G	Phospho (ST)	0.0000000000002000000000.0			File: ~D:¥Q_Exactive_result¥160608_kosako_3sample¥raw_data¥160411_06_1_wt_minus.raw~; SpectrumID: ~4997~; scans: ~11281~
37	KAP0_MOUSE	cAMP-dependent protein kinase type I-alpha regulatory subunit OS=Mus musculus GN=Prkar1a PE=1 SV=3	199	43443	33	5	3	2	10957	1	1	1	828.742	2483.2	3	2483.21	-0.0023	2	10.78	1.7	K	TGIRTDSREDEISPPPPNPVVK	G	Phospho (ST)	0.0000000000002000000000.0			File: ~D:¥Q_Exactive_result¥160608_kosako_3sample¥raw_data¥160411_06_1_wt_minus.raw~; SpectrumID: ~5051~; scans: ~11375~
37	KAP0_MOUSE	cAMP-dependent protein kinase type I-alpha regulatory subunit OS=Mus musculus GN=Prkar1a PE=1 SV=3	199	43443	33	5	3	2	10958	1	1	1	621.808	2483.2	4	2483.21	-0.0014	2	4.38	7.6	K	TGIRTDSREDEISPPPPNPVVK	G	Phospho (ST)	0.0000000000002000000000.0			File: ~D:¥Q_Exactive_result¥160608_kosako_3sample¥raw_data¥160411_06_1_wt_minus.raw~; SpectrumID: ~4719~; scans: ~10707~
37	KAP0_MOUSE	cAMP-dependent protein kinase type I-alpha regulatory subunit OS=Mus musculus GN=Prkar1a PE=1 SV=3	199	43443	33	5	3	2	10959	1	1	1	828.742	2483.2	3	2483.21	-0.0012	2	21.56	0.14	K	TGIRTDSREDEISPPPPNPVVK	G	Phospho (ST)	0.0000000000002000000000.0			File: ~D:¥Q_Exactive_result¥160608_kosako_3sample¥raw_data¥160411_06_1_wt_minus.raw~; SpectrumID: ~4758~; scans: ~10809~
37	KAP0_MOUSE	cAMP-dependent protein kinase type I-alpha regulatory subunit OS=Mus musculus GN=Prkar1a PE=1 SV=3	199	43443	33	5	3	2	10960	1	1	1	621.809	2483.21	4	2483.21	0.0001	2	15.07	0.66	K	TGIRTDSREDEISPPPPNPVVK	G	Phospho (ST)	0.0000000000002000000000.0			File: ~D:¥Q_Exactive_result¥160608_kosako_3sample¥raw_data¥160411_06_1_wt_minus.raw~; SpectrumID: ~4824~; scans: ~10953~
37	KAP0_MOUSE	cAMP-dependent protein kinase type I-alpha regulatory subunit OS=Mus musculus GN=Prkar1a PE=1 SV=3	199	43443	33	5	3	2	10961	1	1	1	828.743	2483.21	3	2483.21	0.0003	2	17.81	0.35	K	TGIRTDSREDEISPPPPNPVVK	G	Phospho (ST)	0.0000000000002000000000.0			File: ~D:¥Q_Exactive_result¥160608_kosako_3sample¥raw_data¥160411_06_1_wt_minus.raw~; SpectrumID: ~4778~; scans: ~10857~
37	KAP0_MOUSE	cAMP-dependent protein kinase type I-alpha regulatory subunit OS=Mus musculus GN=Prkar1a PE=1 SV=3	199	43443	33	5	3	2	10962	1	1	1	621.809	2483.21	4	2483.21	0.0005	2	20.89	0.17	K	TGIRTDSREDEISPPPPNPVVK	G	Phospho (ST)	0.0000000000002000000000.0			File: ~D:¥Q_Exactive_result¥160608_kosako_3sample¥raw_data¥160411_06_1_wt_minus.raw~; SpectrumID: ~4757~; scans: ~10803~
37	KAP0_MOUSE	cAMP-dependent protein kinase type I-alpha regulatory subunit OS=Mus musculus GN=Prkar1a PE=1 SV=3	199	43443	33	5	3	2	10963	1	1	1	621.809	2483.21	4	2483.21	0.0005	2	18.31	0.31	K	TGIRTDSREDEISPPPPNPVVK	G	Phospho (ST)	0.0000000000002000000000.0			File: ~D:¥Q_Exactive_result¥160608_kosako_3sample¥raw_data¥160411_06_1_wt_minus.raw~; SpectrumID: ~4776~; scans: ~10850~
37	KAP0_MOUSE	cAMP-dependent protein kinase type I-alpha regulatory subunit OS=Mus musculus GN=Prkar1a PE=1 SV=3	199	43443	33	5	3	2	10964	1	1	1	828.743	2483.21	3	2483.21	0.0007	2	23.23	0.1	K	TGIRTDSREDEISPPPPNPVVK	G	Phospho (ST)	0.0000000000002000000000.0			File: ~D:¥Q_Exactive_result¥160608_kosako_3sample¥raw_data¥160411_06_1_wt_minus.raw~; SpectrumID: ~4881~; scans: ~11067~
37	KAP0_MOUSE	cAMP-dependent protein kinase type I-alpha regulatory subunit OS=Mus musculus GN=Prkar1a PE=1 SV=3	199	43443	33	5	3	2	10965	1	1	1	828.743	2483.21	3	2483.21	0.0007	2	24.32	0.078	K	TGIRTDSREDEISPPPPNPVVK	G	Phospho (ST)	0.0000000000002000000000.0			File: ~D:¥Q_Exactive_result¥160608_kosako_3sample¥raw_data¥160411_06_1_wt_minus.raw~; SpectrumID: ~4800~; scans: ~10907~
37	KAP0_MOUSE	cAMP-dependent protein kinase type I-alpha regulatory subunit OS=Mus musculus GN=Prkar1a PE=1 SV=3	199	43443	33	5	3	2	10966	1	1	1	621.809	2483.21	4	2483.21	0.0008	2	18.43	0.3	K	TGIRTDSREDEISPPPPNPVVK	G	Phospho (ST)	0.0000000000002000000000.0			File: ~D:¥Q_Exactive_result¥160608_kosako_3sample¥raw_data¥160411_06_1_wt_minus.raw~; SpectrumID: ~4903~; scans: ~11112~
37	KAP0_MOUSE	cAMP-dependent protein kinase type I-alpha regulatory subunit OS=Mus musculus GN=Prkar1a PE=1 SV=3	199	43443	33	5	3	2	10967	1	1	1	828.743	2483.21	3	2483.21	0.001	2	17.27	0.4	K	TGIRTDSREDEISPPPPNPVVK	G	Phospho (ST)	0.0000000000002000000000.0			File: ~D:¥Q_Exactive_result¥160608_kosako_3sample¥raw_data¥160411_06_1_wt_minus.raw~; SpectrumID: ~4739~; scans: ~10762~
37	KAP0_MOUSE	cAMP-dependent protein kinase type I-alpha regulatory subunit OS=Mus musculus GN=Prkar1a PE=1 SV=3	199	43443	33	5	3	2	10968	1	1	1	828.743	2483.21	3	2483.21	0.001	2	21.54	0.15	K	TGIRTDSREDEISPPPPNPVVK	G	Phospho (ST)	0.0000000000002000000000.0			File: ~D:¥Q_Exactive_result¥160608_kosako_3sample¥raw_data¥160411_06_1_wt_minus.raw~; SpectrumID: ~4826~; scans: ~10959~
37	KAP0_MOUSE	cAMP-dependent protein kinase type I-alpha regulatory subunit OS=Mus musculus GN=Prkar1a PE=1 SV=3	199	43443	33	5	3	2	10969	1	1	1	621.809	2483.21	4	2483.21	0.0015	2	19.68	0.23	K	TGIRTDSREDEISPPPPNPVVK	G	Phospho (ST)	0.0000000000002000000000.0			File: ~D:¥Q_Exactive_result¥160608_kosako_3sample¥raw_data¥160411_06_1_wt_minus.raw~; SpectrumID: ~4737~; scans: ~10754~
37	KAP0_MOUSE	cAMP-dependent protein kinase type I-alpha regulatory subunit OS=Mus musculus GN=Prkar1a PE=1 SV=3	199	43443	33	5	3	2	10970	1	1	1	621.809	2483.21	4	2483.21	0.0017	2	14.26	0.79	K	TGIRTDSREDEISPPPPNPVVK	G	Phospho (ST)	0.0000000000002000000000.0			File: ~D:¥Q_Exactive_result¥160608_kosako_3sample¥raw_data¥160411_06_1_wt_minus.raw~; SpectrumID: ~4879~; scans: ~11061~
37	KAP0_MOUSE	cAMP-dependent protein kinase type I-alpha regulatory subunit OS=Mus musculus GN=Prkar1a PE=1 SV=3	199	43443	33	5	3	2	10971	1	1	1	621.809	2483.21	4	2483.21	0.0017	2	19.95	0.21	K	TGIRTDSREDEISPPPPNPVVK	G	Phospho (ST)	0.0000000000002000000000.0			File: ~D:¥Q_Exactive_result¥160608_kosako_3sample¥raw_data¥160411_06_1_wt_minus.raw~; SpectrumID: ~4797~; scans: ~10900~
37	KAP0_MOUSE	cAMP-dependent protein kinase type I-alpha regulatory subunit OS=Mus musculus GN=Prkar1a PE=1 SV=3	199	43443	33	5	3	2	10972	1	1	1	828.743	2483.21	3	2483.21	0.0018	2	13.91	0.86	K	TGIRTDSREDEISPPPPNPVVK	G	Phospho (ST)	0.0000000000002000000000.0			File: ~D:¥Q_Exactive_result¥160608_kosako_3sample¥raw_data¥160411_06_1_wt_minus.raw~; SpectrumID: ~4907~; scans: ~11119~
37	KAP0_MOUSE	cAMP-dependent protein kinase type I-alpha regulatory subunit OS=Mus musculus GN=Prkar1a PE=1 SV=3	199	43443	33	5	3	2	10973	1	1	1	621.809	2483.21	4	2483.21	0.002	2	28.01	0.034	K	TGIRTDSREDEISPPPPNPVVK	G	Phospho (ST)	0.0000000000002000000000.0			File: ~D:¥Q_Exactive_result¥160608_kosako_3sample¥raw_data¥160411_06_1_wt_minus.raw~; SpectrumID: ~4850~; scans: ~11006~
37	KAP0_MOUSE	cAMP-dependent protein kinase type I-alpha regulatory subunit OS=Mus musculus GN=Prkar1a PE=1 SV=3	199	43443	33	5	3	2	10974	1	1	1	828.743	2483.21	3	2483.21	0.0021	2	23.5	0.096	K	TGIRTDSREDEISPPPPNPVVK	G	Phospho (ST)	0.0000000000002000000000.0			File: ~D:¥Q_Exactive_result¥160608_kosako_3sample¥raw_data¥160411_06_1_wt_minus.raw~; SpectrumID: ~4855~; scans: ~11014~
37	KAP0_MOUSE	cAMP-dependent protein kinase type I-alpha regulatory subunit OS=Mus musculus GN=Prkar1a PE=1 SV=3	199	43443	33	5	3	2	10975	1	1	1	621.81	2483.21	4	2483.21	0.0037	2	15.81	0.56	K	TGIRTDSREDEISPPPPNPVVK	G	Phospho (ST)	0.0000000000002000000000.0			File: ~D:¥Q_Exactive_result¥160608_kosako_3sample¥raw_data¥160411_06_1_wt_minus.raw~; SpectrumID: ~4937~; scans: ~11171~
37	KAP0_MOUSE	cAMP-dependent protein kinase type I-alpha regulatory subunit OS=Mus musculus GN=Prkar1a PE=1 SV=3	199	43443	33	5	3	2	10977	1	1	1	621.81	2483.21	4	2483.21	0.0052	2	6.23	5	K	TGIRTDSREDEISPPPPNPVVK	G	Phospho (ST)	0.0000002000000000000000.0			File: ~D:¥Q_Exactive_result¥160608_kosako_3sample¥raw_data¥160411_06_1_wt_minus.raw~; SpectrumID: ~5035~; scans: ~11344~
37	KAP0_MOUSE	cAMP-dependent protein kinase type I-alpha regulatory subunit OS=Mus musculus GN=Prkar1a PE=1 SV=3	199	43443	33	5	3	2	10978	1	1	1	621.811	2483.21	4	2483.21	0.0083	2	13.92	0.83	K	TGIRTDSREDEISPPPPNPVVK	G	Phospho (ST)	0.0000000000002000000000.0			File: ~D:¥Q_Exactive_result¥160608_kosako_3sample¥raw_data¥160411_06_1_wt_minus.raw~; SpectrumID: ~4964~; scans: ~11224~
38	PSMD9_MOUSE	26S proteasome non-ATPase regulatory subunit 9 OS=Mus musculus GN=Psmd9 PE=1 SV=1	198	24876	5	4	2	1	1872	1	1	1	775.89	1549.77	2	1549.77	0.0004	0	67.48	3.1e-06	R	LASNSPVLPQAFAR	V	Phospho (ST)	0.00002000000000.0			File: ~D:¥Q_Exactive_result¥160608_kosako_3sample¥raw_data¥160411_06_1_wt_minus.raw~; SpectrumID: ~8482~; scans: ~17599~
38	PSMD9_MOUSE	26S proteasome non-ATPase regulatory subunit 9 OS=Mus musculus GN=Psmd9 PE=1 SV=1	198	24876	5	4	2	1	1873	1	1	1	775.89	1549.77	2	1549.77	0.0007	0	72.19	1e-06	R	LASNSPVLPQAFAR	V	Phospho (ST)	0.00002000000000.0			File: ~D:¥Q_Exactive_result¥160608_kosako_3sample¥raw_data¥160411_06_1_wt_minus.raw~; SpectrumID: ~8394~; scans: ~17468~
38	PSMD9_MOUSE	26S proteasome non-ATPase regulatory subunit 9 OS=Mus musculus GN=Psmd9 PE=1 SV=1	198	24876	5	4	2	1	1874	1	1	1	775.89	1549.77	2	1549.77	0.0008	0	36.96	0.0035	R	LASNSPVLPQAFAR	V	Phospho (ST)	0.00002000000000.0			File: ~D:¥Q_Exactive_result¥160608_kosako_3sample¥raw_data¥160411_06_1_wt_minus.raw~; SpectrumID: ~8360~; scans: ~17409~
38	PSMD9_MOUSE	26S proteasome non-ATPase regulatory subunit 9 OS=Mus musculus GN=Psmd9 PE=1 SV=1	198	24876	5	4	2	1	1875	1	1	1	775.89	1549.77	2	1549.77	0.001	0	66.45	3.9e-06	R	LASNSPVLPQAFAR	V	Phospho (ST)	0.00002000000000.0			File: ~D:¥Q_Exactive_result¥160608_kosako_3sample¥raw_data¥160411_06_1_wt_minus.raw~; SpectrumID: ~8435~; scans: ~17532~
38	PSMD9_MOUSE	26S proteasome non-ATPase regulatory subunit 9 OS=Mus musculus GN=Psmd9 PE=1 SV=1	198	24876	5	4	2	1	2635	1	1	1	569.63	1705.87	3	1705.87	0.0028	1	21.04	0.13	R	RLASNSPVLPQAFAR	V	Phospho (ST)	0.000002000000000.0			File: ~D:¥Q_Exactive_result¥160608_kosako_3sample¥raw_data¥160411_06_1_wt_minus.raw~; SpectrumID: ~6331~; scans: ~13984~
39	STK4_MOUSE	Serine/threonine-protein kinase 4 OS=Mus musculus GN=Stk4 PE=1 SV=1	197	55734	6	6	3	3	12714	1	1	1	880.313	2637.92	3	2637.92	-0.0049	0	34.1	0.0027	R	EVDQDDEENSEEDEMDSGTMVR	A	Phospho (ST)	0.0000000002000000000000.0			File: ~D:¥Q_Exactive_result¥160608_kosako_3sample¥raw_data¥160411_06_1_wt_minus.raw~; SpectrumID: ~6345~; scans: ~14008~
39	STK4_MOUSE	Serine/threonine-protein kinase 4 OS=Mus musculus GN=Stk4 PE=1 SV=1	197	55734	6	6	3	3	12715	1	1	1	880.317	2637.93	3	2637.92	0.0074	0	31.75	0.0055	R	EVDQDDEENSEEDEMDSGTMVR	A	Phospho (ST)	0.0000000002000000000000.0			File: ~D:¥Q_Exactive_result¥160608_kosako_3sample¥raw_data¥160411_06_1_wt_minus.raw~; SpectrumID: ~6372~; scans: ~14061~
39	STK4_MOUSE	Serine/threonine-protein kinase 4 OS=Mus musculus GN=Stk4 PE=1 SV=1	197	55734	6	6	3	3	18929	1	1	1	1127.1	3378.27	3	3378.28	-0.0106	1	43	0.00076	R	QEAQQREVDQDDEENSEEDEMDSGTMVR	A	Phospho (ST)	0.0000000000000002000000000000.0			File: ~D:¥Q_Exactive_result¥160608_kosako_3sample¥raw_data¥160411_06_1_wt_minus.raw~; SpectrumID: ~5253~; scans: ~11842~
39	STK4_MOUSE	Serine/threonine-protein kinase 4 OS=Mus musculus GN=Stk4 PE=1 SV=1	197	55734	6	6	3	3	18930	1	1	1	1127.1	3378.28	3	3378.28	0.0034	1	74.36	5.8e-07	R	QEAQQREVDQDDEENSEEDEMDSGTMVR	A	Phospho (ST)	0.0000000000000002000000000000.0			File: ~D:¥Q_Exactive_result¥160608_kosako_3sample¥raw_data¥160411_06_1_wt_minus.raw~; SpectrumID: ~5290~; scans: ~11902~
39	STK4_MOUSE	Serine/threonine-protein kinase 4 OS=Mus musculus GN=Stk4 PE=1 SV=1	197	55734	6	6	3	3	19860	1	1	1	884.602	3534.38	4	3534.38	0.0009	2	45.08	0.00073	K	RQEAQQREVDQDDEENSEEDEMDSGTMVR	A	Phospho (ST)	0.00000000000000002000000000000.0			File: ~D:¥Q_Exactive_result¥160608_kosako_3sample¥raw_data¥160411_06_1_wt_minus.raw~; SpectrumID: ~4335~; scans: ~9983~
39	STK4_MOUSE	Serine/threonine-protein kinase 4 OS=Mus musculus GN=Stk4 PE=1 SV=1	197	55734	6	6	3	3	19861	1	1	1	884.605	3534.39	4	3534.38	0.0129	2	52.51	0.00014	K	RQEAQQREVDQDDEENSEEDEMDSGTMVR	A	Phospho (ST)	0.00000000000000002000000000000.0			File: ~D:¥Q_Exactive_result¥160608_kosako_3sample¥raw_data¥160411_06_1_wt_minus.raw~; SpectrumID: ~4393~; scans: ~10059~
40	MFAP1_MOUSE	Microfibrillar-associated protein 1 OS=Mus musculus GN=Mfap1 PE=1 SV=1	189	51923	3	3	1	1	16196	1	1	1	992.765	2975.27	3	2975.27	0.0012	1	81.96	1.9e-07	R	SLAALDALNTDDENDEEEYEAWKVR	E	Phospho (ST)	0.0000000002000000000000000.0			File: ~D:¥Q_Exactive_result¥160608_kosako_3sample¥raw_data¥160411_06_1_wt_minus.raw~; SpectrumID: ~11468~; scans: ~22757~
40	MFAP1_MOUSE	Microfibrillar-associated protein 1 OS=Mus musculus GN=Mfap1 PE=1 SV=1	189	51923	3	3	1	1	16197	1	1	1	992.765	2975.27	3	2975.27	0.0025	1	65.82	7.6e-06	R	SLAALDALNTDDENDEEEYEAWKVR	E	Phospho (ST)	0.0000000002000000000000000.0			File: ~D:¥Q_Exactive_result¥160608_kosako_3sample¥raw_data¥160411_06_1_wt_minus.raw~; SpectrumID: ~11386~; scans: ~22630~
40	MFAP1_MOUSE	Microfibrillar-associated protein 1 OS=Mus musculus GN=Mfap1 PE=1 SV=1	189	51923	3	3	1	1	16198	1	1	1	992.766	2975.28	3	2975.27	0.0042	1	75.76	7.9e-07	R	SLAALDALNTDDENDEEEYEAWKVR	E	Phospho (ST)	0.0000000002000000000000000.0			File: ~D:¥Q_Exactive_result¥160608_kosako_3sample¥raw_data¥160411_06_1_wt_minus.raw~; SpectrumID: ~11422~; scans: ~22689~
41	RBP2_MOUSE	E3 SUMO-protein ligase RanBP2 OS=Mus musculus GN=Ranbp2 PE=1 SV=2	188	344727	5	3	3	1	12082	1	1	1	862.004	2582.99	3	2583	-0.0084	0	88.83	2.2e-08	K	NRPGYVSEEEEDDEDYEMAVK	K	Phospho (ST)	0.000000200000000000000.0			File: ~D:¥Q_Exactive_result¥160608_kosako_3sample¥raw_data¥160411_06_1_wt_minus.raw~; SpectrumID: ~6798~; scans: ~14870~
41	RBP2_MOUSE	E3 SUMO-protein ligase RanBP2 OS=Mus musculus GN=Ranbp2 PE=1 SV=2	188	344727	5	3	3	1	12083	1	1	1	862.006	2583	3	2583	-0.0024	0	78.8	2.3e-07	K	NRPGYVSEEEEDDEDYEMAVK	K	Phospho (ST)	0.000000200000000000000.0			File: ~D:¥Q_Exactive_result¥160608_kosako_3sample¥raw_data¥160411_06_1_wt_minus.raw~; SpectrumID: ~6748~; scans: ~14800~
41	RBP2_MOUSE	E3 SUMO-protein ligase RanBP2 OS=Mus musculus GN=Ranbp2 PE=1 SV=2	188	344727	5	3	3	1	12084	1	1	1	862.007	2583	3	2583	-0.0007	0	54.58	6.1e-05	K	NRPGYVSEEEEDDEDYEMAVK	K	Phospho (ST)	0.000000200000000000000.0			File: ~D:¥Q_Exactive_result¥160608_kosako_3sample¥raw_data¥160411_06_1_wt_minus.raw~; SpectrumID: ~6707~; scans: ~14736~
41	RBP2_MOUSE	E3 SUMO-protein ligase RanBP2 OS=Mus musculus GN=Ranbp2 PE=1 SV=2	188	344727	5	3	3	1	13495	1	1	1	904.707	2711.1	3	2711.09	0.0044	1	12.23	1.4	K	NRPGYVSEEEEDDEDYEMAVKK	L	Phospho (Y)	0.0000000000000003000000.0			File: ~D:¥Q_Exactive_result¥160608_kosako_3sample¥raw_data¥160411_06_1_wt_minus.raw~; SpectrumID: ~5703~; scans: ~12620~
41	RBP2_MOUSE	E3 SUMO-protein ligase RanBP2 OS=Mus musculus GN=Ranbp2 PE=1 SV=2	188	344727	5	3	3	1	22698	1	1	1	1037.23	4144.91	4	4144.88	0.0293	2	2.25	21	R	DVQEGRELLESFDSALQSVKSSVGGNDELSATFLETK	G	2 Phospho (ST)	0.0000000000000000000000000000000200020.0			File: ~D:¥Q_Exactive_result¥160608_kosako_3sample¥raw_data¥160411_06_1_wt_minus.raw~; SpectrumID: ~6067~; scans: ~13412~
42	1433E_MOUSE	14-3-3 protein epsilon OS=Mus musculus GN=Ywhae PE=1 SV=1	184	29326	7	5	2	1	5753	1	1	1	514.998	2055.96	4	2055.96	0.0036	2	14.78	0.74	K	LAEQAERYDEMVESMKK	V					File: ~D:¥Q_Exactive_result¥160608_kosako_3sample¥raw_data¥160411_06_1_wt_minus.raw~; SpectrumID: ~5860~; scans: ~12936~
42	1433E_MOUSE	14-3-3 protein epsilon OS=Mus musculus GN=Ywhae PE=1 SV=1	184	29326	7	5	2	1	19314	1	1	1	1151.16	3450.47	3	3450.46	0.0022	1	64.89	1.1e-05	R	DNLTLWTSDMQGDGEEQNKEALQDVEDENQ	-					File: ~D:¥Q_Exactive_result¥160608_kosako_3sample¥raw_data¥160411_06_1_wt_minus.raw~; SpectrumID: ~11811~; scans: ~23365~
42	1433E_MOUSE	14-3-3 protein epsilon OS=Mus musculus GN=Ywhae PE=1 SV=1	184	29326	7	5	2	1	19315	1	1	1	1151.16	3450.47	3	3450.46	0.0026	1	31.79	0.022	R	DNLTLWTSDMQGDGEEQNKEALQDVEDENQ	-					File: ~D:¥Q_Exactive_result¥160608_kosako_3sample¥raw_data¥160411_06_1_wt_minus.raw~; SpectrumID: ~11729~; scans: ~23202~
42	1433E_MOUSE	14-3-3 protein epsilon OS=Mus musculus GN=Ywhae PE=1 SV=1	184	29326	7	5	2	1	19316	1	1	1	1151.16	3450.47	3	3450.46	0.0037	1	54.93	0.00011	R	DNLTLWTSDMQGDGEEQNKEALQDVEDENQ	-					File: ~D:¥Q_Exactive_result¥160608_kosako_3sample¥raw_data¥160411_06_1_wt_minus.raw~; SpectrumID: ~11758~; scans: ~23258~
42	1433E_MOUSE	14-3-3 protein epsilon OS=Mus musculus GN=Ywhae PE=1 SV=1	184	29326	7	5	2	1	19317	1	1	1	1151.16	3450.47	3	3450.46	0.0062	1	55.15	0.0001	R	DNLTLWTSDMQGDGEEQNKEALQDVEDENQ	-					File: ~D:¥Q_Exactive_result¥160608_kosako_3sample¥raw_data¥160411_06_1_wt_minus.raw~; SpectrumID: ~11784~; scans: ~23311~
42	1433E_MOUSE	14-3-3 protein epsilon OS=Mus musculus GN=Ywhae PE=1 SV=1	184	29326	7	5	2	1	19443	1	1	1	1156.49	3466.46	3	3466.46	0.0019	1	33.56	0.013	R	DNLTLWTSDMQGDGEEQNKEALQDVEDENQ	-	Oxidation (M)	0.000000000100000000000000000000.0			File: ~D:¥Q_Exactive_result¥160608_kosako_3sample¥raw_data¥160411_06_1_wt_minus.raw~; SpectrumID: ~10627~; scans: ~21166~
42	1433E_MOUSE	14-3-3 protein epsilon OS=Mus musculus GN=Ywhae PE=1 SV=1	184	29326	7	5	2	1	19445	1	1	1	1156.5	3466.47	3	3466.46	0.0133	1	23.89	0.13	R	DNLTLWTSDMQGDGEEQNKEALQDVEDENQ	-	Oxidation (M)	0.000000000100000000000000000000.0			File: ~D:¥Q_Exactive_result¥160608_kosako_3sample¥raw_data¥160411_06_1_wt_minus.raw~; SpectrumID: ~10665~; scans: ~21228~
43	NPM_MOUSE	Nucleophosmin OS=Mus musculus GN=Npm1 PE=1 SV=1	183	32711	16	8	4	3	3580	1	1	1	618.31	1851.91	3	1851.92	-0.0073	2	2.43	11	K	MQASIEKGGSLPKVEAK	F	Phospho (ST)	0.00000000020000000.0			File: ~D:¥Q_Exactive_result¥160608_kosako_3sample¥raw_data¥160411_06_1_wt_minus.raw~; SpectrumID: ~3646~; scans: ~8763~
43	NPM_MOUSE	Nucleophosmin OS=Mus musculus GN=Npm1 PE=1 SV=1	183	32711	16	8	4	3	21001	1	1	1	934.727	3734.88	4	3734.88	-0.0036	2	24.7	0.049	R	TVSLGAGAKDELHIVEAEAMNYEGSPIKVTLATLK	M	Phospho (ST)	0.00000000000000000000000020000000000.0			File: ~D:¥Q_Exactive_result¥160608_kosako_3sample¥raw_data¥160411_06_1_wt_minus.raw~; SpectrumID: ~14888~; scans: ~27624~
43	NPM_MOUSE	Nucleophosmin OS=Mus musculus GN=Npm1 PE=1 SV=1	183	32711	16	8	4	3	21002	1	1	1	934.728	3734.88	4	3734.88	0.0003	2	24.61	0.048	R	TVSLGAGAKDELHIVEAEAMNYEGSPIKVTLATLK	M	Phospho (ST)	0.00000000000000000000000020000000000.0			File: ~D:¥Q_Exactive_result¥160608_kosako_3sample¥raw_data¥160411_06_1_wt_minus.raw~; SpectrumID: ~14809~; scans: ~27531~
43	NPM_MOUSE	Nucleophosmin OS=Mus musculus GN=Npm1 PE=1 SV=1	183	32711	16	8	4	3	21003	1	1	1	934.731	3734.9	4	3734.88	0.0116	2	20.79	0.1	R	TVSLGAGAKDELHIVEAEAMNYEGSPIKVTLATLK	M	Phospho (ST)	0.00000000000000000000000020000000000.0			File: ~D:¥Q_Exactive_result¥160608_kosako_3sample¥raw_data¥160411_06_1_wt_minus.raw~; SpectrumID: ~14972~; scans: ~27719~
43	NPM_MOUSE	Nucleophosmin OS=Mus musculus GN=Npm1 PE=1 SV=1	183	32711	16	8	4	3	21004	1	1	1	934.731	3734.9	4	3734.88	0.012	2	19.9	0.13	R	TVSLGAGAKDELHIVEAEAMNYEGSPIKVTLATLK	M	Phospho (ST)	0.00000000000000000000000020000000000.0			File: ~D:¥Q_Exactive_result¥160608_kosako_3sample¥raw_data¥160411_06_1_wt_minus.raw~; SpectrumID: ~14737~; scans: ~27444~
43	NPM_MOUSE	Nucleophosmin OS=Mus musculus GN=Npm1 PE=1 SV=1	183	32711	16	8	4	3	21146	1	1	1	938.727	3750.88	4	3750.88	-0.0004	2	4.37	6.8	R	TVSLGAGAKDELHIVEAEAMNYEGSPIKVTLATLK	M	Oxidation (M); Phospho (ST)	0.00000000000000000001000020000000000.0			File: ~D:¥Q_Exactive_result¥160608_kosako_3sample¥raw_data¥160411_06_1_wt_minus.raw~; SpectrumID: ~13772~; scans: ~26283~
43	NPM_MOUSE	Nucleophosmin OS=Mus musculus GN=Npm1 PE=1 SV=1	183	32711	16	8	4	3	21147	1	1	1	938.728	3750.88	4	3750.88	0.0049	2	12.19	1.1	R	TVSLGAGAKDELHIVEAEAMNYEGSPIKVTLATLK	M	Oxidation (M); Phospho (Y)	0.00000000000000000001030000000000000.0			File: ~D:¥Q_Exactive_result¥160608_kosako_3sample¥raw_data¥160411_06_1_wt_minus.raw~; SpectrumID: ~13707~; scans: ~26201~
43	NPM_MOUSE	Nucleophosmin OS=Mus musculus GN=Npm1 PE=1 SV=1	183	32711	16	8	4	3	22626	1	1	1	1033.96	4131.79	4	4131.79	0.0001	1	43.62	0.0014	K	CGSGPVHISGQHLVAVEEDAESEDEDEEDVKLLGMSGK	R	Phospho (ST)	0.00000000000000000000020000000000000000.0			File: ~D:¥Q_Exactive_result¥160608_kosako_3sample¥raw_data¥160411_06_1_wt_minus.raw~; SpectrumID: ~9368~; scans: ~19044~
43	NPM_MOUSE	Nucleophosmin OS=Mus musculus GN=Npm1 PE=1 SV=1	183	32711	16	8	4	3	22627	1	1	1	1033.96	4131.79	4	4131.79	0.0015	1	37.29	0.006	K	CGSGPVHISGQHLVAVEEDAESEDEDEEDVKLLGMSGK	R	Phospho (ST)	0.00000000000000000000020000000000000000.0			File: ~D:¥Q_Exactive_result¥160608_kosako_3sample¥raw_data¥160411_06_1_wt_minus.raw~; SpectrumID: ~9404~; scans: ~19103~
43	NPM_MOUSE	Nucleophosmin OS=Mus musculus GN=Npm1 PE=1 SV=1	183	32711	16	8	4	3	22628	1	1	1	1033.96	4131.8	4	4131.79	0.003	1	19.98	0.33	K	CGSGPVHISGQHLVAVEEDAESEDEDEEDVKLLGMSGK	R	Phospho (ST)	0.00000000000000000000020000000000000000.0			File: ~D:¥Q_Exactive_result¥160608_kosako_3sample¥raw_data¥160411_06_1_wt_minus.raw~; SpectrumID: ~9436~; scans: ~19160~
43	NPM_MOUSE	Nucleophosmin OS=Mus musculus GN=Npm1 PE=1 SV=1	183	32711	16	8	4	3	22629	1	1	1	1033.96	4131.8	4	4131.79	0.0059	1	39.72	0.0035	K	CGSGPVHISGQHLVAVEEDAESEDEDEEDVKLLGMSGK	R	Phospho (ST)	0.00000000000000000000020000000000000000.0			File: ~D:¥Q_Exactive_result¥160608_kosako_3sample¥raw_data¥160411_06_1_wt_minus.raw~; SpectrumID: ~9331~; scans: ~18984~
43	NPM_MOUSE	Nucleophosmin OS=Mus musculus GN=Npm1 PE=1 SV=1	183	32711	16	8	4	3	23165	1	1	1	1072.98	4287.88	4	4287.89	-0.0097	2	28.96	0.044	K	CGSGPVHISGQHLVAVEEDAESEDEDEEDVKLLGMSGKR	S	Phospho (ST)	0.000000000000000000000200000000000000000.0			File: ~D:¥Q_Exactive_result¥160608_kosako_3sample¥raw_data¥160411_06_1_wt_minus.raw~; SpectrumID: ~8428~; scans: ~17520~
43	NPM_MOUSE	Nucleophosmin OS=Mus musculus GN=Npm1 PE=1 SV=1	183	32711	16	8	4	3	23166	1	1	1	1072.98	4287.89	4	4287.89	-0.0014	2	29.71	0.037	K	CGSGPVHISGQHLVAVEEDAESEDEDEEDVKLLGMSGKR	S	Phospho (ST)	0.000000000000000000000200000000000000000.0			File: ~D:¥Q_Exactive_result¥160608_kosako_3sample¥raw_data¥160411_06_1_wt_minus.raw~; SpectrumID: ~8521~; scans: ~17657~
43	NPM_MOUSE	Nucleophosmin OS=Mus musculus GN=Npm1 PE=1 SV=1	183	32711	16	8	4	3	23167	1	1	1	1072.98	4287.9	4	4287.89	0.0025	2	32.59	0.019	K	CGSGPVHISGQHLVAVEEDAESEDEDEEDVKLLGMSGKR	S	Phospho (ST)	0.000000000000000000000200000000000000000.0			File: ~D:¥Q_Exactive_result¥160608_kosako_3sample¥raw_data¥160411_06_1_wt_minus.raw~; SpectrumID: ~8475~; scans: ~17589~
43	NPM_MOUSE	Nucleophosmin OS=Mus musculus GN=Npm1 PE=1 SV=1	183	32711	16	8	4	3	23168	1	1	1	1072.98	4287.9	4	4287.89	0.0035	2	16.4	0.79	K	CGSGPVHISGQHLVAVEEDAESEDEDEEDVKLLGMSGKR	S	Phospho (ST)	0.000000000000000000000200000000000000000.0			File: ~D:¥Q_Exactive_result¥160608_kosako_3sample¥raw_data¥160411_06_1_wt_minus.raw~; SpectrumID: ~8585~; scans: ~17773~
43	NPM_MOUSE	Nucleophosmin OS=Mus musculus GN=Npm1 PE=1 SV=1	183	32711	16	8	4	3	23221	1	1	1	1076.98	4303.88	4	4303.89	-0.0135	2	20.36	0.3	K	CGSGPVHISGQHLVAVEEDAESEDEDEEDVKLLGMSGKR	S	Oxidation (M); Phospho (ST)	0.000000000000000000000000000000000012000.0			File: ~D:¥Q_Exactive_result¥160608_kosako_3sample¥raw_data¥160411_06_1_wt_minus.raw~; SpectrumID: ~7730~; scans: ~16407~
44	H4_MOUSE	Histone H4 OS=Mus musculus GN=Hist1h4a PE=1 SV=2	182	11360	10	10	4	4	1189	1	1	1	442.59	1324.75	3	1324.75	0.0009	0	24.78	0.018	R	DNIQGITKPAIR	R					File: ~D:¥Q_Exactive_result¥160608_kosako_3sample¥raw_data¥160411_06_1_wt_minus.raw~; SpectrumID: ~3280~; scans: ~8101~
44	H4_MOUSE	Histone H4 OS=Mus musculus GN=Hist1h4a PE=1 SV=2	182	11360	10	10	4	4	1190	1	1	1	442.59	1324.75	3	1324.75	0.0011	0	35.33	0.0016	R	DNIQGITKPAIR	R					File: ~D:¥Q_Exactive_result¥160608_kosako_3sample¥raw_data¥160411_06_1_wt_minus.raw~; SpectrumID: ~3342~; scans: ~8213~
44	H4_MOUSE	Histone H4 OS=Mus musculus GN=Hist1h4a PE=1 SV=2	182	11360	10	10	4	4	1191	1	1	1	442.59	1324.75	3	1324.75	0.0015	0	40.73	0.00046	R	DNIQGITKPAIR	R					File: ~D:¥Q_Exactive_result¥160608_kosako_3sample¥raw_data¥160411_06_1_wt_minus.raw~; SpectrumID: ~3314~; scans: ~8159~
44	H4_MOUSE	Histone H4 OS=Mus musculus GN=Hist1h4a PE=1 SV=2	182	11360	10	10	4	4	1584	1	1	1	489.606	1465.8	3	1465.8	0.0008	1	25.59	0.02	K	TVTAMDVVYALKR	Q					File: ~D:¥Q_Exactive_result¥160608_kosako_3sample¥raw_data¥160411_06_1_wt_minus.raw~; SpectrumID: ~8836~; scans: ~18256~
44	H4_MOUSE	Histone H4 OS=Mus musculus GN=Hist1h4a PE=1 SV=2	182	11360	10	10	4	4	1630	1	1	1	494.623	1480.85	3	1480.85	-0.0002	1	20.12	0.05	R	DNIQGITKPAIRR	L					File: ~D:¥Q_Exactive_result¥160608_kosako_3sample¥raw_data¥160411_06_1_wt_minus.raw~; SpectrumID: ~2247~; scans: ~6169~
44	H4_MOUSE	Histone H4 OS=Mus musculus GN=Hist1h4a PE=1 SV=2	182	11360	10	10	4	4	1631	1	1	1	494.623	1480.85	3	1480.85	0.0008	1	37.52	0.00093	R	DNIQGITKPAIRR	L					File: ~D:¥Q_Exactive_result¥160608_kosako_3sample¥raw_data¥160411_06_1_wt_minus.raw~; SpectrumID: ~2207~; scans: ~6073~
44	H4_MOUSE	Histone H4 OS=Mus musculus GN=Hist1h4a PE=1 SV=2	182	11360	10	10	4	4	1632	1	1	1	494.623	1480.85	3	1480.85	0.0009	1	31.61	0.0036	R	DNIQGITKPAIRR	L					File: ~D:¥Q_Exactive_result¥160608_kosako_3sample¥raw_data¥160411_06_1_wt_minus.raw~; SpectrumID: ~2227~; scans: ~6121~
44	H4_MOUSE	Histone H4 OS=Mus musculus GN=Hist1h4a PE=1 SV=2	182	11360	10	10	4	4	1633	1	1	1	494.624	1480.85	3	1480.85	0.0019	1	30.45	0.0046	R	DNIQGITKPAIRR	L					File: ~D:¥Q_Exactive_result¥160608_kosako_3sample¥raw_data¥160411_06_1_wt_minus.raw~; SpectrumID: ~2184~; scans: ~6022~
44	H4_MOUSE	Histone H4 OS=Mus musculus GN=Hist1h4a PE=1 SV=2	182	11360	10	10	4	4	3264	1	1	1	605.324	1812.95	3	1812.95	-0.0005	2	34.17	0.0041	K	RISGLIYEETRGVLK	V	Phospho (ST)	0.002000000000000.0			File: ~D:¥Q_Exactive_result¥160608_kosako_3sample¥raw_data¥160411_06_1_wt_minus.raw~; SpectrumID: ~9224~; scans: ~18830~
44	H4_MOUSE	Histone H4 OS=Mus musculus GN=Hist1h4a PE=1 SV=2	182	11360	10	10	4	4	3265	1	1	1	605.326	1812.95	3	1812.95	0.0052	2	31.57	0.0074	K	RISGLIYEETRGVLK	V	Phospho (ST)	0.002000000000000.0			File: ~D:¥Q_Exactive_result¥160608_kosako_3sample¥raw_data¥160411_06_1_wt_minus.raw~; SpectrumID: ~9167~; scans: ~18754~
45	ARI1A_MOUSE	AT-rich interactive domain-containing protein 1A OS=Mus musculus GN=Arid1a PE=1 SV=1	182	242852	6	4	3	1	4705	1	1	1	656.623	1966.85	3	1966.85	0.0008	0	74.88	6.4e-07	R	SHHAPMSPGSSGGGGQPLAR	T	Phospho (ST)	0.00000020000000000000.0			File: ~D:¥Q_Exactive_result¥160608_kosako_3sample¥raw_data¥160411_06_1_wt_minus.raw~; SpectrumID: ~1449~; scans: ~4764~
45	ARI1A_MOUSE	AT-rich interactive domain-containing protein 1A OS=Mus musculus GN=Arid1a PE=1 SV=1	182	242852	6	4	3	1	4706	1	1	1	656.623	1966.85	3	1966.85	0.0011	0	61.52	1.4e-05	R	SHHAPMSPGSSGGGGQPLAR	T	Phospho (ST)	0.00000020000000000000.0			File: ~D:¥Q_Exactive_result¥160608_kosako_3sample¥raw_data¥160411_06_1_wt_minus.raw~; SpectrumID: ~1473~; scans: ~4815~
45	ARI1A_MOUSE	AT-rich interactive domain-containing protein 1A OS=Mus musculus GN=Arid1a PE=1 SV=1	182	242852	6	4	3	1	4707	1	1	1	656.623	1966.85	3	1966.85	0.0013	0	51.32	0.00014	R	SHHAPMSPGSSGGGGQPLAR	T	Phospho (ST)	0.00000020000000000000.0			File: ~D:¥Q_Exactive_result¥160608_kosako_3sample¥raw_data¥160411_06_1_wt_minus.raw~; SpectrumID: ~1415~; scans: ~4705~
45	ARI1A_MOUSE	AT-rich interactive domain-containing protein 1A OS=Mus musculus GN=Arid1a PE=1 SV=1	182	242852	6	4	3	1	4708	1	1	1	656.623	1966.85	3	1966.85	0.0015	0	29.13	0.024	R	SHHAPMSPGSSGGGGQPLAR	T	Phospho (ST)	0.00000020000000000000.0			File: ~D:¥Q_Exactive_result¥160608_kosako_3sample¥raw_data¥160411_06_1_wt_minus.raw~; SpectrumID: ~1507~; scans: ~4872~
45	ARI1A_MOUSE	AT-rich interactive domain-containing protein 1A OS=Mus musculus GN=Arid1a PE=1 SV=1	182	242852	6	4	3	1	9400	1	1	1	782.685	2345.03	3	2345.03	-0.0005	1	26.8	0.055	R	SNSVGIQDAFPDGSDPTFQKR	N	Phospho (ST)	0.002000000000000000000.0			File: ~D:¥Q_Exactive_result¥160608_kosako_3sample¥raw_data¥160411_06_1_wt_minus.raw~; SpectrumID: ~8358~; scans: ~17406~
45	ARI1A_MOUSE	AT-rich interactive domain-containing protein 1A OS=Mus musculus GN=Arid1a PE=1 SV=1	182	242852	6	4	3	1	23569	1	1	1	1114.22	4452.87	4	4452.86	0.0036	1	14.42	1.3	K	VYSPAHTEEEEEEHLDPKLEEEEEEGVGNDEEMAFLGK	D	Phospho (ST)	0.00000020000000000000000000000000000000.0			File: ~D:¥Q_Exactive_result¥160608_kosako_3sample¥raw_data¥160411_06_1_wt_minus.raw~; SpectrumID: ~10331~; scans: ~20676~
46	SAFB1_MOUSE	Scaffold attachment factor B1 OS=Mus musculus GN=Safb PE=1 SV=2	182	105553	16	8	4	3	615	1	1	1	544.773	1087.53	2	1087.53	0	1	4.57	3.9	R	SVVSFDKVK	E	Phospho (ST)	0.000200000.0			File: ~D:¥Q_Exactive_result¥160608_kosako_3sample¥raw_data¥160411_06_1_wt_minus.raw~; SpectrumID: ~4314~; scans: ~9955~
46	SAFB1_MOUSE	Scaffold attachment factor B1 OS=Mus musculus GN=Safb PE=1 SV=2	182	105553	16	8	4	3	616	1	1	1	544.773	1087.53	2	1087.53	0.0003	1	30.55	0.011	R	SVVSFDKVK	E	Phospho (ST)	0.000200000.0			File: ~D:¥Q_Exactive_result¥160608_kosako_3sample¥raw_data¥160411_06_1_wt_minus.raw~; SpectrumID: ~4428~; scans: ~10108~
46	SAFB1_MOUSE	Scaffold attachment factor B1 OS=Mus musculus GN=Safb PE=1 SV=2	182	105553	16	8	4	3	617	1	1	1	544.773	1087.53	2	1087.53	0.0008	1	35.77	0.0033	R	SVVSFDKVK	E	Phospho (ST)	0.000200000.0			File: ~D:¥Q_Exactive_result¥160608_kosako_3sample¥raw_data¥160411_06_1_wt_minus.raw~; SpectrumID: ~4372~; scans: ~10032~
46	SAFB1_MOUSE	Scaffold attachment factor B1 OS=Mus musculus GN=Safb PE=1 SV=2	182	105553	16	8	4	3	1526	1	0	1	730.86	1459.71	2	1459.71	-0.0015	2	24.79	0.057	R	SVVSFDKVKESR	K	Phospho (ST)	0.000200000000.0			File: ~D:¥Q_Exactive_result¥160608_kosako_3sample¥raw_data¥160411_06_1_wt_minus.raw~; SpectrumID: ~3436~; scans: ~8394~
46	SAFB1_MOUSE	Scaffold attachment factor B1 OS=Mus musculus GN=Safb PE=1 SV=2	182	105553	16	8	4	3	1527	1	1	1	487.576	1459.71	3	1459.71	-0.0002	2	10.16	1.6	R	SVVSFDKVKESR	K	Phospho (ST)	0.000200000000.0			File: ~D:¥Q_Exactive_result¥160608_kosako_3sample¥raw_data¥160411_06_1_wt_minus.raw~; SpectrumID: ~3354~; scans: ~8243~
46	SAFB1_MOUSE	Scaffold attachment factor B1 OS=Mus musculus GN=Safb PE=1 SV=2	182	105553	16	8	4	3	1528	1	1	1	487.577	1459.71	3	1459.71	0.0007	2	34.8	0.0056	R	SVVSFDKVKESR	K	Phospho (ST)	0.000200000000.0			File: ~D:¥Q_Exactive_result¥160608_kosako_3sample¥raw_data¥160411_06_1_wt_minus.raw~; SpectrumID: ~3381~; scans: ~8296~
46	SAFB1_MOUSE	Scaffold attachment factor B1 OS=Mus musculus GN=Safb PE=1 SV=2	182	105553	16	8	4	3	1529	1	1	1	487.577	1459.71	3	1459.71	0.0009	2	34.41	0.006	R	SVVSFDKVKESR	K	Phospho (ST)	0.000200000000.0			File: ~D:¥Q_Exactive_result¥160608_kosako_3sample¥raw_data¥160411_06_1_wt_minus.raw~; SpectrumID: ~3477~; scans: ~8469~
46	SAFB1_MOUSE	Scaffold attachment factor B1 OS=Mus musculus GN=Safb PE=1 SV=2	182	105553	16	8	4	3	1530	1	1	1	487.577	1459.71	3	1459.71	0.001	2	30.29	0.015	R	SVVSFDKVKESR	K	Phospho (ST)	0.000200000000.0			File: ~D:¥Q_Exactive_result¥160608_kosako_3sample¥raw_data¥160411_06_1_wt_minus.raw~; SpectrumID: ~3442~; scans: ~8408~
46	SAFB1_MOUSE	Scaffold attachment factor B1 OS=Mus musculus GN=Safb PE=1 SV=2	182	105553	16	8	4	3	1531	1	1	1	487.577	1459.71	3	1459.71	0.001	2	38.74	0.0022	R	SVVSFDKVKESR	K	Phospho (ST)	0.000200000000.0			File: ~D:¥Q_Exactive_result¥160608_kosako_3sample¥raw_data¥160411_06_1_wt_minus.raw~; SpectrumID: ~3411~; scans: ~8351~
46	SAFB1_MOUSE	Scaffold attachment factor B1 OS=Mus musculus GN=Safb PE=1 SV=2	182	105553	16	8	4	3	1532	1	1	1	730.862	1459.71	2	1459.71	0.0028	2	22.99	0.081	R	SVVSFDKVKESR	K	Phospho (ST)	0.000200000000.0			File: ~D:¥Q_Exactive_result¥160608_kosako_3sample¥raw_data¥160411_06_1_wt_minus.raw~; SpectrumID: ~3407~; scans: ~8338~
46	SAFB1_MOUSE	Scaffold attachment factor B1 OS=Mus musculus GN=Safb PE=1 SV=2	182	105553	16	8	4	3	2202	1	1	1	541.954	1622.84	3	1622.84	-0.0001	2	5.99	3.2	K	GVPVISVKTSGSKER	A	Phospho (ST)	0.000000000002000.0			File: ~D:¥Q_Exactive_result¥160608_kosako_3sample¥raw_data¥160411_06_1_wt_minus.raw~; SpectrumID: ~2394~; scans: ~6452~
46	SAFB1_MOUSE	Scaffold attachment factor B1 OS=Mus musculus GN=Safb PE=1 SV=2	182	105553	16	8	4	3	2203	1	1	1	541.954	1622.84	3	1622.84	0.0021	2	6.86	2.7	K	GVPVISVKTSGSKER	A	Phospho (ST)	0.000000000002000.0			File: ~D:¥Q_Exactive_result¥160608_kosako_3sample¥raw_data¥160411_06_1_wt_minus.raw~; SpectrumID: ~2357~; scans: ~6392~
46	SAFB1_MOUSE	Scaffold attachment factor B1 OS=Mus musculus GN=Safb PE=1 SV=2	182	105553	16	8	4	3	2204	1	1	1	541.955	1622.84	3	1622.84	0.003	2	11.95	0.84	K	GVPVISVKTSGSKER	A	Phospho (ST)	0.000000000002000.0			File: ~D:¥Q_Exactive_result¥160608_kosako_3sample¥raw_data¥160411_06_1_wt_minus.raw~; SpectrumID: ~2429~; scans: ~6511~
46	SAFB1_MOUSE	Scaffold attachment factor B1 OS=Mus musculus GN=Safb PE=1 SV=2	182	105553	16	8	4	3	6177	1	1	1	697.672	2089.99	3	2089.99	-0.0007	2	18.84	0.27	R	APTAALSPEPQDSKEDVKK	F	Phospho (ST)	0.0000002000000000000.0			File: ~D:¥Q_Exactive_result¥160608_kosako_3sample¥raw_data¥160411_06_1_wt_minus.raw~; SpectrumID: ~1847~; scans: ~5454~
46	SAFB1_MOUSE	Scaffold attachment factor B1 OS=Mus musculus GN=Safb PE=1 SV=2	182	105553	16	8	4	3	6178	1	1	1	697.672	2089.99	3	2089.99	0	2	45.15	0.00064	R	APTAALSPEPQDSKEDVKK	F	Phospho (ST)	0.0000002000000000000.0			File: ~D:¥Q_Exactive_result¥160608_kosako_3sample¥raw_data¥160411_06_1_wt_minus.raw~; SpectrumID: ~1775~; scans: ~5331~
46	SAFB1_MOUSE	Scaffold attachment factor B1 OS=Mus musculus GN=Safb PE=1 SV=2	182	105553	16	8	4	3	6179	1	1	1	697.672	2089.99	3	2089.99	0.0013	2	31.2	0.016	R	APTAALSPEPQDSKEDVKK	F	Phospho (ST)	0.0000002000000000000.0			File: ~D:¥Q_Exactive_result¥160608_kosako_3sample¥raw_data¥160411_06_1_wt_minus.raw~; SpectrumID: ~1812~; scans: ~5393~
47	H2A1F_MOUSE	Histone H2A type 1-F OS=Mus musculus GN=Hist1h2af PE=1 SV=3	179	14153	19	14	3	3	329	1	1	0	472.769	943.524	2	943.524	0.0001	0	23.11	0.05	R	AGLQFPVGR	V					File: ~D:¥Q_Exactive_result¥160608_kosako_3sample¥raw_data¥160411_06_1_wt_minus.raw~; SpectrumID: ~5698~; scans: ~12610~
47	H2A1F_MOUSE	Histone H2A type 1-F OS=Mus musculus GN=Hist1h2af PE=1 SV=3	179	14153	19	14	3	3	1169	1	1	1	434.233	1299.68	3	1299.68	-0.0015	1	25.93	0.035	R	NDEELNKLLGR	V					File: ~D:¥Q_Exactive_result¥160608_kosako_3sample¥raw_data¥160411_06_1_wt_minus.raw~; SpectrumID: ~5975~; scans: ~13262~
47	H2A1F_MOUSE	Histone H2A type 1-F OS=Mus musculus GN=Hist1h2af PE=1 SV=3	179	14153	19	14	3	3	1170	1	1	1	434.234	1299.68	3	1299.68	0.001	1	37.12	0.0025	R	NDEELNKLLGR	V					File: ~D:¥Q_Exactive_result¥160608_kosako_3sample¥raw_data¥160411_06_1_wt_minus.raw~; SpectrumID: ~6010~; scans: ~13325~
47	H2A1F_MOUSE	Histone H2A type 1-F OS=Mus musculus GN=Hist1h2af PE=1 SV=3	179	14153	19	14	3	3	6698	1	1	1	711.402	2131.18	3	2131.19	-0.002	2	2.23	2.4	R	HLQLAIRNDEELNKLLGR	V					File: ~D:¥Q_Exactive_result¥160608_kosako_3sample¥raw_data¥160411_06_1_wt_minus.raw~; SpectrumID: ~7674~; scans: ~16306~
47	H2A1F_MOUSE	Histone H2A type 1-F OS=Mus musculus GN=Hist1h2af PE=1 SV=3	179	14153	19	14	3	3	6699	1	1	1	711.403	2131.19	3	2131.19	-0.0005	2	10.7	0.31	R	HLQLAIRNDEELNKLLGR	V					File: ~D:¥Q_Exactive_result¥160608_kosako_3sample¥raw_data¥160411_06_1_wt_minus.raw~; SpectrumID: ~7778~; scans: ~16481~
47	H2A1F_MOUSE	Histone H2A type 1-F OS=Mus musculus GN=Hist1h2af PE=1 SV=3	179	14153	19	14	3	3	6700	1	1	1	533.804	2131.19	4	2131.19	-0.0004	2	13.16	0.17	R	HLQLAIRNDEELNKLLGR	V					File: ~D:¥Q_Exactive_result¥160608_kosako_3sample¥raw_data¥160411_06_1_wt_minus.raw~; SpectrumID: ~8772~; scans: ~18146~
47	H2A1F_MOUSE	Histone H2A type 1-F OS=Mus musculus GN=Hist1h2af PE=1 SV=3	179	14153	19	14	3	3	6701	1	1	1	533.804	2131.19	4	2131.19	0.0001	2	23.99	0.014	R	HLQLAIRNDEELNKLLGR	V					File: ~D:¥Q_Exactive_result¥160608_kosako_3sample¥raw_data¥160411_06_1_wt_minus.raw~; SpectrumID: ~7848~; scans: ~16584~
47	H2A1F_MOUSE	Histone H2A type 1-F OS=Mus musculus GN=Hist1h2af PE=1 SV=3	179	14153	19	14	3	3	6702	1	1	1	533.804	2131.19	4	2131.19	0.0003	2	19.84	0.037	R	HLQLAIRNDEELNKLLGR	V					File: ~D:¥Q_Exactive_result¥160608_kosako_3sample¥raw_data¥160411_06_1_wt_minus.raw~; SpectrumID: ~7662~; scans: ~16281~
47	H2A1F_MOUSE	Histone H2A type 1-F OS=Mus musculus GN=Hist1h2af PE=1 SV=3	179	14153	19	14	3	3	6703	1	1	1	533.804	2131.19	4	2131.19	0.0006	2	11.9	0.23	R	HLQLAIRNDEELNKLLGR	V					File: ~D:¥Q_Exactive_result¥160608_kosako_3sample¥raw_data¥160411_06_1_wt_minus.raw~; SpectrumID: ~8699~; scans: ~18011~
47	H2A1F_MOUSE	Histone H2A type 1-F OS=Mus musculus GN=Hist1h2af PE=1 SV=3	179	14153	19	14	3	3	6704	1	1	1	533.804	2131.19	4	2131.19	0.0006	2	28.27	0.0053	R	HLQLAIRNDEELNKLLGR	V					File: ~D:¥Q_Exactive_result¥160608_kosako_3sample¥raw_data¥160411_06_1_wt_minus.raw~; SpectrumID: ~7807~; scans: ~16520~
47	H2A1F_MOUSE	Histone H2A type 1-F OS=Mus musculus GN=Hist1h2af PE=1 SV=3	179	14153	19	14	3	3	6705	1	1	1	533.804	2131.19	4	2131.19	0.0008	2	23.83	0.015	R	HLQLAIRNDEELNKLLGR	V					File: ~D:¥Q_Exactive_result¥160608_kosako_3sample¥raw_data¥160411_06_1_wt_minus.raw~; SpectrumID: ~7719~; scans: ~16389~
47	H2A1F_MOUSE	Histone H2A type 1-F OS=Mus musculus GN=Hist1h2af PE=1 SV=3	179	14153	19	14	3	3	6706	1	1	1	533.804	2131.19	4	2131.19	0.0011	2	3.15	1.7	R	HLQLAIRNDEELNKLLGR	V					File: ~D:¥Q_Exactive_result¥160608_kosako_3sample¥raw_data¥160411_06_1_wt_minus.raw~; SpectrumID: ~7114~; scans: ~15344~
47	H2A1F_MOUSE	Histone H2A type 1-F OS=Mus musculus GN=Hist1h2af PE=1 SV=3	179	14153	19	14	3	3	6707	1	1	1	533.804	2131.19	4	2131.19	0.0011	2	20.88	0.029	R	HLQLAIRNDEELNKLLGR	V					File: ~D:¥Q_Exactive_result¥160608_kosako_3sample¥raw_data¥160411_06_1_wt_minus.raw~; SpectrumID: ~7893~; scans: ~16651~
47	H2A1F_MOUSE	Histone H2A type 1-F OS=Mus musculus GN=Hist1h2af PE=1 SV=3	179	14153	19	14	3	3	6708	1	1	1	533.804	2131.19	4	2131.19	0.0011	2	26.1	0.0087	R	HLQLAIRNDEELNKLLGR	V					File: ~D:¥Q_Exactive_result¥160608_kosako_3sample¥raw_data¥160411_06_1_wt_minus.raw~; SpectrumID: ~7758~; scans: ~16450~
47	H2A1F_MOUSE	Histone H2A type 1-F OS=Mus musculus GN=Hist1h2af PE=1 SV=3	179	14153	19	14	3	3	6709	1	1	1	533.804	2131.19	4	2131.19	0.0011	2	22.73	0.019	R	HLQLAIRNDEELNKLLGR	V					File: ~D:¥Q_Exactive_result¥160608_kosako_3sample¥raw_data¥160411_06_1_wt_minus.raw~; SpectrumID: ~7687~; scans: ~16333~
47	H2A1F_MOUSE	Histone H2A type 1-F OS=Mus musculus GN=Hist1h2af PE=1 SV=3	179	14153	19	14	3	3	6710	1	1	1	711.403	2131.19	3	2131.19	0.0013	2	44.94	0.00011	R	HLQLAIRNDEELNKLLGR	V					File: ~D:¥Q_Exactive_result¥160608_kosako_3sample¥raw_data¥160411_06_1_wt_minus.raw~; SpectrumID: ~7702~; scans: ~16359~
47	H2A1F_MOUSE	Histone H2A type 1-F OS=Mus musculus GN=Hist1h2af PE=1 SV=3	179	14153	19	14	3	3	6711	1	1	1	533.804	2131.19	4	2131.19	0.0013	2	23.26	0.017	R	HLQLAIRNDEELNKLLGR	V					File: ~D:¥Q_Exactive_result¥160608_kosako_3sample¥raw_data¥160411_06_1_wt_minus.raw~; SpectrumID: ~8729~; scans: ~18071~
47	H2A1F_MOUSE	Histone H2A type 1-F OS=Mus musculus GN=Hist1h2af PE=1 SV=3	179	14153	19	14	3	3	6712	1	1	1	533.804	2131.19	4	2131.19	0.0016	2	26.5	0.0079	R	HLQLAIRNDEELNKLLGR	V					File: ~D:¥Q_Exactive_result¥160608_kosako_3sample¥raw_data¥160411_06_1_wt_minus.raw~; SpectrumID: ~7149~; scans: ~15403~
47	H2A1F_MOUSE	Histone H2A type 1-F OS=Mus musculus GN=Hist1h2af PE=1 SV=3	179	14153	19	14	3	3	6713	1	1	1	711.403	2131.19	3	2131.19	0.002	2	56.52	7.7e-06	R	HLQLAIRNDEELNKLLGR	V					File: ~D:¥Q_Exactive_result¥160608_kosako_3sample¥raw_data¥160411_06_1_wt_minus.raw~; SpectrumID: ~7737~; scans: ~16418~
48	SPF45_MOUSE	Splicing factor 45 OS=Mus musculus GN=Rbm17 PE=1 SV=1	178	45504	15	6	3	1	6325	1	1	1	701.601	2101.78	3	2101.79	-0.0046	1	34.1	0.0043	R	RPDPDSDEDEDYERER	R	Phospho (ST)	0.0000020000000000.0			File: ~D:¥Q_Exactive_result¥160608_kosako_3sample¥raw_data¥160411_06_1_wt_minus.raw~; SpectrumID: ~1694~; scans: ~5206~
48	SPF45_MOUSE	Splicing factor 45 OS=Mus musculus GN=Rbm17 PE=1 SV=1	178	45504	15	6	3	1	6326	1	1	1	701.602	2101.79	3	2101.79	-0.0004	1	25.58	0.032	R	RPDPDSDEDEDYERER	R	Phospho (ST)	0.0000020000000000.0			File: ~D:¥Q_Exactive_result¥160608_kosako_3sample¥raw_data¥160411_06_1_wt_minus.raw~; SpectrumID: ~1664~; scans: ~5150~
48	SPF45_MOUSE	Splicing factor 45 OS=Mus musculus GN=Rbm17 PE=1 SV=1	178	45504	15	6	3	1	6327	1	1	1	701.603	2101.79	3	2101.79	0.0002	1	48.06	0.00018	R	RPDPDSDEDEDYERER	R	Phospho (ST)	0.0000020000000000.0			File: ~D:¥Q_Exactive_result¥160608_kosako_3sample¥raw_data¥160411_06_1_wt_minus.raw~; SpectrumID: ~1565~; scans: ~4977~
48	SPF45_MOUSE	Splicing factor 45 OS=Mus musculus GN=Rbm17 PE=1 SV=1	178	45504	15	6	3	1	6328	1	1	1	701.603	2101.79	3	2101.79	0.0003	1	47.85	0.00019	R	RPDPDSDEDEDYERER	R	Phospho (ST)	0.0000020000000000.0			File: ~D:¥Q_Exactive_result¥160608_kosako_3sample¥raw_data¥160411_06_1_wt_minus.raw~; SpectrumID: ~1625~; scans: ~5087~
48	SPF45_MOUSE	Splicing factor 45 OS=Mus musculus GN=Rbm17 PE=1 SV=1	178	45504	15	6	3	1	6329	1	1	1	701.603	2101.79	3	2101.79	0.0005	1	43.86	0.00048	R	RPDPDSDEDEDYERER	R	Phospho (ST)	0.0000020000000000.0			File: ~D:¥Q_Exactive_result¥160608_kosako_3sample¥raw_data¥160411_06_1_wt_minus.raw~; SpectrumID: ~1592~; scans: ~5030~
48	SPF45_MOUSE	Splicing factor 45 OS=Mus musculus GN=Rbm17 PE=1 SV=1	178	45504	15	6	3	1	6330	1	1	1	701.603	2101.79	3	2101.79	0.0009	1	47.49	0.00021	R	RPDPDSDEDEDYERER	R	Phospho (ST)	0.0000020000000000.0			File: ~D:¥Q_Exactive_result¥160608_kosako_3sample¥raw_data¥160411_06_1_wt_minus.raw~; SpectrumID: ~1534~; scans: ~4921~
48	SPF45_MOUSE	Splicing factor 45 OS=Mus musculus GN=Rbm17 PE=1 SV=1	178	45504	15	6	3	1	6331	1	1	1	701.604	2101.79	3	2101.79	0.0027	1	17.5	0.21	R	RPDPDSDEDEDYERER	R	Phospho (ST)	0.0000020000000000.0			File: ~D:¥Q_Exactive_result¥160608_kosako_3sample¥raw_data¥160411_06_1_wt_minus.raw~; SpectrumID: ~1504~; scans: ~4866~
48	SPF45_MOUSE	Splicing factor 45 OS=Mus musculus GN=Rbm17 PE=1 SV=1	178	45504	15	6	3	1	8285	1	1	1	565.478	2257.88	4	2257.89	-0.0035	2	16.09	0.43	R	RPDPDSDEDEDYERERR	K	Phospho (ST)	0.00000200000000000.0			File: ~D:¥Q_Exactive_result¥160608_kosako_3sample¥raw_data¥160411_06_1_wt_minus.raw~; SpectrumID: ~1021~; scans: ~3828~
48	SPF45_MOUSE	Splicing factor 45 OS=Mus musculus GN=Rbm17 PE=1 SV=1	178	45504	15	6	3	1	8286	1	1	1	565.479	2257.89	4	2257.89	-0.0011	2	9.79	1.8	R	RPDPDSDEDEDYERERR	K	Phospho (ST)	0.00000200000000000.0			File: ~D:¥Q_Exactive_result¥160608_kosako_3sample¥raw_data¥160411_06_1_wt_minus.raw~; SpectrumID: ~1030~; scans: ~3869~
48	SPF45_MOUSE	Splicing factor 45 OS=Mus musculus GN=Rbm17 PE=1 SV=1	178	45504	15	6	3	1	8287	1	1	1	565.479	2257.89	4	2257.89	-0.0006	2	8.99	2.2	R	RPDPDSDEDEDYERERR	K	Phospho (ST)	0.00000200000000000.0			File: ~D:¥Q_Exactive_result¥160608_kosako_3sample¥raw_data¥160411_06_1_wt_minus.raw~; SpectrumID: ~1069~; scans: ~4031~
48	SPF45_MOUSE	Splicing factor 45 OS=Mus musculus GN=Rbm17 PE=1 SV=1	178	45504	15	6	3	1	8288	1	1	1	565.479	2257.89	4	2257.89	-0.0001	2	13.81	0.74	R	RPDPDSDEDEDYERERR	K	Phospho (ST)	0.00000200000000000.0			File: ~D:¥Q_Exactive_result¥160608_kosako_3sample¥raw_data¥160411_06_1_wt_minus.raw~; SpectrumID: ~1040~; scans: ~3910~
48	SPF45_MOUSE	Splicing factor 45 OS=Mus musculus GN=Rbm17 PE=1 SV=1	178	45504	15	6	3	1	8289	1	1	1	565.479	2257.89	4	2257.89	-0.0001	2	12.25	1.1	R	RPDPDSDEDEDYERERR	K	Phospho (ST)	0.00000200000000000.0			File: ~D:¥Q_Exactive_result¥160608_kosako_3sample¥raw_data¥160411_06_1_wt_minus.raw~; SpectrumID: ~1057~; scans: ~3988~
48	SPF45_MOUSE	Splicing factor 45 OS=Mus musculus GN=Rbm17 PE=1 SV=1	178	45504	15	6	3	1	8290	1	1	1	565.479	2257.89	4	2257.89	0.0009	2	8.9	2.3	R	RPDPDSDEDEDYERERR	K	Phospho (ST)	0.00000200000000000.0			File: ~D:¥Q_Exactive_result¥160608_kosako_3sample¥raw_data¥160411_06_1_wt_minus.raw~; SpectrumID: ~1084~; scans: ~4076~
48	SPF45_MOUSE	Splicing factor 45 OS=Mus musculus GN=Rbm17 PE=1 SV=1	178	45504	15	6	3	1	8291	1	1	1	565.48	2257.89	4	2257.89	0.0018	2	6.54	4	R	RPDPDSDEDEDYERERR	K	Phospho (ST)	0.00000200000000000.0			File: ~D:¥Q_Exactive_result¥160608_kosako_3sample¥raw_data¥160411_06_1_wt_minus.raw~; SpectrumID: ~1047~; scans: ~3948~
48	SPF45_MOUSE	Splicing factor 45 OS=Mus musculus GN=Rbm17 PE=1 SV=1	178	45504	15	6	3	1	21056	1	1	1	935.955	3739.79	4	3739.78	0.0084	1	2.95	13	K	AAIPPPVYEEPDRPRSPTGPSNSFLANMGGTVAHK	I	Phospho (ST)	0.00000000000000000000002000000000000.0			File: ~D:¥Q_Exactive_result¥160608_kosako_3sample¥raw_data¥160411_06_1_wt_minus.raw~; SpectrumID: ~8339~; scans: ~17366~
49	HNRL1_MOUSE	Heterogeneous nuclear ribonucleoprotein U-like protein 1 OS=Mus musculus GN=Hnrnpul1 PE=1 SV=1	177	96513	4	4	2	2	21317	1	1	1	948.155	3788.59	4	3788.58	0.0104	1	27.41	0.055	R	GRSPQPPAEEDEDDFDDTLVAIDTYNCDLHFK	V	Phospho (ST)	0.00200000000000000000000000000000.0			File: ~D:¥Q_Exactive_result¥160608_kosako_3sample¥raw_data¥160411_06_1_wt_minus.raw~; SpectrumID: ~13392~; scans: ~25794~
49	HNRL1_MOUSE	Heterogeneous nuclear ribonucleoprotein U-like protein 1 OS=Mus musculus GN=Hnrnpul1 PE=1 SV=1	177	96513	4	4	2	2	21993	1	1	1	987.177	3944.68	4	3944.68	-0.006	2	60.1	3.3e-05	R	RGRSPQPPAEEDEDDFDDTLVAIDTYNCDLHFK	V	Phospho (ST)	0.000200000000000000000000000000000.0			File: ~D:¥Q_Exactive_result¥160608_kosako_3sample¥raw_data¥160411_06_1_wt_minus.raw~; SpectrumID: ~11679~; scans: ~23098~
49	HNRL1_MOUSE	Heterogeneous nuclear ribonucleoprotein U-like protein 1 OS=Mus musculus GN=Hnrnpul1 PE=1 SV=1	177	96513	4	4	2	2	21994	1	1	1	987.178	3944.68	4	3944.68	0.0009	2	86.12	8.6e-08	R	RGRSPQPPAEEDEDDFDDTLVAIDTYNCDLHFK	V	Phospho (ST)	0.000200000000000000000000000000000.0			File: ~D:¥Q_Exactive_result¥160608_kosako_3sample¥raw_data¥160411_06_1_wt_minus.raw~; SpectrumID: ~11702~; scans: ~23150~
49	HNRL1_MOUSE	Heterogeneous nuclear ribonucleoprotein U-like protein 1 OS=Mus musculus GN=Hnrnpul1 PE=1 SV=1	177	96513	4	4	2	2	21995	1	1	1	987.179	3944.69	4	3944.68	0.0016	2	51.67	0.00024	R	RGRSPQPPAEEDEDDFDDTLVAIDTYNCDLHFK	V	Phospho (ST)	0.000200000000000000000000000000000.0			File: ~D:¥Q_Exactive_result¥160608_kosako_3sample¥raw_data¥160411_06_1_wt_minus.raw~; SpectrumID: ~11730~; scans: ~23204~
50	IL16_MOUSE	Pro-interleukin-16 OS=Mus musculus GN=Il16 PE=1 SV=3	177	143001	14	6	5	3	560	1	1	1	531.273	1060.53	2	1060.53	0.0002	0	23.09	0.064	K	ALSPDPLLR	L	Phospho (ST)	0.002000000.0			File: ~D:¥Q_Exactive_result¥160608_kosako_3sample¥raw_data¥160411_06_1_wt_minus.raw~; SpectrumID: ~7408~; scans: ~15871~
50	IL16_MOUSE	Pro-interleukin-16 OS=Mus musculus GN=Il16 PE=1 SV=3	177	143001	14	6	5	3	561	1	1	1	531.273	1060.53	2	1060.53	0.0004	0	26.65	0.028	K	ALSPDPLLR	L	Phospho (ST)	0.002000000.0			File: ~D:¥Q_Exactive_result¥160608_kosako_3sample¥raw_data¥160411_06_1_wt_minus.raw~; SpectrumID: ~7464~; scans: ~15979~
50	IL16_MOUSE	Pro-interleukin-16 OS=Mus musculus GN=Il16 PE=1 SV=3	177	143001	14	6	5	3	562	1	1	1	531.274	1060.53	2	1060.53	0.0008	0	22.51	0.075	K	ALSPDPLLR	L	Phospho (ST)	0.002000000.0			File: ~D:¥Q_Exactive_result¥160608_kosako_3sample¥raw_data¥160411_06_1_wt_minus.raw~; SpectrumID: ~7504~; scans: ~16041~
50	IL16_MOUSE	Pro-interleukin-16 OS=Mus musculus GN=Il16 PE=1 SV=3	177	143001	14	6	5	3	563	1	1	1	531.274	1060.53	2	1060.53	0.0027	0	23.38	0.06	K	ALSPDPLLR	L	Phospho (ST)	0.002000000.0			File: ~D:¥Q_Exactive_result¥160608_kosako_3sample¥raw_data¥160411_06_1_wt_minus.raw~; SpectrumID: ~7436~; scans: ~15925~
50	IL16_MOUSE	Pro-interleukin-16 OS=Mus musculus GN=Il16 PE=1 SV=3	177	143001	14	6	5	3	1819	1	1	1	766.339	1530.66	2	1530.66	0	1	48.48	0.00022	R	TQSCETKLLDEK	A	Phospho (ST)	0.002000000000.0			File: ~D:¥Q_Exactive_result¥160608_kosako_3sample¥raw_data¥160411_06_1_wt_minus.raw~; SpectrumID: ~3389~; scans: ~8309~
50	IL16_MOUSE	Pro-interleukin-16 OS=Mus musculus GN=Il16 PE=1 SV=3	177	143001	14	6	5	3	1820	1	1	1	766.339	1530.66	2	1530.66	0.0005	1	35.53	0.0043	R	TQSCETKLLDEK	A	Phospho (ST)	0.200000000000.0			File: ~D:¥Q_Exactive_result¥160608_kosako_3sample¥raw_data¥160411_06_1_wt_minus.raw~; SpectrumID: ~3420~; scans: ~8366~
50	IL16_MOUSE	Pro-interleukin-16 OS=Mus musculus GN=Il16 PE=1 SV=3	177	143001	14	6	5	3	1821	1	1	1	511.229	1530.66	3	1530.66	0.0005	1	17.86	0.25	R	TQSCETKLLDEK	A	Phospho (ST)	0.002000000000.0			File: ~D:¥Q_Exactive_result¥160608_kosako_3sample¥raw_data¥160411_06_1_wt_minus.raw~; SpectrumID: ~3398~; scans: ~8322~
50	IL16_MOUSE	Pro-interleukin-16 OS=Mus musculus GN=Il16 PE=1 SV=3	177	143001	14	6	5	3	1822	1	1	1	766.34	1530.66	2	1530.66	0.0007	1	21.02	0.12	R	TQSCETKLLDEK	A	Phospho (ST)	0.002000000000.0			File: ~D:¥Q_Exactive_result¥160608_kosako_3sample¥raw_data¥160411_06_1_wt_minus.raw~; SpectrumID: ~3362~; scans: ~8256~
50	IL16_MOUSE	Pro-interleukin-16 OS=Mus musculus GN=Il16 PE=1 SV=3	177	143001	14	6	5	3	3297	1	1	1	606.616	1816.83	3	1816.83	-0.0013	2	29.62	0.024	R	TQSCETKLLDEKASK	L	Phospho (ST)	0.002000000000000.0			File: ~D:¥Q_Exactive_result¥160608_kosako_3sample¥raw_data¥160411_06_1_wt_minus.raw~; SpectrumID: ~2292~; scans: ~6265~
50	IL16_MOUSE	Pro-interleukin-16 OS=Mus musculus GN=Il16 PE=1 SV=3	177	143001	14	6	5	3	3298	1	1	1	606.616	1816.83	3	1816.83	-0.0004	2	49.72	0.00024	R	TQSCETKLLDEKASK	L	Phospho (ST)	0.002000000000000.0			File: ~D:¥Q_Exactive_result¥160608_kosako_3sample¥raw_data¥160411_06_1_wt_minus.raw~; SpectrumID: ~2245~; scans: ~6163~
50	IL16_MOUSE	Pro-interleukin-16 OS=Mus musculus GN=Il16 PE=1 SV=3	177	143001	14	6	5	3	3299	1	1	1	606.617	1816.83	3	1816.83	0.0002	2	41.99	0.0014	R	TQSCETKLLDEKASK	L	Phospho (ST)	0.200000000000000.0			File: ~D:¥Q_Exactive_result¥160608_kosako_3sample¥raw_data¥160411_06_1_wt_minus.raw~; SpectrumID: ~2268~; scans: ~6214~
50	IL16_MOUSE	Pro-interleukin-16 OS=Mus musculus GN=Il16 PE=1 SV=3	177	143001	14	6	5	3	4945	1	1	1	497.522	1986.06	4	1986.06	-0.0013	2	13.81	0.44	K	KGPPVAPKPAWFRQSLK	G	Phospho (ST)	0.00000000000000200.0			File: ~D:¥Q_Exactive_result¥160608_kosako_3sample¥raw_data¥160411_06_1_wt_minus.raw~; SpectrumID: ~4765~; scans: ~10822~
50	IL16_MOUSE	Pro-interleukin-16 OS=Mus musculus GN=Il16 PE=1 SV=3	177	143001	14	6	5	3	4946	1	1	1	497.523	1986.06	4	1986.06	0.0041	2	1.37	7	K	KGPPVAPKPAWFRQSLK	G	Phospho (ST)	0.00000000000000200.0			File: ~D:¥Q_Exactive_result¥160608_kosako_3sample¥raw_data¥160411_06_1_wt_minus.raw~; SpectrumID: ~4745~; scans: ~10773~
50	IL16_MOUSE	Pro-interleukin-16 OS=Mus musculus GN=Il16 PE=1 SV=3	177	143001	14	6	5	3	7912	1	1	1	745.026	2232.06	3	2232.05	0.0053	2	1.64	18	R	SFPLTRTQSCETKLLDEK	A	Phospho (ST)	0.000000000002000000.0			File: ~D:¥Q_Exactive_result¥160608_kosako_3sample¥raw_data¥160411_06_1_wt_minus.raw~; SpectrumID: ~6455~; scans: ~14242~
51	MARCS_MOUSE	Myristoylated alanine-rich C-kinase substrate OS=Mus musculus GN=Marcks PE=1 SV=2	175	29701	13	8	4	3	207	1	1	1	433.197	864.379	2	864.378	0.0006	0	5.05	1.9	K	LSGFSFK	K	Phospho (ST)	0.0000200.0			File: ~D:¥Q_Exactive_result¥160608_kosako_3sample¥raw_data¥160411_06_1_wt_minus.raw~; SpectrumID: ~7946~; scans: ~16734~
51	MARCS_MOUSE	Myristoylated alanine-rich C-kinase substrate OS=Mus musculus GN=Marcks PE=1 SV=2	175	29701	13	8	4	3	416	1	1	1	497.244	992.473	2	992.473	-0.0006	1	10.12	0.99	K	LSGFSFKK	S	Phospho (ST)	0.00002000.0			File: ~D:¥Q_Exactive_result¥160608_kosako_3sample¥raw_data¥160411_06_1_wt_minus.raw~; SpectrumID: ~4787~; scans: ~10877~
51	MARCS_MOUSE	Myristoylated alanine-rich C-kinase substrate OS=Mus musculus GN=Marcks PE=1 SV=2	175	29701	13	8	4	3	417	1	1	1	497.244	992.474	2	992.473	0.0004	1	46.83	0.00022	K	LSGFSFKK	S	Phospho (ST)	0.00002000.0			File: ~D:¥Q_Exactive_result¥160608_kosako_3sample¥raw_data¥160411_06_1_wt_minus.raw~; SpectrumID: ~4870~; scans: ~11039~
51	MARCS_MOUSE	Myristoylated alanine-rich C-kinase substrate OS=Mus musculus GN=Marcks PE=1 SV=2	175	29701	13	8	4	3	418	1	1	1	497.244	992.474	2	992.473	0.0004	1	42.39	0.00058	K	LSGFSFKK	S	Phospho (ST)	0.00002000.0			File: ~D:¥Q_Exactive_result¥160608_kosako_3sample¥raw_data¥160411_06_1_wt_minus.raw~; SpectrumID: ~4814~; scans: ~10930~
51	MARCS_MOUSE	Myristoylated alanine-rich C-kinase substrate OS=Mus musculus GN=Marcks PE=1 SV=2	175	29701	13	8	4	3	419	1	1	1	497.244	992.474	2	992.473	0.0007	1	39.87	0.001	K	LSGFSFKK	S	Phospho (ST)	0.00002000.0			File: ~D:¥Q_Exactive_result¥160608_kosako_3sample¥raw_data¥160411_06_1_wt_minus.raw~; SpectrumID: ~4838~; scans: ~10982~
51	MARCS_MOUSE	Myristoylated alanine-rich C-kinase substrate OS=Mus musculus GN=Marcks PE=1 SV=2	175	29701	13	8	4	3	420	1	1	1	497.244	992.474	2	992.473	0.0007	1	42.73	0.00054	K	LSGFSFKK	S	Phospho (ST)	0.00002000.0			File: ~D:¥Q_Exactive_result¥160608_kosako_3sample¥raw_data¥160411_06_1_wt_minus.raw~; SpectrumID: ~4893~; scans: ~11090~
51	MARCS_MOUSE	Myristoylated alanine-rich C-kinase substrate OS=Mus musculus GN=Marcks PE=1 SV=2	175	29701	13	8	4	3	421	1	1	1	497.244	992.474	2	992.473	0.0009	1	13.95	0.41	K	LSGFSFKK	S	Phospho (ST)	0.00002000.0			File: ~D:¥Q_Exactive_result¥160608_kosako_3sample¥raw_data¥160411_06_1_wt_minus.raw~; SpectrumID: ~4924~; scans: ~11146~
51	MARCS_MOUSE	Myristoylated alanine-rich C-kinase substrate OS=Mus musculus GN=Marcks PE=1 SV=2	175	29701	13	8	4	3	651	1	1	1	366.851	1097.53	3	1097.53	-0.0001	2	5.14	3.5	R	FSFKKSFK	L	Phospho (ST)	0.00000200.0			File: ~D:¥Q_Exactive_result¥160608_kosako_3sample¥raw_data¥160411_06_1_wt_minus.raw~; SpectrumID: ~2929~; scans: ~7500~
51	MARCS_MOUSE	Myristoylated alanine-rich C-kinase substrate OS=Mus musculus GN=Marcks PE=1 SV=2	175	29701	13	8	4	3	652	1	1	1	366.851	1097.53	3	1097.53	0	2	24.98	0.036	R	FSFKKSFK	L	Phospho (ST)	0.00000200.0			File: ~D:¥Q_Exactive_result¥160608_kosako_3sample¥raw_data¥160411_06_1_wt_minus.raw~; SpectrumID: ~2868~; scans: ~7386~
51	MARCS_MOUSE	Myristoylated alanine-rich C-kinase substrate OS=Mus musculus GN=Marcks PE=1 SV=2	175	29701	13	8	4	3	653	1	1	1	366.851	1097.53	3	1097.53	0.0003	2	24.1	0.045	R	FSFKKSFK	L	Phospho (ST)	0.00000200.0			File: ~D:¥Q_Exactive_result¥160608_kosako_3sample¥raw_data¥160411_06_1_wt_minus.raw~; SpectrumID: ~2898~; scans: ~7442~
51	MARCS_MOUSE	Myristoylated alanine-rich C-kinase substrate OS=Mus musculus GN=Marcks PE=1 SV=2	175	29701	13	8	4	3	1278	1	1	1	452.563	1354.67	3	1354.67	-0.0004	2	27.38	0.027	K	SFKLSGFSFKK	S	Phospho (ST)	0.00000002000.0			File: ~D:¥Q_Exactive_result¥160608_kosako_3sample¥raw_data¥160411_06_1_wt_minus.raw~; SpectrumID: ~6650~; scans: ~14644~
51	MARCS_MOUSE	Myristoylated alanine-rich C-kinase substrate OS=Mus musculus GN=Marcks PE=1 SV=2	175	29701	13	8	4	3	1279	1	1	1	452.563	1354.67	3	1354.67	-0.0003	2	40.6	0.0013	K	SFKLSGFSFKK	S	Phospho (ST)	0.00000002000.0			File: ~D:¥Q_Exactive_result¥160608_kosako_3sample¥raw_data¥160411_06_1_wt_minus.raw~; SpectrumID: ~6691~; scans: ~14708~
51	MARCS_MOUSE	Myristoylated alanine-rich C-kinase substrate OS=Mus musculus GN=Marcks PE=1 SV=2	175	29701	13	8	4	3	1280	1	1	1	452.564	1354.67	3	1354.67	0.0003	2	15.44	0.38	K	SFKLSGFSFKK	S	Phospho (ST)	0.00000002000.0			File: ~D:¥Q_Exactive_result¥160608_kosako_3sample¥raw_data¥160411_06_1_wt_minus.raw~; SpectrumID: ~6613~; scans: ~14583~
52	HMGB3_MOUSE	High mobility group protein B3 OS=Mus musculus GN=Hmgb3 PE=1 SV=3	172	23167	3	3	1	1	15819	1	1	1	981.043	2940.11	3	2940.11	0.0021	2	73.53	7.9e-07	R	KKVEEEEEEEEEEEEEEEEEEDE	-					File: ~D:¥Q_Exactive_result¥160608_kosako_3sample¥raw_data¥160411_06_1_wt_minus.raw~; SpectrumID: ~4233~; scans: ~9790~
52	HMGB3_MOUSE	High mobility group protein B3 OS=Mus musculus GN=Hmgb3 PE=1 SV=3	172	23167	3	3	1	1	15820	1	1	1	981.043	2940.11	3	2940.11	0.0024	2	66.51	4e-06	R	KKVEEEEEEEEEEEEEEEEEEDE	-					File: ~D:¥Q_Exactive_result¥160608_kosako_3sample¥raw_data¥160411_06_1_wt_minus.raw~; SpectrumID: ~4184~; scans: ~9688~
52	HMGB3_MOUSE	High mobility group protein B3 OS=Mus musculus GN=Hmgb3 PE=1 SV=3	172	23167	3	3	1	1	15821	1	1	1	981.043	2940.11	3	2940.11	0.003	2	71.35	1.3e-06	R	KKVEEEEEEEEEEEEEEEEEEDE	-					File: ~D:¥Q_Exactive_result¥160608_kosako_3sample¥raw_data¥160411_06_1_wt_minus.raw~; SpectrumID: ~4209~; scans: ~9740~
53	HDGF_MOUSE	Hepatoma-derived growth factor OS=Mus musculus GN=Hdgf PE=1 SV=2	166	26367	10	8	2	2	1650	1	1	1	497.912	1490.71	3	1490.71	0.0001	1	30.31	0.015	R	AGDVLEDSPKRPK	E	Phospho (ST)	0.0000000200000.0			File: ~D:¥Q_Exactive_result¥160608_kosako_3sample¥raw_data¥160411_06_1_wt_minus.raw~; SpectrumID: ~949~; scans: ~3586~
53	HDGF_MOUSE	Hepatoma-derived growth factor OS=Mus musculus GN=Hdgf PE=1 SV=2	166	26367	10	8	2	2	1651	1	1	1	497.912	1490.71	3	1490.71	0.0005	1	43.7	0.0007	R	AGDVLEDSPKRPK	E	Phospho (ST)	0.0000000200000.0			File: ~D:¥Q_Exactive_result¥160608_kosako_3sample¥raw_data¥160411_06_1_wt_minus.raw~; SpectrumID: ~984~; scans: ~3711~
53	HDGF_MOUSE	Hepatoma-derived growth factor OS=Mus musculus GN=Hdgf PE=1 SV=2	166	26367	10	8	2	2	1652	1	1	1	497.912	1490.71	3	1490.71	0.0006	1	31.16	0.013	R	AGDVLEDSPKRPK	E	Phospho (ST)	0.0000000200000.0			File: ~D:¥Q_Exactive_result¥160608_kosako_3sample¥raw_data¥160411_06_1_wt_minus.raw~; SpectrumID: ~997~; scans: ~3754~
53	HDGF_MOUSE	Hepatoma-derived growth factor OS=Mus musculus GN=Hdgf PE=1 SV=2	166	26367	10	8	2	2	1653	1	1	1	497.912	1490.71	3	1490.71	0.0009	1	29.24	0.02	R	AGDVLEDSPKRPK	E	Phospho (ST)	0.0000000200000.0			File: ~D:¥Q_Exactive_result¥160608_kosako_3sample¥raw_data¥160411_06_1_wt_minus.raw~; SpectrumID: ~965~; scans: ~3631~
53	HDGF_MOUSE	Hepatoma-derived growth factor OS=Mus musculus GN=Hdgf PE=1 SV=2	166	26367	10	8	2	2	1654	1	1	1	497.912	1490.71	3	1490.71	0.001	1	45.28	0.00049	R	AGDVLEDSPKRPK	E	Phospho (ST)	0.0000000200000.0			File: ~D:¥Q_Exactive_result¥160608_kosako_3sample¥raw_data¥160411_06_1_wt_minus.raw~; SpectrumID: ~975~; scans: ~3671~
53	HDGF_MOUSE	Hepatoma-derived growth factor OS=Mus musculus GN=Hdgf PE=1 SV=2	166	26367	10	8	2	2	2335	1	1	1	412.711	1646.81	4	1646.81	-0.0006	2	16.07	0.44	R	RAGDVLEDSPKRPK	E	Phospho (ST)	0.00000000200000.0			File: ~D:¥Q_Exactive_result¥160608_kosako_3sample¥raw_data¥160411_06_1_wt_minus.raw~; SpectrumID: ~668~; scans: ~3015~
53	HDGF_MOUSE	Hepatoma-derived growth factor OS=Mus musculus GN=Hdgf PE=1 SV=2	166	26367	10	8	2	2	2336	1	1	1	412.711	1646.81	4	1646.81	-0.0003	2	26.29	0.041	R	RAGDVLEDSPKRPK	E	Phospho (ST)	0.00000000200000.0			File: ~D:¥Q_Exactive_result¥160608_kosako_3sample¥raw_data¥160411_06_1_wt_minus.raw~; SpectrumID: ~713~; scans: ~3115~
53	HDGF_MOUSE	Hepatoma-derived growth factor OS=Mus musculus GN=Hdgf PE=1 SV=2	166	26367	10	8	2	2	2337	1	1	1	549.945	1646.81	3	1646.81	0.0002	2	39.11	0.0021	R	RAGDVLEDSPKRPK	E	Phospho (ST)	0.00000000200000.0			File: ~D:¥Q_Exactive_result¥160608_kosako_3sample¥raw_data¥160411_06_1_wt_minus.raw~; SpectrumID: ~689~; scans: ~3063~
53	HDGF_MOUSE	Hepatoma-derived growth factor OS=Mus musculus GN=Hdgf PE=1 SV=2	166	26367	10	8	2	2	2338	1	1	1	412.711	1646.81	4	1646.81	0.0002	2	26.15	0.042	R	RAGDVLEDSPKRPK	E	Phospho (ST)	0.00000000200000.0			File: ~D:¥Q_Exactive_result¥160608_kosako_3sample¥raw_data¥160411_06_1_wt_minus.raw~; SpectrumID: ~690~; scans: ~3065~
53	HDGF_MOUSE	Hepatoma-derived growth factor OS=Mus musculus GN=Hdgf PE=1 SV=2	166	26367	10	8	2	2	2339	1	1	1	549.946	1646.81	3	1646.81	0.0006	2	9.63	1.9	R	RAGDVLEDSPKRPK	E	Phospho (ST)	0.00000000200000.0			File: ~D:¥Q_Exactive_result¥160608_kosako_3sample¥raw_data¥160411_06_1_wt_minus.raw~; SpectrumID: ~667~; scans: ~3013~
54	HNRL2_MOUSE	Heterogeneous nuclear ribonucleoprotein U-like protein 2 OS=Mus musculus GN=Hnrnpul2 PE=1 SV=2	163	85515	8	4	2	1	8165	4	1	1	751.005	2249.99	3	2249.98	0.012	1	0.19	24	K	VTQNLPMKEGCTEVSLLR	V	Oxidation (M); 2 Phospho (ST)	0.000000100002002000.0			File: ~D:¥Q_Exactive_result¥160608_kosako_3sample¥raw_data¥160411_06_1_wt_minus.raw~; SpectrumID: ~3016~; scans: ~7662~
54	HNRL2_MOUSE	Heterogeneous nuclear ribonucleoprotein U-like protein 2 OS=Mus musculus GN=Hnrnpul2 PE=1 SV=2	163	85515	8	4	2	1	22894	1	1	1	1049.98	4195.89	4	4195.9	-0.0085	2	49.04	0.00045	R	SKSPPPPEEEAKDEEEDQTLVNLDTYTSDLHFQISK	D	Phospho (ST)	0.002000000000000000000000000000000000.0			File: ~D:¥Q_Exactive_result¥160608_kosako_3sample¥raw_data¥160411_06_1_wt_minus.raw~; SpectrumID: ~11309~; scans: ~22492~
54	HNRL2_MOUSE	Heterogeneous nuclear ribonucleoprotein U-like protein 2 OS=Mus musculus GN=Hnrnpul2 PE=1 SV=2	163	85515	8	4	2	1	22895	1	1	1	1049.98	4195.9	4	4195.9	0.0023	2	47.21	0.00067	R	SKSPPPPEEEAKDEEEDQTLVNLDTYTSDLHFQISK	D	Phospho (ST)	0.002000000000000000000000000000000000.0			File: ~D:¥Q_Exactive_result¥160608_kosako_3sample¥raw_data¥160411_06_1_wt_minus.raw~; SpectrumID: ~11279~; scans: ~22437~
54	HNRL2_MOUSE	Heterogeneous nuclear ribonucleoprotein U-like protein 2 OS=Mus musculus GN=Hnrnpul2 PE=1 SV=2	163	85515	8	4	2	1	22896	1	1	1	1049.98	4195.9	4	4195.9	0.0047	2	54.66	0.00012	R	SKSPPPPEEEAKDEEEDQTLVNLDTYTSDLHFQISK	D	Phospho (ST)	0.002000000000000000000000000000000000.0			File: ~D:¥Q_Exactive_result¥160608_kosako_3sample¥raw_data¥160411_06_1_wt_minus.raw~; SpectrumID: ~11220~; scans: ~22326~
54	HNRL2_MOUSE	Heterogeneous nuclear ribonucleoprotein U-like protein 2 OS=Mus musculus GN=Hnrnpul2 PE=1 SV=2	163	85515	8	4	2	1	22897	1	1	1	1049.98	4195.9	4	4195.9	0.0047	2	59.7	3.7e-05	R	SKSPPPPEEEAKDEEEDQTLVNLDTYTSDLHFQISK	D	Phospho (ST)	0.002000000000000000000000000000000000.0			File: ~D:¥Q_Exactive_result¥160608_kosako_3sample¥raw_data¥160411_06_1_wt_minus.raw~; SpectrumID: ~11250~; scans: ~22382~
54	HNRL2_MOUSE	Heterogeneous nuclear ribonucleoprotein U-like protein 2 OS=Mus musculus GN=Hnrnpul2 PE=1 SV=2	163	85515	8	4	2	1	22898	1	1	1	1049.98	4195.91	4	4195.9	0.0086	2	11.26	2.6	R	SKSPPPPEEEAKDEEEDQTLVNLDTYTSDLHFQISK	D	Phospho (ST)	0.002000000000000000000000000000000000.0			File: ~D:¥Q_Exactive_result¥160608_kosako_3sample¥raw_data¥160411_06_1_wt_minus.raw~; SpectrumID: ~11341~; scans: ~22550~
54	HNRL2_MOUSE	Heterogeneous nuclear ribonucleoprotein U-like protein 2 OS=Mus musculus GN=Hnrnpul2 PE=1 SV=2	163	85515	8	4	2	1	22899	1	1	1	1049.98	4195.91	4	4195.9	0.0091	2	2.22	21	R	SKSPPPPEEEAKDEEEDQTLVNLDTYTSDLHFQISK	D	Phospho (ST)	0.002000000000000000000000000000000000.0			File: ~D:¥Q_Exactive_result¥160608_kosako_3sample¥raw_data¥160411_06_1_wt_minus.raw~; SpectrumID: ~11195~; scans: ~22273~
54	HNRL2_MOUSE	Heterogeneous nuclear ribonucleoprotein U-like protein 2 OS=Mus musculus GN=Hnrnpul2 PE=1 SV=2	163	85515	8	4	2	1	22900	1	1	1	1049.99	4195.92	4	4195.9	0.0164	2	9.16	4.2	R	SKSPPPPEEEAKDEEEDQTLVNLDTYTSDLHFQISK	D	Phospho (ST)	0.002000000000000000000000000000000000.0			File: ~D:¥Q_Exactive_result¥160608_kosako_3sample¥raw_data¥160411_06_1_wt_minus.raw~; SpectrumID: ~10450~; scans: ~20854~
55	EZRI_MOUSE	Ezrin OS=Mus musculus GN=Ezr PE=1 SV=3	156	69478	9	6	2	1	2245	1	1	1	407.978	1627.88	4	1627.88	-0.001	2	10.63	0.85	R	RRKPDTIEVQQMK	A					File: ~D:¥Q_Exactive_result¥160608_kosako_3sample¥raw_data¥160411_06_1_wt_minus.raw~; SpectrumID: ~532~; scans: ~2634~
55	EZRI_MOUSE	Ezrin OS=Mus musculus GN=Ezr PE=1 SV=3	156	69478	9	6	2	1	2246	1	1	1	407.978	1627.88	4	1627.88	0.0004	2	8.85	1.3	R	RRKPDTIEVQQMK	A					File: ~D:¥Q_Exactive_result¥160608_kosako_3sample¥raw_data¥160411_06_1_wt_minus.raw~; SpectrumID: ~554~; scans: ~2717~
55	EZRI_MOUSE	Ezrin OS=Mus musculus GN=Ezr PE=1 SV=3	156	69478	9	6	2	1	2247	1	1	1	407.978	1627.88	4	1627.88	0.0004	2	15.95	0.25	R	RRKPDTIEVQQMK	A					File: ~D:¥Q_Exactive_result¥160608_kosako_3sample¥raw_data¥160411_06_1_wt_minus.raw~; SpectrumID: ~543~; scans: ~2675~
55	EZRI_MOUSE	Ezrin OS=Mus musculus GN=Ezr PE=1 SV=3	156	69478	9	6	2	1	2314	1	1	1	410.95	1639.77	4	1639.77	-0.0009	2	38.37	0.0028	R	RKEDEVEEWQHR	A					File: ~D:¥Q_Exactive_result¥160608_kosako_3sample¥raw_data¥160411_06_1_wt_minus.raw~; SpectrumID: ~916~; scans: ~3499~
55	EZRI_MOUSE	Ezrin OS=Mus musculus GN=Ezr PE=1 SV=3	156	69478	9	6	2	1	2315	1	1	1	410.95	1639.77	4	1639.77	-0.0003	2	43.19	0.00093	R	RKEDEVEEWQHR	A					File: ~D:¥Q_Exactive_result¥160608_kosako_3sample¥raw_data¥160411_06_1_wt_minus.raw~; SpectrumID: ~932~; scans: ~3545~
55	EZRI_MOUSE	Ezrin OS=Mus musculus GN=Ezr PE=1 SV=3	156	69478	9	6	2	1	2316	1	1	1	410.95	1639.77	4	1639.77	0.0001	2	27.97	0.031	R	RKEDEVEEWQHR	A					File: ~D:¥Q_Exactive_result¥160608_kosako_3sample¥raw_data¥160411_06_1_wt_minus.raw~; SpectrumID: ~897~; scans: ~3451~
55	EZRI_MOUSE	Ezrin OS=Mus musculus GN=Ezr PE=1 SV=3	156	69478	9	6	2	1	2317	1	1	1	410.95	1639.77	4	1639.77	0.0001	2	40.67	0.0017	R	RKEDEVEEWQHR	A					File: ~D:¥Q_Exactive_result¥160608_kosako_3sample¥raw_data¥160411_06_1_wt_minus.raw~; SpectrumID: ~953~; scans: ~3595~
55	EZRI_MOUSE	Ezrin OS=Mus musculus GN=Ezr PE=1 SV=3	156	69478	9	6	2	1	2318	1	1	1	547.597	1639.77	3	1639.77	0.0003	2	39.5	0.0022	R	RKEDEVEEWQHR	A					File: ~D:¥Q_Exactive_result¥160608_kosako_3sample¥raw_data¥160411_06_1_wt_minus.raw~; SpectrumID: ~929~; scans: ~3533~
55	EZRI_MOUSE	Ezrin OS=Mus musculus GN=Ezr PE=1 SV=3	156	69478	9	6	2	1	2319	1	1	1	547.598	1639.77	3	1639.77	0.0007	2	40.77	0.0016	R	RKEDEVEEWQHR	A					File: ~D:¥Q_Exactive_result¥160608_kosako_3sample¥raw_data¥160411_06_1_wt_minus.raw~; SpectrumID: ~911~; scans: ~3486~
56	SP100_MOUSE	Nuclear autoantigen Sp-100 OS=Mus musculus GN=Sp100 PE=1 SV=2	150	55320	10	4	3	1	2551	1	1	1	562.928	1685.76	3	1685.76	0.0014	1	6.45	4.4	R	GGDTSDTESSIIIRR	R	Phospho (ST)	0.000020000000000.0			File: ~D:¥Q_Exactive_result¥160608_kosako_3sample¥raw_data¥160411_06_1_wt_minus.raw~; SpectrumID: ~4430~; scans: ~10110~
56	SP100_MOUSE	Nuclear autoantigen Sp-100 OS=Mus musculus GN=Sp100 PE=1 SV=2	150	55320	10	4	3	1	3171	1	1	1	901.402	1800.79	2	1800.79	-0.0003	1	12.79	0.95	R	DRGGDTSDTESSIIIR	R	Phospho (ST)	0.0000002000000000.0			File: ~D:¥Q_Exactive_result¥160608_kosako_3sample¥raw_data¥160411_06_1_wt_minus.raw~; SpectrumID: ~5107~; scans: ~11485~
56	SP100_MOUSE	Nuclear autoantigen Sp-100 OS=Mus musculus GN=Sp100 PE=1 SV=2	150	55320	10	4	3	1	3172	1	1	1	601.27	1800.79	3	1800.79	0.0006	1	57.24	3.4e-05	R	DRGGDTSDTESSIIIR	R	Phospho (ST)	0.0000002000000000.0			File: ~D:¥Q_Exactive_result¥160608_kosako_3sample¥raw_data¥160411_06_1_wt_minus.raw~; SpectrumID: ~5078~; scans: ~11429~
56	SP100_MOUSE	Nuclear autoantigen Sp-100 OS=Mus musculus GN=Sp100 PE=1 SV=2	150	55320	10	4	3	1	3173	1	1	1	601.271	1800.79	3	1800.79	0.0017	1	46.08	0.00044	R	DRGGDTSDTESSIIIR	R	Phospho (ST)	0.0000002000000000.0			File: ~D:¥Q_Exactive_result¥160608_kosako_3sample¥raw_data¥160411_06_1_wt_minus.raw~; SpectrumID: ~5127~; scans: ~11530~
56	SP100_MOUSE	Nuclear autoantigen Sp-100 OS=Mus musculus GN=Sp100 PE=1 SV=2	150	55320	10	4	3	1	3174	1	1	1	601.271	1800.79	3	1800.79	0.0017	1	34.42	0.0065	R	DRGGDTSDTESSIIIR	R	Phospho (ST)	0.0000002000000000.0			File: ~D:¥Q_Exactive_result¥160608_kosako_3sample¥raw_data¥160411_06_1_wt_minus.raw~; SpectrumID: ~5052~; scans: ~11376~
56	SP100_MOUSE	Nuclear autoantigen Sp-100 OS=Mus musculus GN=Sp100 PE=1 SV=2	150	55320	10	4	3	1	3175	1	1	1	601.271	1800.79	3	1800.79	0.0017	1	51.02	0.00014	R	DRGGDTSDTESSIIIR	R	Phospho (ST)	0.0000020000000000.0			File: ~D:¥Q_Exactive_result¥160608_kosako_3sample¥raw_data¥160411_06_1_wt_minus.raw~; SpectrumID: ~5105~; scans: ~11482~
56	SP100_MOUSE	Nuclear autoantigen Sp-100 OS=Mus musculus GN=Sp100 PE=1 SV=2	150	55320	10	4	3	1	3176	1	1	1	901.403	1800.79	2	1800.79	0.0018	1	20.45	0.16	R	DRGGDTSDTESSIIIR	R	Phospho (ST)	0.0000002000000000.0			File: ~D:¥Q_Exactive_result¥160608_kosako_3sample¥raw_data¥160411_06_1_wt_minus.raw~; SpectrumID: ~5080~; scans: ~11433~
56	SP100_MOUSE	Nuclear autoantigen Sp-100 OS=Mus musculus GN=Sp100 PE=1 SV=2	150	55320	10	4	3	1	4544	1	1	1	653.304	1956.89	3	1956.89	0.0002	2	17.62	0.36	R	DRGGDTSDTESSIIIRR	R	Phospho (ST)	0.00000020000000000.0			File: ~D:¥Q_Exactive_result¥160608_kosako_3sample¥raw_data¥160411_06_1_wt_minus.raw~; SpectrumID: ~3692~; scans: ~8832~
56	SP100_MOUSE	Nuclear autoantigen Sp-100 OS=Mus musculus GN=Sp100 PE=1 SV=2	150	55320	10	4	3	1	4545	1	1	1	653.304	1956.89	3	1956.89	0.0015	2	11.07	1.6	R	DRGGDTSDTESSIIIRR	R	Phospho (ST)	0.00000020000000000.0			File: ~D:¥Q_Exactive_result¥160608_kosako_3sample¥raw_data¥160411_06_1_wt_minus.raw~; SpectrumID: ~3647~; scans: ~8765~
56	SP100_MOUSE	Nuclear autoantigen Sp-100 OS=Mus musculus GN=Sp100 PE=1 SV=2	150	55320	10	4	3	1	4546	1	1	1	653.305	1956.89	3	1956.89	0.0019	2	2.17	13	R	DRGGDTSDTESSIIIRR	R	Phospho (ST)	0.00000020000000000.0			File: ~D:¥Q_Exactive_result¥160608_kosako_3sample¥raw_data¥160411_06_1_wt_minus.raw~; SpectrumID: ~3726~; scans: ~8891~
57	MYH9_MOUSE	Myosin-9 OS=Mus musculus GN=Myh9 PE=1 SV=4	142	227429	10	7	4	4	2383	1	1	1	416.449	1661.77	4	1661.77	0.0004	2	33.15	0.01	R	EMEAELEDERKQR	S					File: ~D:¥Q_Exactive_result¥160608_kosako_3sample¥raw_data¥160411_06_1_wt_minus.raw~; SpectrumID: ~1467~; scans: ~4803~
57	MYH9_MOUSE	Myosin-9 OS=Mus musculus GN=Myh9 PE=1 SV=4	142	227429	10	7	4	4	2384	1	1	1	554.93	1661.77	3	1661.77	0.0007	2	43.61	0.0009	R	EMEAELEDERKQR	S					File: ~D:¥Q_Exactive_result¥160608_kosako_3sample¥raw_data¥160411_06_1_wt_minus.raw~; SpectrumID: ~1472~; scans: ~4813~
57	MYH9_MOUSE	Myosin-9 OS=Mus musculus GN=Myh9 PE=1 SV=4	142	227429	10	7	4	4	2385	1	1	1	416.45	1661.77	4	1661.77	0.001	2	29.55	0.023	R	EMEAELEDERKQR	S					File: ~D:¥Q_Exactive_result¥160608_kosako_3sample¥raw_data¥160411_06_1_wt_minus.raw~; SpectrumID: ~1442~; scans: ~4752~
57	MYH9_MOUSE	Myosin-9 OS=Mus musculus GN=Myh9 PE=1 SV=4	142	227429	10	7	4	4	2386	1	1	1	554.931	1661.77	3	1661.77	0.0031	2	37.27	0.0038	R	EMEAELEDERKQR	S					File: ~D:¥Q_Exactive_result¥160608_kosako_3sample¥raw_data¥160411_06_1_wt_minus.raw~; SpectrumID: ~1447~; scans: ~4761~
57	MYH9_MOUSE	Myosin-9 OS=Mus musculus GN=Myh9 PE=1 SV=4	142	227429	10	7	4	4	7986	1	1	1	560.292	2237.14	4	2237.14	0.0001	2	27.03	0.03	R	QKHSQAVEELADQLEQTKR	V					File: ~D:¥Q_Exactive_result¥160608_kosako_3sample¥raw_data¥160411_06_1_wt_minus.raw~; SpectrumID: ~5049~; scans: ~11372~
57	MYH9_MOUSE	Myosin-9 OS=Mus musculus GN=Myh9 PE=1 SV=4	142	227429	10	7	4	4	7987	1	1	1	560.292	2237.14	4	2237.14	0.0006	2	22.77	0.08	R	QKHSQAVEELADQLEQTKR	V					File: ~D:¥Q_Exactive_result¥160608_kosako_3sample¥raw_data¥160411_06_1_wt_minus.raw~; SpectrumID: ~5020~; scans: ~11317~
57	MYH9_MOUSE	Myosin-9 OS=Mus musculus GN=Myh9 PE=1 SV=4	142	227429	10	7	4	4	9417	1	1	1	783.299	2346.87	3	2346.88	-0.0052	2	5.36	3.8	K	GTGDCSDEEVDGKADGADAKAAE	-	Phospho (ST)	0.00000200000000000000000.0			File: ~D:¥Q_Exactive_result¥160608_kosako_3sample¥raw_data¥160411_06_1_wt_minus.raw~; SpectrumID: ~2273~; scans: ~6224~
57	MYH9_MOUSE	Myosin-9 OS=Mus musculus GN=Myh9 PE=1 SV=4	142	227429	10	7	4	4	9418	1	1	1	783.3	2346.88	3	2346.88	-0.001	2	54.06	5.4e-05	K	GTGDCSDEEVDGKADGADAKAAE	-	Phospho (ST)	0.00000200000000000000000.0			File: ~D:¥Q_Exactive_result¥160608_kosako_3sample¥raw_data¥160411_06_1_wt_minus.raw~; SpectrumID: ~2248~; scans: ~6171~
57	MYH9_MOUSE	Myosin-9 OS=Mus musculus GN=Myh9 PE=1 SV=4	142	227429	10	7	4	4	9419	1	1	1	783.301	2346.88	3	2346.88	0.0005	2	17.94	0.23	K	GTGDCSDEEVDGKADGADAKAAE	-	Phospho (ST)	0.00000200000000000000000.0			File: ~D:¥Q_Exactive_result¥160608_kosako_3sample¥raw_data¥160411_06_1_wt_minus.raw~; SpectrumID: ~2228~; scans: ~6122~
57	MYH9_MOUSE	Myosin-9 OS=Mus musculus GN=Myh9 PE=1 SV=4	142	227429	10	7	4	4	10826	1	1	1	824.73	2471.17	3	2471.17	0.0024	0	31.42	0.019	R	IAQLEEELEEEQGNTELINDR	L					File: ~D:¥Q_Exactive_result¥160608_kosako_3sample¥raw_data¥160411_06_1_wt_minus.raw~; SpectrumID: ~9972~; scans: ~20117~
58	FYB_MOUSE	FYN-binding protein OS=Mus musculus GN=Fyb PE=1 SV=2	141	90229	13	5	4	2	2021	1	1	1	795.874	1589.73	2	1589.73	-0.0013	1	15.86	0.47	K	TTAVEIDYDSLKR	K	Phospho (ST)	0.0000000002000.0			File: ~D:¥Q_Exactive_result¥160608_kosako_3sample¥raw_data¥160411_06_1_wt_minus.raw~; SpectrumID: ~5510~; scans: ~12250~
58	FYB_MOUSE	FYN-binding protein OS=Mus musculus GN=Fyb PE=1 SV=2	141	90229	13	5	4	2	2022	1	1	1	530.918	1589.73	3	1589.73	-0.0008	1	32.68	0.0097	K	TTAVEIDYDSLKR	K	Phospho (ST)	0.0000000002000.0			File: ~D:¥Q_Exactive_result¥160608_kosako_3sample¥raw_data¥160411_06_1_wt_minus.raw~; SpectrumID: ~5583~; scans: ~12382~
58	FYB_MOUSE	FYN-binding protein OS=Mus musculus GN=Fyb PE=1 SV=2	141	90229	13	5	4	2	2023	1	1	1	530.919	1589.73	3	1589.73	0.0012	1	34.48	0.0069	K	TTAVEIDYDSLKR	K	Phospho (ST)	0.0000000002000.0			File: ~D:¥Q_Exactive_result¥160608_kosako_3sample¥raw_data¥160411_06_1_wt_minus.raw~; SpectrumID: ~5555~; scans: ~12328~
58	FYB_MOUSE	FYN-binding protein OS=Mus musculus GN=Fyb PE=1 SV=2	141	90229	13	5	4	2	2024	1	1	1	530.919	1589.73	3	1589.73	0.0012	1	35.38	0.0056	K	TTAVEIDYDSLKR	K	Phospho (ST)	0.0000000002000.0			File: ~D:¥Q_Exactive_result¥160608_kosako_3sample¥raw_data¥160411_06_1_wt_minus.raw~; SpectrumID: ~5525~; scans: ~12273~
58	FYB_MOUSE	FYN-binding protein OS=Mus musculus GN=Fyb PE=1 SV=2	141	90229	13	5	4	2	2025	1	1	1	795.875	1589.74	2	1589.73	0.0017	1	50.21	0.00018	K	TTAVEIDYDSLKR	K	Phospho (ST)	0.0000000002000.0			File: ~D:¥Q_Exactive_result¥160608_kosako_3sample¥raw_data¥160411_06_1_wt_minus.raw~; SpectrumID: ~5545~; scans: ~12310~
58	FYB_MOUSE	FYN-binding protein OS=Mus musculus GN=Fyb PE=1 SV=2	141	90229	13	5	4	2	2674	1	1	1	573.618	1717.83	3	1717.83	0.0028	2	9.34	2.2	K	TTAVEIDYDSLKRK	K	Phospho (ST)	0.00000000020000.0			File: ~D:¥Q_Exactive_result¥160608_kosako_3sample¥raw_data¥160411_06_1_wt_minus.raw~; SpectrumID: ~4274~; scans: ~9882~
58	FYB_MOUSE	FYN-binding protein OS=Mus musculus GN=Fyb PE=1 SV=2	141	90229	13	5	4	2	7959	1	1	1	746.339	2236	3	2236	-0.0023	1	13.19	1.2	R	KNLFDNQGNASPPAGPSSMPK	F	Phospho (ST)	0.000000000020000000000.0			File: ~D:¥Q_Exactive_result¥160608_kosako_3sample¥raw_data¥160411_06_1_wt_minus.raw~; SpectrumID: ~5926~; scans: ~13149~
58	FYB_MOUSE	FYN-binding protein OS=Mus musculus GN=Fyb PE=1 SV=2	141	90229	13	5	4	2	7960	1	1	1	746.339	2236	3	2236	-0.0021	1	18.32	0.36	R	KNLFDNQGNASPPAGPSSMPK	F	Phospho (ST)	0.000000000020000000000.0			File: ~D:¥Q_Exactive_result¥160608_kosako_3sample¥raw_data¥160411_06_1_wt_minus.raw~; SpectrumID: ~6029~; scans: ~13357~
58	FYB_MOUSE	FYN-binding protein OS=Mus musculus GN=Fyb PE=1 SV=2	141	90229	13	5	4	2	7961	1	1	1	746.34	2236	3	2236	-0.0008	1	24.35	0.093	R	KNLFDNQGNASPPAGPSSMPK	F	Phospho (ST)	0.000000000020000000000.0			File: ~D:¥Q_Exactive_result¥160608_kosako_3sample¥raw_data¥160411_06_1_wt_minus.raw~; SpectrumID: ~5964~; scans: ~13242~
58	FYB_MOUSE	FYN-binding protein OS=Mus musculus GN=Fyb PE=1 SV=2	141	90229	13	5	4	2	7962	1	1	1	746.341	2236	3	2236	0.0023	1	23.29	0.12	R	KNLFDNQGNASPPAGPSSMPK	F	Phospho (ST)	0.000000000020000000000.0			File: ~D:¥Q_Exactive_result¥160608_kosako_3sample¥raw_data¥160411_06_1_wt_minus.raw~; SpectrumID: ~5940~; scans: ~13192~
58	FYB_MOUSE	FYN-binding protein OS=Mus musculus GN=Fyb PE=1 SV=2	141	90229	13	5	4	2	7963	1	1	1	746.341	2236	3	2236	0.0032	1	39.71	0.0027	R	KNLFDNQGNASPPAGPSSMPK	F	Phospho (ST)	0.000000000020000000000.0			File: ~D:¥Q_Exactive_result¥160608_kosako_3sample¥raw_data¥160411_06_1_wt_minus.raw~; SpectrumID: ~5994~; scans: ~13297~
58	FYB_MOUSE	FYN-binding protein OS=Mus musculus GN=Fyb PE=1 SV=2	141	90229	13	5	4	2	18895	1	1	1	844.644	3374.55	4	3374.55	-0.0043	1	3.75	14	K	FNTGSNPTEEAATSSRPFKVAGQSSPSGIQSR	K	Phospho (ST)	0.00000000000000000000000020000000.0			File: ~D:¥Q_Exactive_result¥160608_kosako_3sample¥raw_data¥160411_06_1_wt_minus.raw~; SpectrumID: ~5822~; scans: ~12849~
58	FYB_MOUSE	FYN-binding protein OS=Mus musculus GN=Fyb PE=1 SV=2	141	90229	13	5	4	2	18896	1	1	1	844.645	3374.55	4	3374.55	-0.0009	1	2.72	18	K	FNTGSNPTEEAATSSRPFKVAGQSSPSGIQSR	K	Phospho (ST)	0.00000000000000000000000020000000.0			File: ~D:¥Q_Exactive_result¥160608_kosako_3sample¥raw_data¥160411_06_1_wt_minus.raw~; SpectrumID: ~5844~; scans: ~12899~
59	PPM1H_MOUSE	Protein phosphatase 1H OS=Mus musculus GN=Ppm1h PE=1 SV=1	139	56858	9	5	2	2	4138	1	1	1	639.318	1914.93	3	1914.93	0.0001	1	43.74	0.00086	R	AASLRGGVGAPGSPSTPPTR	F	Phospho (ST)	0.00200000000000000000.0			File: ~D:¥Q_Exactive_result¥160608_kosako_3sample¥raw_data¥160411_06_1_wt_minus.raw~; SpectrumID: ~3502~; scans: ~8514~
59	PPM1H_MOUSE	Protein phosphatase 1H OS=Mus musculus GN=Ppm1h PE=1 SV=1	139	56858	9	5	2	2	4139	1	1	1	639.318	1914.93	3	1914.93	0.0005	1	37.22	0.004	R	AASLRGGVGAPGSPSTPPTR	F	Phospho (ST)	0.00200000000000000000.0			File: ~D:¥Q_Exactive_result¥160608_kosako_3sample¥raw_data¥160411_06_1_wt_minus.raw~; SpectrumID: ~3468~; scans: ~8455~
59	PPM1H_MOUSE	Protein phosphatase 1H OS=Mus musculus GN=Ppm1h PE=1 SV=1	139	56858	9	5	2	2	4140	1	1	1	639.318	1914.93	3	1914.93	0.002	1	38.27	0.003	R	AASLRGGVGAPGSPSTPPTR	F	Phospho (ST)	0.00200000000000000000.0			File: ~D:¥Q_Exactive_result¥160608_kosako_3sample¥raw_data¥160411_06_1_wt_minus.raw~; SpectrumID: ~3533~; scans: ~8570~
59	PPM1H_MOUSE	Protein phosphatase 1H OS=Mus musculus GN=Ppm1h PE=1 SV=1	139	56858	9	5	2	2	4141	1	1	1	639.321	1914.94	3	1914.93	0.0087	1	31.5	0.015	R	AASLRGGVGAPGSPSTPPTR	F	Phospho (ST)	0.00200000000000000000.0			File: ~D:¥Q_Exactive_result¥160608_kosako_3sample¥raw_data¥160411_06_1_wt_minus.raw~; SpectrumID: ~3440~; scans: ~8400~
59	PPM1H_MOUSE	Protein phosphatase 1H OS=Mus musculus GN=Ppm1h PE=1 SV=1	139	56858	9	5	2	2	11878	1	1	1	856.758	2567.25	3	2567.25	-0.0018	2	15.35	0.66	R	AASLRGGVGAPGSPSTPPTRFFTEK	K	Phospho (ST)	0.0020000000000000000000000.0			File: ~D:¥Q_Exactive_result¥160608_kosako_3sample¥raw_data¥160411_06_1_wt_minus.raw~; SpectrumID: ~6654~; scans: ~14650~
59	PPM1H_MOUSE	Protein phosphatase 1H OS=Mus musculus GN=Ppm1h PE=1 SV=1	139	56858	9	5	2	2	11879	1	1	1	642.82	2567.25	4	2567.25	-0.001	2	0.39	21	R	AASLRGGVGAPGSPSTPPTRFFTEK	K	Phospho (ST)	0.0020000000000000000000000.0			File: ~D:¥Q_Exactive_result¥160608_kosako_3sample¥raw_data¥160411_06_1_wt_minus.raw~; SpectrumID: ~6590~; scans: ~14544~
59	PPM1H_MOUSE	Protein phosphatase 1H OS=Mus musculus GN=Ppm1h PE=1 SV=1	139	56858	9	5	2	2	11880	1	1	1	642.821	2567.25	4	2567.25	0	2	7.25	4.2	R	AASLRGGVGAPGSPSTPPTRFFTEK	K	Phospho (ST)	0.0020000000000000000000000.0			File: ~D:¥Q_Exactive_result¥160608_kosako_3sample¥raw_data¥160411_06_1_wt_minus.raw~; SpectrumID: ~6620~; scans: ~14598~
59	PPM1H_MOUSE	Protein phosphatase 1H OS=Mus musculus GN=Ppm1h PE=1 SV=1	139	56858	9	5	2	2	11881	1	1	1	856.758	2567.25	3	2567.25	0.0001	2	22.86	0.11	R	AASLRGGVGAPGSPSTPPTRFFTEK	K	Phospho (ST)	0.0020000000000000000000000.0			File: ~D:¥Q_Exactive_result¥160608_kosako_3sample¥raw_data¥160411_06_1_wt_minus.raw~; SpectrumID: ~6587~; scans: ~14536~
59	PPM1H_MOUSE	Protein phosphatase 1H OS=Mus musculus GN=Ppm1h PE=1 SV=1	139	56858	9	5	2	2	11883	1	1	1	856.76	2567.26	3	2567.25	0.0054	2	36.84	0.0045	R	AASLRGGVGAPGSPSTPPTRFFTEK	K	Phospho (ST)	0.0020000000000000000000000.0			File: ~D:¥Q_Exactive_result¥160608_kosako_3sample¥raw_data¥160411_06_1_wt_minus.raw~; SpectrumID: ~6615~; scans: ~14588~
60	CCNY_MOUSE	Cyclin-Y OS=Mus musculus GN=Ccny PE=1 SV=1	137	39883	2	2	1	1	968	1	1	1	618.803	1235.59	2	1235.59	0	0	68.62	2e-06	R	SASADNLILPR	W	Phospho (ST)	0.00200000000.0			File: ~D:¥Q_Exactive_result¥160608_kosako_3sample¥raw_data¥160411_06_1_wt_minus.raw~; SpectrumID: ~7159~; scans: ~15422~
60	CCNY_MOUSE	Cyclin-Y OS=Mus musculus GN=Ccny PE=1 SV=1	137	39883	2	2	1	1	969	1	1	1	618.803	1235.59	2	1235.59	0.0002	0	88.85	1.9e-08	R	SASADNLILPR	W	Phospho (ST)	0.00200000000.0			File: ~D:¥Q_Exactive_result¥160608_kosako_3sample¥raw_data¥160411_06_1_wt_minus.raw~; SpectrumID: ~7191~; scans: ~15479~
61	NOP56_MOUSE	Nucleolar protein 56 OS=Mus musculus GN=Nop56 PE=1 SV=2	133	64880	5	5	2	2	7706	1	1	1	739.014	2214.02	3	2214.01	0.0079	2	33.07	0.012	K	KAPKEELASDLEEMATSSAK	R	Phospho (ST)	0.00000000200000000000.0			File: ~D:¥Q_Exactive_result¥160608_kosako_3sample¥raw_data¥160411_06_1_wt_minus.raw~; SpectrumID: ~9014~; scans: ~18536~
61	NOP56_MOUSE	Nucleolar protein 56 OS=Mus musculus GN=Nop56 PE=1 SV=2	133	64880	5	5	2	2	8163	1	1	1	751.004	2249.99	3	2249.99	-0.0036	1	43.44	0.0012	K	SSPKEEVASEPEEAASPTTPK	K	Phospho (ST)	0.000000002000000000000.0			File: ~D:¥Q_Exactive_result¥160608_kosako_3sample¥raw_data¥160411_06_1_wt_minus.raw~; SpectrumID: ~3053~; scans: ~7723~
61	NOP56_MOUSE	Nucleolar protein 56 OS=Mus musculus GN=Nop56 PE=1 SV=2	133	64880	5	5	2	2	8164	1	1	1	751.005	2249.99	3	2249.99	0.0001	1	41.62	0.0018	K	SSPKEEVASEPEEAASPTTPK	K	Phospho (ST)	0.000000002000000000000.0			File: ~D:¥Q_Exactive_result¥160608_kosako_3sample¥raw_data¥160411_06_1_wt_minus.raw~; SpectrumID: ~3094~; scans: ~7786~
61	NOP56_MOUSE	Nucleolar protein 56 OS=Mus musculus GN=Nop56 PE=1 SV=2	133	64880	5	5	2	2	8165	1	0	1	751.005	2249.99	3	2249.99	0.0006	1	42.25	0.0015	K	SSPKEEVASEPEEAASPTTPK	K	Phospho (ST)	0.000000002000000000000.0			File: ~D:¥Q_Exactive_result¥160608_kosako_3sample¥raw_data¥160411_06_1_wt_minus.raw~; SpectrumID: ~3016~; scans: ~7662~
61	NOP56_MOUSE	Nucleolar protein 56 OS=Mus musculus GN=Nop56 PE=1 SV=2	133	64880	5	5	2	2	8166	1	1	1	751.008	2250	3	2249.99	0.0067	1	34.97	0.0086	K	SSPKEEVASEPEEAASPTTPK	K	Phospho (ST)	0.000000002000000000000.0			File: ~D:¥Q_Exactive_result¥160608_kosako_3sample¥raw_data¥160411_06_1_wt_minus.raw~; SpectrumID: ~3138~; scans: ~7852~
62	NHRF1_MOUSE	Na(+)/H(+) exchange regulatory cofactor NHE-RF1 OS=Mus musculus GN=Slc9a3r1 PE=1 SV=3	133	38862	6	4	1	1	3719	1	1	1	936.963	1871.91	2	1871.91	-0.002	0	12	1.3	R	EALVEPASESPRPALAR	S	Phospho (ST)	0.00000000020000000.0			File: ~D:¥Q_Exactive_result¥160608_kosako_3sample¥raw_data¥160411_06_1_wt_minus.raw~; SpectrumID: ~4963~; scans: ~11220~
62	NHRF1_MOUSE	Na(+)/H(+) exchange regulatory cofactor NHE-RF1 OS=Mus musculus GN=Slc9a3r1 PE=1 SV=3	133	38862	6	4	1	1	3720	1	1	1	624.979	1871.91	3	1871.91	0.0004	0	21.7	0.15	R	EALVEPASESPRPALAR	S	Phospho (ST)	0.00000000020000000.0			File: ~D:¥Q_Exactive_result¥160608_kosako_3sample¥raw_data¥160411_06_1_wt_minus.raw~; SpectrumID: ~4906~; scans: ~11117~
62	NHRF1_MOUSE	Na(+)/H(+) exchange regulatory cofactor NHE-RF1 OS=Mus musculus GN=Slc9a3r1 PE=1 SV=3	133	38862	6	4	1	1	3721	1	1	1	624.979	1871.91	3	1871.91	0.0004	0	39.22	0.0026	R	EALVEPASESPRPALAR	S	Phospho (ST)	0.00000000020000000.0			File: ~D:¥Q_Exactive_result¥160608_kosako_3sample¥raw_data¥160411_06_1_wt_minus.raw~; SpectrumID: ~4941~; scans: ~11176~
62	NHRF1_MOUSE	Na(+)/H(+) exchange regulatory cofactor NHE-RF1 OS=Mus musculus GN=Slc9a3r1 PE=1 SV=3	133	38862	6	4	1	1	3722	1	1	1	624.979	1871.92	3	1871.91	0.0016	0	45.77	0.00057	R	EALVEPASESPRPALAR	S	Phospho (ST)	0.00000000020000000.0			File: ~D:¥Q_Exactive_result¥160608_kosako_3sample¥raw_data¥160411_06_1_wt_minus.raw~; SpectrumID: ~5001~; scans: ~11287~
62	NHRF1_MOUSE	Na(+)/H(+) exchange regulatory cofactor NHE-RF1 OS=Mus musculus GN=Slc9a3r1 PE=1 SV=3	133	38862	6	4	1	1	3723	1	1	1	624.979	1871.92	3	1871.91	0.0019	0	38.32	0.0031	R	EALVEPASESPRPALAR	S	Phospho (ST)	0.00000000020000000.0			File: ~D:¥Q_Exactive_result¥160608_kosako_3sample¥raw_data¥160411_06_1_wt_minus.raw~; SpectrumID: ~5038~; scans: ~11348~
62	NHRF1_MOUSE	Na(+)/H(+) exchange regulatory cofactor NHE-RF1 OS=Mus musculus GN=Slc9a3r1 PE=1 SV=3	133	38862	6	4	1	1	3724	1	1	1	624.98	1871.92	3	1871.91	0.0028	0	49.45	0.00024	R	EALVEPASESPRPALAR	S	Phospho (ST)	0.00000000020000000.0			File: ~D:¥Q_Exactive_result¥160608_kosako_3sample¥raw_data¥160411_06_1_wt_minus.raw~; SpectrumID: ~4969~; scans: ~11231~
63	RBM14_MOUSE	RNA-binding protein 14 OS=Mus musculus GN=Rbm14 PE=1 SV=1	129	69577	11	5	2	1	2655	1	1	1	572.62	1714.84	3	1714.84	-0.0007	2	10.44	1.7	R	LSESQLSFRRSPTK	S	Phospho (ST)	0.00000000002000.0			File: ~D:¥Q_Exactive_result¥160608_kosako_3sample¥raw_data¥160411_06_1_wt_minus.raw~; SpectrumID: ~3092~; scans: ~7783~
63	RBM14_MOUSE	RNA-binding protein 14 OS=Mus musculus GN=Rbm14 PE=1 SV=1	129	69577	11	5	2	1	2656	1	1	1	572.621	1714.84	3	1714.84	0	2	29.61	0.02	R	LSESQLSFRRSPTK	S	Phospho (ST)	0.00000000002000.0			File: ~D:¥Q_Exactive_result¥160608_kosako_3sample¥raw_data¥160411_06_1_wt_minus.raw~; SpectrumID: ~3265~; scans: ~8076~
63	RBM14_MOUSE	RNA-binding protein 14 OS=Mus musculus GN=Rbm14 PE=1 SV=1	129	69577	11	5	2	1	2657	1	1	1	572.621	1714.84	3	1714.84	0.0002	2	37.41	0.0034	R	LSESQLSFRRSPTK	S	Phospho (ST)	0.00000000002000.0			File: ~D:¥Q_Exactive_result¥160608_kosako_3sample¥raw_data¥160411_06_1_wt_minus.raw~; SpectrumID: ~2917~; scans: ~7481~
63	RBM14_MOUSE	RNA-binding protein 14 OS=Mus musculus GN=Rbm14 PE=1 SV=1	129	69577	11	5	2	1	2658	1	1	1	572.621	1714.84	3	1714.84	0.0006	2	24.78	0.06	R	LSESQLSFRRSPTK	S	Phospho (ST)	0.00000000002000.0			File: ~D:¥Q_Exactive_result¥160608_kosako_3sample¥raw_data¥160411_06_1_wt_minus.raw~; SpectrumID: ~2886~; scans: ~7423~
63	RBM14_MOUSE	RNA-binding protein 14 OS=Mus musculus GN=Rbm14 PE=1 SV=1	129	69577	11	5	2	1	2659	1	1	1	572.621	1714.84	3	1714.84	0.0006	2	35.24	0.0054	R	LSESQLSFRRSPTK	S	Phospho (ST)	0.00000000002000.0			File: ~D:¥Q_Exactive_result¥160608_kosako_3sample¥raw_data¥160411_06_1_wt_minus.raw~; SpectrumID: ~2948~; scans: ~7538~
63	RBM14_MOUSE	RNA-binding protein 14 OS=Mus musculus GN=Rbm14 PE=1 SV=1	129	69577	11	5	2	1	2660	1	1	1	572.621	1714.84	3	1714.84	0.0008	2	30.57	0.016	R	LSESQLSFRRSPTK	S	Phospho (ST)	0.00000000002000.0			File: ~D:¥Q_Exactive_result¥160608_kosako_3sample¥raw_data¥160411_06_1_wt_minus.raw~; SpectrumID: ~3241~; scans: ~8026~
63	RBM14_MOUSE	RNA-binding protein 14 OS=Mus musculus GN=Rbm14 PE=1 SV=1	129	69577	11	5	2	1	2661	1	1	1	572.621	1714.84	3	1714.84	0.0011	2	37.44	0.0032	R	LSESQLSFRRSPTK	S	Phospho (ST)	0.00000000002000.0			File: ~D:¥Q_Exactive_result¥160608_kosako_3sample¥raw_data¥160411_06_1_wt_minus.raw~; SpectrumID: ~3212~; scans: ~7971~
63	RBM14_MOUSE	RNA-binding protein 14 OS=Mus musculus GN=Rbm14 PE=1 SV=1	129	69577	11	5	2	1	2662	1	1	1	572.621	1714.84	3	1714.84	0.0013	2	12.95	0.9	R	LSESQLSFRRSPTK	S	Phospho (ST)	0.00000000002000.0			File: ~D:¥Q_Exactive_result¥160608_kosako_3sample¥raw_data¥160411_06_1_wt_minus.raw~; SpectrumID: ~3134~; scans: ~7847~
63	RBM14_MOUSE	RNA-binding protein 14 OS=Mus musculus GN=Rbm14 PE=1 SV=1	129	69577	11	5	2	1	2663	1	1	1	572.621	1714.84	3	1714.84	0.0013	2	17.48	0.32	R	LSESQLSFRRSPTK	S	Phospho (ST)	0.00000000002000.0			File: ~D:¥Q_Exactive_result¥160608_kosako_3sample¥raw_data¥160411_06_1_wt_minus.raw~; SpectrumID: ~3178~; scans: ~7912~
63	RBM14_MOUSE	RNA-binding protein 14 OS=Mus musculus GN=Rbm14 PE=1 SV=1	129	69577	11	5	2	1	2664	1	1	1	572.621	1714.84	3	1714.84	0.0015	2	17.49	0.33	R	LSESQLSFRRSPTK	S	Phospho (ST)	0.00000000002000.0			File: ~D:¥Q_Exactive_result¥160608_kosako_3sample¥raw_data¥160411_06_1_wt_minus.raw~; SpectrumID: ~2978~; scans: ~7594~
63	RBM14_MOUSE	RNA-binding protein 14 OS=Mus musculus GN=Rbm14 PE=1 SV=1	129	69577	11	5	2	1	3519	1	1	1	615.956	1844.85	3	1844.85	0.0003	2	2.79	11	R	TRLSPPRASYDDPYK	K	Phospho (ST)	0.000000002000000.0			File: ~D:¥Q_Exactive_result¥160608_kosako_3sample¥raw_data¥160411_06_1_wt_minus.raw~; SpectrumID: ~4384~; scans: ~10047~
64	HMHA1_MOUSE	Minor histocompatibility protein HA-1 OS=Mus musculus GN=Hmha1 PE=1 SV=2	126	124194	18	3	5	2	1510	1	1	1	485.255	1452.74	3	1452.74	-0.0019	1	9.36	1.6	K	GTGTLKRPTSLSR	H	Phospho (ST)	0.0000000000020.0			File: ~D:¥Q_Exactive_result¥160608_kosako_3sample¥raw_data¥160411_06_1_wt_minus.raw~; SpectrumID: ~1115~; scans: ~4164~
64	HMHA1_MOUSE	Minor histocompatibility protein HA-1 OS=Mus musculus GN=Hmha1 PE=1 SV=2	126	124194	18	3	5	2	16129	1	1	1	989.758	2966.25	3	2966.26	-0.0051	1	12.06	1.8	R	GEEPDVRYDFEPYVSNNSWSPIMR	T	Phospho (ST)	0.000000000000000000020000.0			File: ~D:¥Q_Exactive_result¥160608_kosako_3sample¥raw_data¥160411_06_1_wt_minus.raw~; SpectrumID: ~12787~; scans: ~24967~
64	HMHA1_MOUSE	Minor histocompatibility protein HA-1 OS=Mus musculus GN=Hmha1 PE=1 SV=2	126	124194	18	3	5	2	16130	1	1	1	989.759	2966.25	3	2966.26	-0.0046	1	37.2	0.0055	R	GEEPDVRYDFEPYVSNNSWSPIMR	T	Phospho (ST)	0.000000000000000000020000.0			File: ~D:¥Q_Exactive_result¥160608_kosako_3sample¥raw_data¥160411_06_1_wt_minus.raw~; SpectrumID: ~12731~; scans: ~24891~
64	HMHA1_MOUSE	Minor histocompatibility protein HA-1 OS=Mus musculus GN=Hmha1 PE=1 SV=2	126	124194	18	3	5	2	16131	1	1	1	989.76	2966.26	3	2966.26	0.0004	1	4.39	11	R	GEEPDVRYDFEPYVSNNSWSPIMR	T	Phospho (ST)	0.000000000000000000020000.0			File: ~D:¥Q_Exactive_result¥160608_kosako_3sample¥raw_data¥160411_06_1_wt_minus.raw~; SpectrumID: ~12844~; scans: ~25044~
64	HMHA1_MOUSE	Minor histocompatibility protein HA-1 OS=Mus musculus GN=Hmha1 PE=1 SV=2	126	124194	18	3	5	2	19066	1	1	1	851.121	3400.45	4	3400.46	-0.0043	2	24.31	0.12	R	KGSFNPGDASGPEAAGSPPEEGGTSEAAPNKDHR	G	Phospho (ST)	0.0020000000000000000000000000000000.0			File: ~D:¥Q_Exactive_result¥160608_kosako_3sample¥raw_data¥160411_06_1_wt_minus.raw~; SpectrumID: ~3255~; scans: ~8059~
64	HMHA1_MOUSE	Minor histocompatibility protein HA-1 OS=Mus musculus GN=Hmha1 PE=1 SV=2	126	124194	18	3	5	2	19067	1	1	1	851.122	3400.46	4	3400.46	0.0008	2	32.18	0.02	R	KGSFNPGDASGPEAAGSPPEEGGTSEAAPNKDHR	G	Phospho (ST)	0.0020000000000000000000000000000000.0			File: ~D:¥Q_Exactive_result¥160608_kosako_3sample¥raw_data¥160411_06_1_wt_minus.raw~; SpectrumID: ~3231~; scans: ~8008~
64	HMHA1_MOUSE	Minor histocompatibility protein HA-1 OS=Mus musculus GN=Hmha1 PE=1 SV=2	126	124194	18	3	5	2	19068	1	1	1	851.122	3400.46	4	3400.46	0.0011	2	28.97	0.042	R	KGSFNPGDASGPEAAGSPPEEGGTSEAAPNKDHR	G	Phospho (ST)	0.0020000000000000000000000000000000.0			File: ~D:¥Q_Exactive_result¥160608_kosako_3sample¥raw_data¥160411_06_1_wt_minus.raw~; SpectrumID: ~3203~; scans: ~7954~
64	HMHA1_MOUSE	Minor histocompatibility protein HA-1 OS=Mus musculus GN=Hmha1 PE=1 SV=2	126	124194	18	3	5	2	19587	1	1	1	873.897	3491.56	4	3491.56	-0.0018	2	12.7	1.9	R	QLQRGEEPDVRYDFEPYVSNNSWSPIMR	T	Phospho (ST)	0.0000000000000000000000020000.0			File: ~D:¥Q_Exactive_result¥160608_kosako_3sample¥raw_data¥160411_06_1_wt_minus.raw~; SpectrumID: ~11236~; scans: ~22357~
64	HMHA1_MOUSE	Minor histocompatibility protein HA-1 OS=Mus musculus GN=Hmha1 PE=1 SV=2	126	124194	18	3	5	2	19588	1	1	1	1164.86	3491.56	3	3491.56	0.0002	2	1.07	28	R	QLQRGEEPDVRYDFEPYVSNNSWSPIMR	T	Phospho (ST)	0.0000000000000000000000020000.0			File: ~D:¥Q_Exactive_result¥160608_kosako_3sample¥raw_data¥160411_06_1_wt_minus.raw~; SpectrumID: ~11161~; scans: ~22212~
64	HMHA1_MOUSE	Minor histocompatibility protein HA-1 OS=Mus musculus GN=Hmha1 PE=1 SV=2	126	124194	18	3	5	2	19589	1	1	1	873.898	3491.56	4	3491.56	0.0029	2	22.92	0.18	R	QLQRGEEPDVRYDFEPYVSNNSWSPIMR	T	Phospho (ST)	0.0000000000000000000000020000.0			File: ~D:¥Q_Exactive_result¥160608_kosako_3sample¥raw_data¥160411_06_1_wt_minus.raw~; SpectrumID: ~11113~; scans: ~22130~
64	HMHA1_MOUSE	Minor histocompatibility protein HA-1 OS=Mus musculus GN=Hmha1 PE=1 SV=2	126	124194	18	3	5	2	19590	1	1	1	873.898	3491.56	4	3491.56	0.0041	2	25.08	0.11	R	QLQRGEEPDVRYDFEPYVSNNSWSPIMR	T	Phospho (ST)	0.0000000000000000000000020000.0			File: ~D:¥Q_Exactive_result¥160608_kosako_3sample¥raw_data¥160411_06_1_wt_minus.raw~; SpectrumID: ~11183~; scans: ~22250~
64	HMHA1_MOUSE	Minor histocompatibility protein HA-1 OS=Mus musculus GN=Hmha1 PE=1 SV=2	126	124194	18	3	5	2	19591	1	1	1	873.899	3491.57	4	3491.56	0.0051	2	25.69	0.096	R	QLQRGEEPDVRYDFEPYVSNNSWSPIMR	T	Phospho (ST)	0.0000000000000000000000020000.0			File: ~D:¥Q_Exactive_result¥160608_kosako_3sample¥raw_data¥160411_06_1_wt_minus.raw~; SpectrumID: ~11152~; scans: ~22193~
64	HMHA1_MOUSE	Minor histocompatibility protein HA-1 OS=Mus musculus GN=Hmha1 PE=1 SV=2	126	124194	18	3	5	2	19592	1	1	1	1164.86	3491.57	3	3491.56	0.0053	2	3.96	14	R	QLQRGEEPDVRYDFEPYVSNNSWSPIMR	T	Phospho (ST)	0.0000000000000000000000020000.0			File: ~D:¥Q_Exactive_result¥160608_kosako_3sample¥raw_data¥160411_06_1_wt_minus.raw~; SpectrumID: ~11125~; scans: ~22150~
64	HMHA1_MOUSE	Minor histocompatibility protein HA-1 OS=Mus musculus GN=Hmha1 PE=1 SV=2	126	124194	18	3	5	2	19705	1	1	1	877.891	3507.53	4	3507.56	-0.0206	2	4.01	14	R	QLQRGEEPDVRYDFEPYVSNNSWSPIMR	T	Oxidation (M); Phospho (ST)	0.0000000000000000000000020010.0			File: ~D:¥Q_Exactive_result¥160608_kosako_3sample¥raw_data¥160411_06_1_wt_minus.raw~; SpectrumID: ~10043~; scans: ~20233~
64	HMHA1_MOUSE	Minor histocompatibility protein HA-1 OS=Mus musculus GN=Hmha1 PE=1 SV=2	126	124194	18	3	5	2	19706	1	1	1	877.894	3507.55	4	3507.56	-0.0098	2	22.32	0.2	R	QLQRGEEPDVRYDFEPYVSNNSWSPIMR	T	Oxidation (M); Phospho (ST)	0.0000000000000000000000020010.0			File: ~D:¥Q_Exactive_result¥160608_kosako_3sample¥raw_data¥160411_06_1_wt_minus.raw~; SpectrumID: ~10010~; scans: ~20175~
64	HMHA1_MOUSE	Minor histocompatibility protein HA-1 OS=Mus musculus GN=Hmha1 PE=1 SV=2	126	124194	18	3	5	2	21078	1	1	1	936.453	3741.78	4	3741.79	-0.0041	2	8.27	3.7	R	AGSPNPQSSSGELPRKDWTEAPGLEPPATSLSTVAK	G	Phospho (ST)	0.002000000000000000000000000000000000.0			File: ~D:¥Q_Exactive_result¥160608_kosako_3sample¥raw_data¥160411_06_1_wt_minus.raw~; SpectrumID: ~8589~; scans: ~17779~
64	HMHA1_MOUSE	Minor histocompatibility protein HA-1 OS=Mus musculus GN=Hmha1 PE=1 SV=2	126	124194	18	3	5	2	21080	1	1	1	936.454	3741.79	4	3741.79	-0.0019	2	19	0.31	R	AGSPNPQSSSGELPRKDWTEAPGLEPPATSLSTVAK	G	Phospho (ST)	0.002000000000000000000000000000000000.0			File: ~D:¥Q_Exactive_result¥160608_kosako_3sample¥raw_data¥160411_06_1_wt_minus.raw~; SpectrumID: ~8615~; scans: ~17832~
64	HMHA1_MOUSE	Minor histocompatibility protein HA-1 OS=Mus musculus GN=Hmha1 PE=1 SV=2	126	124194	18	3	5	2	21082	1	1	1	936.455	3741.79	4	3741.79	0.0037	2	16.91	0.5	R	AGSPNPQSSSGELPRKDWTEAPGLEPPATSLSTVAK	G	Phospho (ST)	0.002000000000000000000000000000000000.0			File: ~D:¥Q_Exactive_result¥160608_kosako_3sample¥raw_data¥160411_06_1_wt_minus.raw~; SpectrumID: ~8639~; scans: ~17882~
65	CXCR4_MOUSE	C-X-C chemokine receptor type 4 OS=Mus musculus GN=Cxcr4 PE=1 SV=2	124	40913	4	4	1	1	438	1	1	1	506.776	1011.54	2	1011.54	0.0003	1	30.79	0.006	R	GSSLKILSK	G	Phospho (ST)	0.020000000.0			File: ~D:¥Q_Exactive_result¥160608_kosako_3sample¥raw_data¥160411_06_1_wt_minus.raw~; SpectrumID: ~2947~; scans: ~7536~
65	CXCR4_MOUSE	C-X-C chemokine receptor type 4 OS=Mus musculus GN=Cxcr4 PE=1 SV=2	124	40913	4	4	1	1	439	1	1	1	506.776	1011.54	2	1011.54	0.0006	1	49.57	8e-05	R	GSSLKILSK	G	Phospho (ST)	0.002000000.0			File: ~D:¥Q_Exactive_result¥160608_kosako_3sample¥raw_data¥160411_06_1_wt_minus.raw~; SpectrumID: ~2862~; scans: ~7369~
65	CXCR4_MOUSE	C-X-C chemokine receptor type 4 OS=Mus musculus GN=Cxcr4 PE=1 SV=2	124	40913	4	4	1	1	440	1	1	1	506.776	1011.54	2	1011.54	0.0007	1	46.04	0.00018	R	GSSLKILSK	G	Phospho (ST)	0.002000000.0			File: ~D:¥Q_Exactive_result¥160608_kosako_3sample¥raw_data¥160411_06_1_wt_minus.raw~; SpectrumID: ~2915~; scans: ~7478~
65	CXCR4_MOUSE	C-X-C chemokine receptor type 4 OS=Mus musculus GN=Cxcr4 PE=1 SV=2	124	40913	4	4	1	1	441	1	0	1	506.776	1011.54	2	1011.54	0.001	1	46.82	0.00015	R	GSSLKILSK	G	Phospho (ST)	0.002000000.0			File: ~D:¥Q_Exactive_result¥160608_kosako_3sample¥raw_data¥160411_06_1_wt_minus.raw~; SpectrumID: ~2884~; scans: ~7421~
66	PSIP1_MOUSE	PC4 and SFRS1-interacting protein OS=Mus musculus GN=Psip1 PE=1 SV=1	123	59774	12	3	3	1	9379	1	1	1	586.548	2342.16	4	2342.16	0.0024	2	5.33	5.5	K	TKPPGEEREAEISLKESTLDN	-					File: ~D:¥Q_Exactive_result¥160608_kosako_3sample¥raw_data¥160411_06_1_wt_minus.raw~; SpectrumID: ~4262~; scans: ~9852~
66	PSIP1_MOUSE	PC4 and SFRS1-interacting protein OS=Mus musculus GN=Psip1 PE=1 SV=1	123	59774	12	3	3	1	9851	1	1	1	795.704	2384.09	3	2384.09	-0.002	1	62.3	1.5e-05	K	QVDTEEAGMVTAATASNVKASPK	R	Phospho (ST)	0.00000000000000000000200.0			File: ~D:¥Q_Exactive_result¥160608_kosako_3sample¥raw_data¥160411_06_1_wt_minus.raw~; SpectrumID: ~5921~; scans: ~13136~
66	PSIP1_MOUSE	PC4 and SFRS1-interacting protein OS=Mus musculus GN=Psip1 PE=1 SV=1	123	59774	12	3	3	1	9852	1	1	1	795.705	2384.09	3	2384.09	-0.0009	1	29.03	0.032	K	QVDTEEAGMVTAATASNVKASPK	R	Phospho (ST)	0.00000000000000000000200.0			File: ~D:¥Q_Exactive_result¥160608_kosako_3sample¥raw_data¥160411_06_1_wt_minus.raw~; SpectrumID: ~5897~; scans: ~13054~
66	PSIP1_MOUSE	PC4 and SFRS1-interacting protein OS=Mus musculus GN=Psip1 PE=1 SV=1	123	59774	12	3	3	1	9853	1	1	1	795.705	2384.09	3	2384.09	0.0004	1	49.95	0.00026	K	QVDTEEAGMVTAATASNVKASPK	R	Phospho (ST)	0.00000000000000000000200.0			File: ~D:¥Q_Exactive_result¥160608_kosako_3sample¥raw_data¥160411_06_1_wt_minus.raw~; SpectrumID: ~5909~; scans: ~13095~
66	PSIP1_MOUSE	PC4 and SFRS1-interacting protein OS=Mus musculus GN=Psip1 PE=1 SV=1	123	59774	12	3	3	1	14542	1	1	1	704.562	2814.22	4	2814.22	0.0002	2	3.81	12	K	NLAKPGVTSTSDSEDEDDQEGEKKR	K	Phospho (ST)	0.0000000000200000000000000.0			File: ~D:¥Q_Exactive_result¥160608_kosako_3sample¥raw_data¥160411_06_1_wt_minus.raw~; SpectrumID: ~1065~; scans: ~4021~
66	PSIP1_MOUSE	PC4 and SFRS1-interacting protein OS=Mus musculus GN=Psip1 PE=1 SV=1	123	59774	12	3	3	1	14543	1	1	1	704.562	2814.22	4	2814.22	0.0004	2	13.56	1.3	K	NLAKPGVTSTSDSEDEDDQEGEKKR	K	Phospho (ST)	0.0000000000002000000000000.0			File: ~D:¥Q_Exactive_result¥160608_kosako_3sample¥raw_data¥160411_06_1_wt_minus.raw~; SpectrumID: ~1022~; scans: ~3833~
66	PSIP1_MOUSE	PC4 and SFRS1-interacting protein OS=Mus musculus GN=Psip1 PE=1 SV=1	123	59774	12	3	3	1	15345	1	1	1	724.553	2894.18	4	2894.19	-0.001	2	18.73	0.33	K	NLAKPGVTSTSDSEDEDDQEGEKKR	K	2 Phospho (ST)	0.0000000000202000000000000.0			File: ~D:¥Q_Exactive_result¥160608_kosako_3sample¥raw_data¥160411_06_1_wt_minus.raw~; SpectrumID: ~1431~; scans: ~4729~
66	PSIP1_MOUSE	PC4 and SFRS1-interacting protein OS=Mus musculus GN=Psip1 PE=1 SV=1	123	59774	12	3	3	1	15346	1	1	1	965.736	2894.19	3	2894.19	0.0001	2	8.15	3.8	K	NLAKPGVTSTSDSEDEDDQEGEKKR	K	2 Phospho (ST)	0.0000000000202000000000000.0			File: ~D:¥Q_Exactive_result¥160608_kosako_3sample¥raw_data¥160411_06_1_wt_minus.raw~; SpectrumID: ~1463~; scans: ~4794~
66	PSIP1_MOUSE	PC4 and SFRS1-interacting protein OS=Mus musculus GN=Psip1 PE=1 SV=1	123	59774	12	3	3	1	15348	1	1	1	724.554	2894.19	4	2894.19	0.0007	2	8.62	3.4	K	NLAKPGVTSTSDSEDEDDQEGEKKR	K	2 Phospho (ST)	0.0000000000202000000000000.0			File: ~D:¥Q_Exactive_result¥160608_kosako_3sample¥raw_data¥160411_06_1_wt_minus.raw~; SpectrumID: ~1386~; scans: ~4664~
66	PSIP1_MOUSE	PC4 and SFRS1-interacting protein OS=Mus musculus GN=Psip1 PE=1 SV=1	123	59774	12	3	3	1	15349	1	1	1	724.554	2894.19	4	2894.19	0.0012	2	10.23	2.4	K	NLAKPGVTSTSDSEDEDDQEGEKKR	K	2 Phospho (ST)	0.0000000000202000000000000.0			File: ~D:¥Q_Exactive_result¥160608_kosako_3sample¥raw_data¥160411_06_1_wt_minus.raw~; SpectrumID: ~1459~; scans: ~4782~
66	PSIP1_MOUSE	PC4 and SFRS1-interacting protein OS=Mus musculus GN=Psip1 PE=1 SV=1	123	59774	12	3	3	1	15350	1	1	1	965.737	2894.19	3	2894.19	0.0029	2	19.98	0.25	K	NLAKPGVTSTSDSEDEDDQEGEKKR	K	2 Phospho (ST)	0.0000000000202000000000000.0			File: ~D:¥Q_Exactive_result¥160608_kosako_3sample¥raw_data¥160411_06_1_wt_minus.raw~; SpectrumID: ~1399~; scans: ~4682~
66	PSIP1_MOUSE	PC4 and SFRS1-interacting protein OS=Mus musculus GN=Psip1 PE=1 SV=1	123	59774	12	3	3	1	15351	1	1	1	965.737	2894.19	3	2894.19	0.0029	2	15.6	0.69	K	NLAKPGVTSTSDSEDEDDQEGEKKR	K	2 Phospho (ST)	0.0000000000202000000000000.0			File: ~D:¥Q_Exactive_result¥160608_kosako_3sample¥raw_data¥160411_06_1_wt_minus.raw~; SpectrumID: ~1438~; scans: ~4744~
67	CTR9_MOUSE	RNA polymerase-associated protein CTR9 homolog OS=Mus musculus GN=Ctr9 PE=1 SV=2	122	134181	5	3	2	2	10289	1	1	1	808.004	2420.99	3	2420.99	-0.0008	1	71.01	1.7e-06	K	KGGEFDEFVNDDTDDDLPVSK	K	Phospho (ST)	0.000000000000200000000.0			File: ~D:¥Q_Exactive_result¥160608_kosako_3sample¥raw_data¥160411_06_1_wt_minus.raw~; SpectrumID: ~9199~; scans: ~18796~
[truncated: 980 more rows]

## Sheet: WT-plus.csv
Peak list data path	160412-thymocytes-TiO2-WT-plus.mgf
[truncated: 2,127 more rows]

## Sheet: DKO-plus.csv
Peak list data path	160412-thymocytes-TiO2-DKO-plus.mgf
[truncated: 2,473 more rows]
